# Supplementary material for: Translation Stress Positively Regulates MscL-Dependent Excretion of Cytoplasmic Proteins
Source: mBio. 2018 Jan 30;9(1):e02118-17. doi: 10.1128/mBio.02118-17 (PMC5790912; doi:10.1128/mBio.02118-17)
Supplement: TABLE S1 [file mbo001183699st1.xlsx]

## Sheet: Contents
		Table 1.1	Extract Data - Raw Data
		Table 1.2	Extract Data - Quantile Normalised Data
		Table 1.3	Statistical analysis Tests - GI/EU conditional pair
		Table 1.4	Statistical Analysis Tests - EI/EU conditional pair
		Table 1.5	Statistical Analysis Tests - GI/EI conditional pair
		Table 1.6	Selected proteins (>1 unique peptide) with significant fold change (p <0.05) - GI/EUI
		Table 1.7	Selected proteins (>1 unique peptide) with significant fold change (p <0.05) - EI/EUI
		Table 1.8	Selected proteins (>1 unique peptide) with significant fold change (p <0.05) - GI/EI
		Table 1.9	Differentially detected proteins across pairs - GI/EU and EI/EU (induction specific)
		Table 1.10	Differentially detected proteins across pairs - GI/EU and GI/EI (eGFP specific)
		Table 1.11	Differentially detected proteins across pairs - EI/EU and EI/GI (NusA specific)
		Table 1.12	iGA of sub-cellular gene ontology analysis of differential expressed proteins - extract
		Table 1.13	iGA of sub-cellular topology analysis of differential expressed proteins - extract

## Sheet: 1. Extract RAW
					Raw abundance
					EI					EUI					GI
Accession	Peptide count	Unique peptides	Confidence score	Description	20160708_ND_RM_90min_E1_I_ext_32	20160708_ND_RM_90min_E1_I_ext_33	20160708_ND_RM_90min_E1_I_ext_34	20160708_ND_RM_90min_E1_I_ext_35	20160708_ND_RM_90min_E1_I_ext_36	20160708_ND_RM_90min_E1_UI_ext_14	20160708_ND_RM_90min_E1_UI_ext_15	20160708_ND_RM_90min_E1_UI_ext_16	20160708_ND_RM_90min_E1_UI_ext_17	20160708_ND_RM_90min_E1_UI_ext_18	20160708_ND_RM_90min_G1_I_ext_50	20160708_ND_RM_90min_G1_I_ext_51	20160708_ND_RM_90min_G1_I_ext_52	20160708_ND_RM_90min_G1_I_ext_53	20160708_ND_RM_90min_G1_I_ext_54
ALLE_ECOLI	1	1	40.04	(S)-ureidoglycine aminohydrolase OS=Escherichia coli (strain K12) GN=allE PE=1 SV=1	0	0	0	0	0	0	0	0	0	0	150661	607516	203618	201388	280316
DIAA_ECOLI	1	1	47.55	DnaA initiator-associating protein DiaA OS=Escherichia coli (strain K12) GN=diaA PE=1 SV=1	0	0	0	0	0	0	0	0	0	0	92041.7	428689	250374	121673	440143
MUKE_ECOLI	2	1	61.74	Chromosome partition protein MukE OS=Escherichia coli (strain K12) GN=mukE PE=1 SV=5	0	0	0	0	0	0	0	0	0	0	74354.7	249013	495911	323964	490379
FRMR_ECOLI	1	1	46.56	Transcriptional repressor FrmR OS=Escherichia coli (strain K12) GN=frmR PE=1 SV=1	0	0	0	0	0	0	0	0	0	0	163187	6.40216e+06	1.46882e+06	1.81955e+06	4.49047e+06
EGFP_MAN	16	16	1153.45	eGFP	9.21523e+06	9.17421e+06	6.22593e+06	7.85714e+06	5.27882e+06	1.31167e+06	860389	3.76206e+06	7.47841e+06	440917	6.12473e+08	8.33256e+08	3.11233e+08	6.1355e+08	3.98853e+08
NUSA_ECOLI	40	39	4400.52	Transcription termination/antitermination protein NusA OS=Escherichia coli (strain K12) GN=nusA PE=1 SV=1	2.8043e+09	2.52251e+09	1.76388e+09	2.64177e+09	1.15228e+09	4.06654e+07	3.61759e+07	2.43494e+08	4.1725e+08	1.67226e+07	2.37872e+07	2.56187e+07	6.73514e+07	5.21761e+07	7.68162e+07
DHAM_ECOLI	12	11	861.62	Protein-lysine deacetylase OS=Escherichia coli (strain K12) GN=dhaM PE=1 SV=3	6.48686e+06	4.93265e+06	4.85201e+06	5.45384e+06	3.90706e+06	958174	1.25643e+06	6.26689e+06	1.05075e+07	392568	1.10193e+06	1.99725e+06	1.98528e+06	1.41752e+06	2.45896e+06
UXAC_ECOLI	8	8	192.48	Uronate isomerase OS=Escherichia coli (strain K12) GN=uxaC PE=2 SV=1	2.39383e+06	1.76724e+06	2.03889e+06	2.04425e+06	1.88978e+06	842149	525903	5.18548e+06	7.17281e+06	342388	544046	1.12609e+06	1.3655e+06	931718	1.21301e+06
SYK2_ECOLI	30	22	2075.75	Lysine--tRNA ligase, heat inducible OS=Escherichia coli (strain K12) GN=lysU PE=1 SV=2	8.32668e+07	5.95637e+07	5.8196e+07	5.66502e+07	6.37178e+07	1.47128e+07	1.9039e+07	1.49781e+08	1.77518e+08	8.07085e+06	2.26564e+07	2.7657e+07	4.63774e+07	3.46835e+07	4.46617e+07
TNAA_ECOLI	42	42	2974.29	Tryptophanase OS=Escherichia coli (strain K12) GN=tnaA PE=1 SV=1	2.24336e+08	2.06497e+08	1.8944e+08	2.22996e+08	1.70654e+08	2.98469e+07	3.99385e+07	2.8417e+08	3.77138e+08	1.5194e+07	5.48028e+07	1.24249e+08	9.08729e+07	6.64478e+07	9.48985e+07
YHGF_ECOLI	16	15	634.6	Protein YhgF OS=Escherichia coli (strain K12) GN=yhgF PE=1 SV=3	3.93413e+07	3.0414e+07	2.30906e+07	4.45238e+07	1.8446e+07	981438	1.03856e+06	6.68285e+06	1.04966e+07	524449	1.32446e+06	3.88429e+06	5.39196e+06	4.30954e+06	5.56539e+06
USPD_ECOLI	2	2	204	Universal stress protein D OS=Escherichia coli (strain K12) GN=uspD PE=2 SV=1	4.55701e+06	2.65943e+06	2.21399e+06	3.51267e+06	2.40607e+06	35024.6	39866.5	433065	1.05496e+06	9159.82	1.89172e+06	5.13685e+06	5.36455e+06	4.63076e+06	2.24532e+06
SSUD_ECOLI	5	5	320.8	Alkanesulfonate monooxygenase OS=Escherichia coli (strain K12) GN=ssuD PE=1 SV=3	4.08981e+06	4.74257e+06	2.8837e+06	8.7945e+06	2.78588e+06	25545.1	61098.3	652943	207054	6136.26	6.21212e+06	1.63424e+07	5.41428e+06	5.62056e+06	5.77775e+06
MASY_ECOLI	18	18	1169.31	Malate synthase A OS=Escherichia coli (strain K12) GN=aceB PE=1 SV=1	6.41184e+07	4.41696e+07	4.39908e+07	7.24738e+07	4.26267e+07	1.44611e+07	1.56797e+07	7.68234e+07	9.8842e+07	7.05794e+06	8.91926e+06	2.16157e+07	2.479e+07	1.64305e+07	2.02312e+07
HTPG_ECOLI	33	31	2125.48	Chaperone protein HtpG OS=Escherichia coli (strain K12) GN=htpG PE=1 SV=1	3.77615e+07	3.62883e+07	2.70996e+07	3.63934e+07	1.93658e+07	1.56725e+06	1.73282e+06	1.59826e+07	2.40463e+07	636714	1.49499e+07	3.79836e+07	3.36623e+07	2.30273e+07	3.16101e+07
UXUA_ECOLI	9	8	513.81	Mannonate dehydratase OS=Escherichia coli (strain K12) GN=uxuA PE=1 SV=2	5.1295e+06	4.43848e+06	3.91406e+06	4.87607e+06	3.63124e+06	1.27846e+06	1.59858e+06	8.74233e+06	1.43909e+07	425159	2.31135e+06	3.38743e+06	3.0087e+06	2.0929e+06	3.48115e+06
MGSA_ECOLI	3	3	187.34	Methylglyoxal synthase OS=Escherichia coli (strain K12) GN=mgsA PE=1 SV=1	296190	271262	272539	191911	217307	45186.3	43955.1	468547	483394	26475	321799	1.24216e+06	855677	591279	1.18824e+06
DHAK_ECOLI	8	8	652.47	PEP-dependent dihydroxyacetone kinase, dihydroxyacetone-binding subunit DhaK OS=Escherichia coli (strain K12) GN=dhaK PE=1 SV=2	1.1576e+07	4.98576e+06	5.32842e+06	8.15617e+06	7.06081e+06	1.39133e+06	1.56293e+06	1.23956e+07	1.52056e+07	402054	1.29942e+06	2.59097e+06	2.23166e+06	1.86626e+06	1.96626e+06
BLAC_MAN	33	33	2388.31	Beta Laxtamase	3.04564e+07	1.28919e+07	7.78223e+06	2.25693e+07	5.54293e+06	2.5003e+07	2.50343e+07	5.42457e+07	9.094e+07	1.06144e+07	2.59107e+08	1.35717e+08	2.92776e+08	2.17955e+08	4.40346e+08
YGIC_ECOLI	6	5	204.64	Putative acid--amine ligase YgiC OS=Escherichia coli (strain K12) GN=ygiC PE=1 SV=1	4.01872e+06	4.57642e+06	3.95476e+06	4.58496e+06	3.52736e+06	330433	298514	2.55477e+06	3.74241e+06	133961	1.68716e+06	4.34946e+06	3.56793e+06	2.71748e+06	4.28896e+06
KDSB_ECOLI	10	8	447.74	3-deoxy-manno-octulosonate cytidylyltransferase OS=Escherichia coli (strain K12) GN=kdsB PE=1 SV=2	5.43408e+06	5.10722e+06	4.09498e+06	5.65212e+06	4.26325e+06	705070	532098	4.92522e+06	7.77563e+06	308827	1.1852e+06	2.59202e+06	1.93387e+06	1.28234e+06	1.89357e+06
KGUA_ECOLI	6	4	231.75	Guanylate kinase OS=Escherichia coli (strain K12) GN=gmk PE=1 SV=1	1.91484e+07	1.18559e+07	7.96577e+06	1.62305e+07	5.80741e+06	548195	501089	4.49388e+06	6.32184e+06	468793	590389	1.74802e+06	2.04722e+06	1.27698e+06	1.8354e+06
METE_ECOLI	25	25	1775.99	5-methyltetrahydropteroyltriglutamate--homocysteine methyltransferase OS=Escherichia coli (strain K12) GN=metE PE=1 SV=6	2.05041e+07	1.77476e+07	1.51671e+07	1.81444e+07	1.56916e+07	4.34114e+06	6.50002e+06	4.68049e+07	6.7672e+07	2.38998e+06	5.39673e+06	4.31736e+06	1.26125e+07	8.79129e+06	1.26584e+07
LUXS_ECOLI	12	12	943.4	S-ribosylhomocysteine lyase OS=Escherichia coli (strain K12) GN=luxS PE=1 SV=3	3.92396e+07	3.7476e+07	3.33628e+07	3.99948e+07	3.52377e+07	8.59115e+06	9.6521e+06	5.57626e+07	8.31651e+07	3.36789e+06	1.24141e+07	3.23961e+07	2.63214e+07	1.75777e+07	2.40952e+07
GRCA_ECOLI	5	4	194.76	Autonomous glycyl radical cofactor OS=Escherichia coli (strain K12) GN=grcA PE=1 SV=1	572824	577108	508978	537619	361932	107040	130895	1.10737e+06	2.02532e+06	100070	157064	184490	399890	248433	345329
YJBR_ECOLI	3	3	110.78	Uncharacterized protein YjbR OS=Escherichia coli (strain K12) GN=yjbR PE=1 SV=1	2.44095e+07	2.47351e+07	8.07479e+06	2.09847e+07	1.22829e+07	977993	456298	5.73154e+06	9.05539e+06	372792	1.09541e+06	3.8608e+06	2.35206e+06	1.43334e+06	2.00607e+06
YHHX_ECOLI	10	9	682.39	Uncharacterized oxidoreductase YhhX OS=Escherichia coli (strain K12) GN=yhhX PE=1 SV=1	7.50086e+06	5.78481e+06	7.13744e+06	5.86963e+06	6.58068e+06	2.07814e+06	2.05302e+06	1.10256e+07	1.52139e+07	983725	2.09351e+06	5.06169e+06	2.75671e+06	2.9494e+06	3.47208e+06
ODO2_ECOLI	20	19	1684.41	Dihydrolipoyllysine-residue succinyltransferase component of 2-oxoglutarate dehydrogenase complex OS=Escherichia coli (strain K12) GN=sucB PE=1 SV=2	1.84431e+08	1.42694e+08	1.3253e+08	1.15708e+08	1.53026e+08	3.46213e+07	3.28138e+07	2.31117e+08	3.77969e+08	1.46114e+07	5.35042e+07	1.24205e+08	1.10236e+08	8.74612e+07	1.17919e+08
NADB_ECOLI	2	1	41.76	L-aspartate oxidase OS=Escherichia coli (strain K12) GN=nadB PE=1 SV=4	4783.35	0	0	0	0	0	0	0	0	0	3867.27	16398.3	139733	175635	217132
CDD_ECOLI	7	7	398.71	Cytidine deaminase OS=Escherichia coli (strain K12) GN=cdd PE=1 SV=1	2.26382e+06	1.72049e+06	1.60915e+06	1.70597e+06	1.64931e+06	1.65321e+06	982814	7.17425e+06	6.00847e+06	419985	1.28122e+06	3.15371e+06	2.7119e+06	1.54629e+06	2.33322e+06
GLYA_ECOLI	25	24	2009.41	Serine hydroxymethyltransferase OS=Escherichia coli (strain K12) GN=glyA PE=1 SV=1	6.45768e+07	6.72179e+07	6.19207e+07	7.81461e+07	6.04131e+07	2.1366e+07	3.43203e+07	1.42619e+08	2.3063e+08	1.0193e+07	3.04107e+07	8.93505e+07	5.79171e+07	4.37405e+07	4.8108e+07
PEPT_ECOLI	5	5	284.84	Peptidase T OS=Escherichia coli (strain K12) GN=pepT PE=1 SV=2	2.24031e+06	3.06812e+06	2.43819e+06	2.57398e+06	2.68334e+06	624921	572267	3.64814e+06	4.93372e+06	183629	819577	923046	1.37362e+06	1.00233e+06	874449
METK_ECOLI	17	17	1227.2	S-adenosylmethionine synthase OS=Escherichia coli (strain K12) GN=metK PE=1 SV=2	2.66091e+07	2.52454e+07	2.01855e+07	2.56814e+07	2.51065e+07	8.52069e+06	8.8054e+06	4.7884e+07	6.98379e+07	3.40687e+06	9.90087e+06	2.93616e+07	1.77844e+07	1.52693e+07	1.55108e+07
ALF_ECOLI	14	14	1350.7	Fructose-bisphosphate aldolase class 2 OS=Escherichia coli (strain K12) GN=fbaA PE=1 SV=2	2.28322e+08	2.00973e+08	2.04201e+08	2.4119e+08	2.03619e+08	3.30329e+07	3.40363e+07	3.56635e+08	4.57489e+08	1.44037e+07	6.86295e+07	1.11908e+08	1.57217e+08	1.13727e+08	1.3497e+08
SYH_ECOLI	15	14	901.72	Histidine--tRNA ligase OS=Escherichia coli (strain K12) GN=hisS PE=1 SV=2	1.99293e+07	1.6853e+07	1.53244e+07	2.02053e+07	1.50341e+07	1.61727e+06	1.21893e+06	1.83367e+07	2.59933e+07	734575	1.8154e+06	3.32838e+06	5.15182e+06	3.62535e+06	7.90274e+06
HIS7_ECOLI	4	3	144.93	Histidine biosynthesis bifunctional protein HisB OS=Escherichia coli (strain K12) GN=hisB PE=1 SV=1	1.09373e+07	9.96109e+06	5.8658e+06	8.37076e+06	4.42623e+06	286482	218785	2.67901e+06	5.25366e+06	78571.2	749602	2.30812e+06	1.72597e+06	1.10424e+06	1.76877e+06
NUDK_ECOLI	6	4	308.04	GDP-mannose pyrophosphatase NudK OS=Escherichia coli (strain K12) GN=nudK PE=1 SV=2	2.4007e+06	2.84546e+06	2.61963e+06	2.51326e+06	2.17866e+06	527836	483776	4.69727e+06	5.28493e+06	303960	809099	1.69998e+06	2.06759e+06	1.56989e+06	1.62678e+06
FTSH_ECOLI	14	13	867.85	ATP-dependent zinc metalloprotease FtsH OS=Escherichia coli (strain K12) GN=ftsH PE=1 SV=1	8.20532e+06	7.17668e+06	6.91557e+06	7.1615e+06	6.24297e+06	262524	215164	2.23554e+06	3.99191e+06	61656.6	1.59191e+06	1.80546e+06	4.22609e+06	3.16066e+06	4.51149e+06
MTLD_ECOLI	12	12	813.33	Mannitol-1-phosphate 5-dehydrogenase OS=Escherichia coli (strain K12) GN=mtlD PE=1 SV=3	5.32148e+06	4.48048e+06	5.15972e+06	5.47705e+06	4.82072e+06	997760	2.05941e+06	1.12596e+07	1.69451e+07	596276	1.13863e+06	4.62613e+06	3.39302e+06	2.30208e+06	2.91195e+06
CAPP_ECOLI	39	39	1862.36	Phosphoenolpyruvate carboxylase OS=Escherichia coli (strain K12) GN=ppc PE=1 SV=1	1.23398e+07	1.17393e+07	9.66367e+06	9.47788e+06	1.04638e+07	2.12134e+06	2.82858e+06	1.80874e+07	2.54016e+07	804381	3.98367e+06	5.23484e+06	8.09892e+06	6.83177e+06	8.33384e+06
YEBY_ECOLI	2	2	96.59	Uncharacterized protein YebY OS=Escherichia coli (strain K12) GN=yebY PE=3 SV=1	1.59283e+06	872863	969351	1.2768e+06	1.27158e+06	1.01559e+06	1.27242e+06	1.28009e+06	1.23816e+06	385394	52851.3	113609	190162	64514.5	136730
DPO3X_ECOLI	1	1	32.15	DNA polymerase III subunit tau OS=Escherichia coli (strain K12) GN=dnaX PE=1 SV=1	252260	127400	39004.6	39332.7	55891.9	0	0	0	0	0	0	13200.9	6703.06	12902.2	1839.01
DCP_ECOLI	13	12	654.44	Peptidyl-dipeptidase dcp OS=Escherichia coli (strain K12) GN=dcp PE=1 SV=4	3.7041e+06	3.14314e+06	2.398e+06	3.26468e+06	3.05632e+06	561373	561062	2.97523e+06	6.32131e+06	208591	910069	1.98538e+06	1.44859e+06	1.13733e+06	1.71569e+06
YEEZ_ECOLI	4	4	181.71	Protein YeeZ OS=Escherichia coli (strain K12) GN=yeeZ PE=1 SV=1	3.75234e+06	3.21951e+06	2.76223e+06	3.58301e+06	3.04142e+06	615318	511421	4.68817e+06	6.96634e+06	351896	844071	910149	2.20734e+06	1.47399e+06	1.67897e+06
HDHA_ECOLI	8	8	470.56	7-alpha-hydroxysteroid dehydrogenase OS=Escherichia coli (strain K12) GN=hdhA PE=1 SV=1	8.55984e+06	7.5212e+06	6.20774e+06	7.40193e+06	8.05363e+06	1.04229e+06	1.67503e+06	9.57022e+06	1.52341e+07	728214	2.45546e+06	5.21786e+06	4.80804e+06	3.59189e+06	4.34443e+06
TALB_ECOLI	27	25	2173.16	Transaldolase B OS=Escherichia coli (strain K12) GN=talB PE=1 SV=2	1.28517e+08	9.51839e+07	8.42362e+07	1.06108e+08	8.53225e+07	3.30194e+07	3.18774e+07	1.50025e+08	2.11867e+08	1.37886e+07	5.07654e+07	6.3088e+07	6.81527e+07	5.51836e+07	6.92132e+07
CPXP_ECOLI	3	3	147.05	Periplasmic protein CpxP OS=Escherichia coli (strain K12) GN=cpxP PE=1 SV=1	1.00956e+06	644726	955661	735455	1.13696e+06	81093.3	100598	613154	1.02268e+06	19323.1	63234.1	92373.6	205503	173012	248803
YCII_ECOLI	2	2	140.15	Protein YciI OS=Escherichia coli (strain K12) GN=yciI PE=1 SV=1	8.02768e+06	6.11283e+06	5.79548e+06	6.08826e+06	5.95078e+06	580989	629727	4.59113e+06	9.41962e+06	111096	782976	97748.2	217470	31119.3	52419.5
LIPA_ECOLI	7	7	233.24	Lipoyl synthase OS=Escherichia coli (strain K12) GN=lipA PE=1 SV=1	6.62082e+06	3.81031e+06	3.30242e+06	4.96331e+06	2.71413e+06	44940.4	75366.3	570703	2.78614e+06	27192.5	1.0613e+06	1.16203e+06	2.46577e+06	1.74522e+06	2.86911e+06
YPHG_ECOLI	9	8	454.94	Uncharacterized protein YphG OS=Escherichia coli (strain K12) GN=yphG PE=4 SV=2	765620	636953	616914	763319	591127	188842	442519	2.31788e+06	2.77338e+06	240748	606221	531685	664339	323589	589845
AGP_ECOLI	15	15	1168.56	Glucose-1-phosphatase OS=Escherichia coli (strain K12) GN=agp PE=1 SV=1	3.01853e+07	2.83711e+07	2.7139e+07	2.68748e+07	3.02202e+07	6.88119e+06	7.16038e+06	5.24998e+07	5.47252e+07	2.29512e+06	1.11995e+07	2.27734e+07	1.60812e+07	1.24591e+07	1.61742e+07
HLDD_ECOLI	14	14	924.26	ADP-L-glycero-D-manno-heptose-6-epimerase OS=Escherichia coli (strain K12) GN=hldD PE=1 SV=1	1.87132e+07	1.47559e+07	1.64227e+07	1.80539e+07	1.50967e+07	4.44726e+06	4.54276e+06	2.42244e+07	3.34206e+07	2.6906e+06	7.26315e+06	1.18495e+07	1.15479e+07	1.0572e+07	1.19657e+07
NQOR_ECOLI	10	9	542.44	NAD(P)H dehydrogenase (quinone) OS=Escherichia coli (strain K12) GN=wrbA PE=1 SV=2	4.26641e+07	4.54088e+07	6.00904e+07	4.75898e+07	5.34933e+07	9.20204e+06	8.72617e+06	8.3293e+07	1.05213e+08	3.74547e+06	9.9691e+06	3.04293e+07	2.83109e+07	2.03185e+07	2.78458e+07
ENO_ECOLI	33	32	2857.15	Enolase OS=Escherichia coli (strain K12) GN=eno PE=1 SV=2	1.25095e+08	9.91509e+07	1.18815e+08	1.10423e+08	9.93333e+07	2.87157e+07	4.75561e+07	1.86325e+08	2.67147e+08	1.70064e+07	5.12993e+07	1.11715e+08	1.02342e+08	7.40865e+07	1.11221e+08
YPHF_ECOLI	6	6	361.8	ABC transporter periplasmic-binding protein YphF OS=Escherichia coli (strain K12) GN=yphF PE=1 SV=1	2.68046e+06	1.94961e+06	2.08028e+06	2.63554e+06	2.05254e+06	3.43606e+06	2.89538e+06	5.95393e+06	9.57656e+06	1.15593e+06	1.65264e+06	2.85128e+06	1.92553e+06	1.85275e+06	1.68298e+06
LPOB_ECOLI	3	3	173.17	Penicillin-binding protein activator LpoB OS=Escherichia coli (strain K12) GN=lpoB PE=1 SV=1	1.4428e+06	1.77035e+06	1.60513e+06	1.89874e+06	1.58985e+06	236735	256214	1.2105e+06	2.748e+06	113600	402747	815333	693936	490937	930398
TYRB_ECOLI	11	11	499.51	Aromatic-amino-acid aminotransferase OS=Escherichia coli (strain K12) GN=tyrB PE=1 SV=1	5.10392e+06	4.11205e+06	4.71503e+06	4.5756e+06	3.90055e+06	581237	647231	5.60443e+06	8.32704e+06	207377	1.42362e+06	2.2647e+06	2.59555e+06	1.73967e+06	2.45407e+06
SRLR_ECOLI	1	1	17.27	Glucitol operon repressor OS=Escherichia coli (strain K12) GN=srlR PE=2 SV=1	269357	277051	290306	275857	279412	41253.3	75645.3	331383	620222	18008.3	79520.4	67344.2	75452	106267	46821.7
MFD_ECOLI	11	10	458.24	Transcription-repair-coupling factor OS=Escherichia coli (strain K12) GN=mfd PE=1 SV=2	2.44563e+06	2.11159e+06	1.97141e+06	2.56473e+06	1.86421e+06	643463	604785	3.58365e+06	4.35103e+06	241626	983122	2.09644e+06	1.60959e+06	1.64682e+06	1.64817e+06
DEOC_ECOLI	5	4	277.32	Deoxyribose-phosphate aldolase OS=Escherichia coli (strain K12) GN=deoC PE=1 SV=1	1.10435e+07	9.76691e+06	7.96923e+06	9.72217e+06	7.83731e+06	1.88835e+06	2.09401e+06	1.25854e+07	2.11561e+07	1.04855e+06	2.95972e+06	8.5127e+06	7.38196e+06	4.80974e+06	7.87434e+06
EPTA_ECOLI	3	3	175.43	Phosphoethanolamine transferase EptA OS=Escherichia coli (strain K12) GN=eptA PE=1 SV=2	908696	916458	888908	974485	863447	11406.4	7859.03	65353.8	295739	37277.1	725581	852995	908550	884797	1.24795e+06
PUR4_ECOLI	3	3	47.72	Phosphoribosylformylglycinamidine synthase OS=Escherichia coli (strain K12) GN=purL PE=1 SV=3	1.8646e+07	1.64902e+07	1.63835e+07	1.73979e+07	1.6877e+07	2.19119e+06	2.70653e+06	2.38583e+07	3.80356e+07	560265	504819	3.49574e+06	4.62607e+06	2.57312e+06	4.57768e+06
PDXJ_ECOLI	6	6	486.42	Pyridoxine 5'-phosphate synthase OS=Escherichia coli (strain K12) GN=pdxJ PE=1 SV=2	1.55456e+07	1.45241e+07	1.11793e+07	1.87867e+07	8.95265e+06	830181	804153	7.5525e+06	9.66155e+06	232926	3.23949e+06	3.42273e+06	6.15252e+06	4.3419e+06	6.21622e+06
ADD_ECOLI	7	7	366.1	Adenosine deaminase OS=Escherichia coli (strain K12) GN=add PE=3 SV=2	7.51302e+06	6.49023e+06	6.99094e+06	7.19668e+06	6.11469e+06	698237	580819	5.48112e+06	8.26992e+06	133906	308805	444901	159566	1.9109e+06	554701
USPF_ECOLI	6	5	309.79	Universal stress protein F OS=Escherichia coli (strain K12) GN=uspF PE=1 SV=2	3.48064e+06	6.38199e+06	5.75569e+06	2.68177e+06	4.51446e+06	103720	201255	792330	3.13713e+06	60573	1.33516e+06	3.99961e+06	4.04717e+06	2.6188e+06	4.2829e+06
IAAA_ECOLI	3	3	61.19	Isoaspartyl peptidase OS=Escherichia coli (strain K12) GN=iaaA PE=1 SV=2	44730.5	7720.76	12730.5	85732.5	17857.1	58074.5	74570.5	257342	163032	5060.33	190970	521204	322820	172216	628966
EFEO_ECOLI	17	16	1015.55	Iron uptake system component EfeO OS=Escherichia coli (strain K12) GN=efeO PE=1 SV=1	1.71639e+07	1.50216e+07	1.44699e+07	1.5717e+07	1.58583e+07	1.1054e+07	8.2323e+06	2.98395e+07	4.00685e+07	3.50285e+06	8.28703e+06	1.3585e+07	1.42511e+07	1.1403e+07	1.48872e+07
ADHE_ECOLI	52	49	4863.33	Aldehyde-alcohol dehydrogenase OS=Escherichia coli (strain K12) GN=adhE PE=1 SV=2	6.26347e+07	5.12994e+07	4.99084e+07	5.82691e+07	5.1823e+07	1.18047e+07	1.60952e+07	9.01827e+07	1.17857e+08	7.47034e+06	2.02871e+07	1.60601e+07	3.69346e+07	2.92048e+07	4.25398e+07
DNAJ_ECOLI	7	6	349.83	Chaperone protein DnaJ OS=Escherichia coli (strain K12) GN=dnaJ PE=1 SV=3	6.04352e+06	6.69169e+06	4.66191e+06	4.3984e+06	3.37157e+06	10393.6	33817.8	558658	1.38408e+06	9833.5	1.65816e+06	530980	4.60106e+06	2.93981e+06	5.89122e+06
MAZF_ECOLI	1	1	67.59	Endoribonuclease MazF OS=Escherichia coli (strain K12) GN=mazF PE=1 SV=1	351931	45658.6	121935	293288	156561	0	0	0	0	0	67537.2	506194	60679.4	0	109492
IDND_ECOLI	1	1	65.65	L-idonate 5-dehydrogenase (NAD(P)(+)) OS=Escherichia coli (strain K12) GN=idnD PE=1 SV=1	0	23254.2	0	927.493	0	49046.9	390.177	805063	1.44862e+06	6605.09	0	0	0	0	0
GLPT_ECOLI	1	1	19.53	Glycerol-3-phosphate transporter OS=Escherichia coli (strain K12) GN=glpT PE=1 SV=1	420411	543610	337558	687119	361755	0	0	0	174372	0	60052.2	86321.9	224669	133978	407534
MALF_ECOLI	4	4	124.32	Maltose transport system permease protein MalF OS=Escherichia coli (strain K12) GN=malF PE=1 SV=1	661796	685965	603148	690314	740219	27997.8	48025.5	487945	864598	23727.4	94283.2	58176.5	205431	105233	209810
PNCC_ECOLI	1	1	70.44	Nicotinamide-nucleotide amidohydrolase PncC OS=Escherichia coli (strain K12) GN=pncC PE=1 SV=1	850898	1.0793e+06	1.52371e+06	1.40852e+06	1.42755e+06	473660	424475	5.85018e+06	4.84528e+06	207104	825570	2.10258e+06	1.27965e+06	949517	1.01952e+06
FTSY_ECOLI	4	4	218.39	Signal recognition particle receptor FtsY OS=Escherichia coli (strain K12) GN=ftsY PE=1 SV=1	2.82768e+06	2.36623e+06	2.2067e+06	2.07883e+06	1.64205e+06	25942.9	39101.9	550678	2.03404e+06	13580.4	735266	1.22861e+06	1.12597e+06	832901	1.17888e+06
ASPA_ECOLI	29	26	1907.11	Aspartate ammonia-lyase OS=Escherichia coli (strain K12) GN=aspA PE=1 SV=1	8.4132e+07	7.24172e+07	6.68246e+07	7.91344e+07	6.46616e+07	2.00877e+07	1.64011e+07	1.08355e+08	1.65627e+08	7.88448e+06	2.59913e+07	7.54276e+07	4.02468e+07	3.4869e+07	3.68395e+07
MSRA_ECOLI	3	3	172.71	Peptide methionine sulfoxide reductase MsrA OS=Escherichia coli (strain K12) GN=msrA PE=1 SV=2	2.76722e+06	3.18766e+06	2.83546e+06	2.72571e+06	3.03791e+06	255501	254211	2.69733e+06	3.67688e+06	148054	559280	292812	848724	719295	1.16529e+06
YHFA_ECOLI	4	4	152.96	Protein YhfA OS=Escherichia coli (strain K12) GN=yhfA PE=1 SV=1	1.51425e+07	9.89443e+06	9.96039e+06	1.31797e+07	1.04767e+07	1.27808e+06	2.52774e+06	1.86985e+07	2.26016e+07	912136	3.85729e+06	7.55016e+06	5.98496e+06	4.16438e+06	5.89185e+06
PHSM_ECOLI	37	36	2400.77	Maltodextrin phosphorylase OS=Escherichia coli (strain K12) GN=malP PE=1 SV=7	2.41555e+07	3.06811e+07	2.07414e+07	2.69817e+07	2.60777e+07	7.63632e+06	7.40772e+06	3.87501e+07	5.3737e+07	3.10611e+06	1.22967e+07	2.71052e+07	2.25942e+07	1.79122e+07	2.2029e+07
SECY_ECOLI	1	1	60.39	Protein translocase subunit SecY OS=Escherichia coli (strain K12) GN=secY PE=1 SV=1	2.76077e+06	2.18742e+06	2.79268e+06	2.53489e+06	2.60714e+06	644.101	26440.5	284986	565922	3009.41	886555	1.66768e+06	2.41623e+06	1.65169e+06	3.14437e+06
HEM4_ECOLI	3	3	115.02	Uroporphyrinogen-III synthase OS=Escherichia coli (strain K12) GN=hemD PE=3 SV=1	319849	273586	207504	255373	190955	2743.4	2173.12	3085.96	140622	2693.01	892.014	5625.83	16511.7	9754.92	11247
G3P1_ECOLI	30	28	2720.75	Glyceraldehyde-3-phosphate dehydrogenase A OS=Escherichia coli (strain K12) GN=gapA PE=1 SV=2	5.13443e+08	4.43885e+08	4.12415e+08	5.11626e+08	3.82901e+08	2.10354e+08	1.85851e+08	7.40504e+08	1.04737e+09	9.09339e+07	1.90099e+08	5.25072e+08	3.61186e+08	2.75257e+08	3.81589e+08
THIB_ECOLI	5	5	255.72	Thiamine-binding periplasmic protein OS=Escherichia coli (strain K12) GN=thiB PE=1 SV=2	398580	489917	386771	647637	354744	364054	254114	562973	817126	68926.5	679726	2.90395e+06	2.93856e+06	2.06428e+06	2.89439e+06
WECB_ECOLI	7	6	153.52	UDP-N-acetylglucosamine 2-epimerase OS=Escherichia coli (strain K12) GN=wecB PE=1 SV=2	814481	492087	548195	959973	648518	301070	174189	1.8563e+06	2.36691e+06	103303	528986	1.67134e+06	1.20745e+06	761547	872123
COABC_ECOLI	4	4	358.66	Coenzyme A biosynthesis bifunctional protein CoaBC OS=Escherichia coli (strain K12) GN=coaBC PE=1 SV=2	3.33555e+06	2.34979e+06	2.49257e+06	2.57342e+06	2.14382e+06	441133	639728	2.96687e+06	4.26255e+06	259299	745695	1.20456e+06	1.58053e+06	1.52042e+06	1.81435e+06
PURA_ECOLI	27	26	2234.65	Adenylosuccinate synthetase OS=Escherichia coli (strain K12) GN=purA PE=1 SV=2	3.39249e+07	3.33843e+07	2.70613e+07	3.50976e+07	2.82709e+07	8.80017e+06	7.83192e+06	6.08108e+07	9.31214e+07	2.04077e+06	1.50194e+07	3.02304e+07	2.38659e+07	2.01911e+07	2.81392e+07
ARAA_ECOLI	2	2	58.78	L-arabinose isomerase OS=Escherichia coli (strain K12) GN=araA PE=1 SV=3	253044	99447.3	69929.4	175349	126995	0	0	0	131876	0	17256.1	332214	112468	98764.1	115263
KPYK2_ECOLI	11	10	761.93	Pyruvate kinase II OS=Escherichia coli (strain K12) GN=pykA PE=1 SV=3	2.05263e+07	1.73576e+07	1.73604e+07	1.69827e+07	1.81364e+07	3.73545e+06	5.18298e+06	2.37224e+07	3.71169e+07	2.53493e+06	6.32558e+06	4.92524e+06	1.11558e+07	9.71565e+06	1.21336e+07
FXSA_ECOLI	1	1	55.21	UPF0716 protein FxsA OS=Escherichia coli (strain K12) GN=fxsA PE=1 SV=2	510622	804630	736774	412202	756386	49.1289	724.284	14269.7	138692	1118.5	102669	111301	341230	508168	1.18882e+06
ACUI_ECOLI	7	6	370.78	Probable acrylyl-CoA reductase AcuI OS=Escherichia coli (strain K12) GN=acuI PE=1 SV=1	1.14779e+07	1.09948e+07	1.05828e+07	8.2493e+06	1.16644e+07	9.65327e+06	1.1803e+07	1.64205e+07	2.54025e+07	2.87744e+06	2.37654e+06	1.56024e+06	6.57206e+06	4.4678e+06	4.71582e+06
CLPB_ECOLI	54	50	3284.3	Chaperone protein ClpB OS=Escherichia coli (strain K12) GN=clpB PE=1 SV=1	4.74888e+07	3.80124e+07	3.36497e+07	4.57855e+07	2.8626e+07	3.45416e+06	5.7163e+06	3.45686e+07	4.837e+07	1.43519e+06	2.0376e+07	4.94262e+07	4.48177e+07	4.03432e+07	5.42071e+07
GPMI_ECOLI	9	8	476.71	2,3-bisphosphoglycerate-independent phosphoglycerate mutase OS=Escherichia coli (strain K12) GN=gpmI PE=1 SV=1	2.71775e+06	3.30773e+06	2.90248e+06	2.46038e+06	2.47192e+06	611636	803304	4.74525e+06	7.0301e+06	383171	1.67775e+06	4.47896e+06	2.90541e+06	2.30144e+06	3.26473e+06
RNI_ECOLI	6	5	280.29	Ribonuclease I OS=Escherichia coli (strain K12) GN=rna PE=1 SV=1	1.54674e+06	1.36109e+06	1.23558e+06	1.59684e+06	1.13836e+06	519488	598152	1.91759e+06	3.26252e+06	328739	464738	1.20318e+06	1.13527e+06	909221	1.16479e+06
GARR_ECOLI	2	2	225.32	2-hydroxy-3-oxopropionate reductase OS=Escherichia coli (strain K12) GN=garR PE=1 SV=1	1.35191e+06	926485	1.52332e+06	1.56542e+06	1.63102e+06	205125	232885	8.44974e+06	4.48096e+06	100107	114442	814315	272518	189962	277744
UDP_ECOLI	14	14	809.58	Uridine phosphorylase OS=Escherichia coli (strain K12) GN=udp PE=1 SV=3	4.74123e+07	5.21417e+07	4.85761e+07	5.3182e+07	5.46627e+07	1.54751e+07	1.46977e+07	1.04432e+08	1.11274e+08	4.64351e+06	1.48736e+07	5.69881e+07	3.54377e+07	2.53089e+07	3.71888e+07
6PGD_ECOLI	24	23	1719.71	6-phosphogluconate dehydrogenase, decarboxylating OS=Escherichia coli (strain K12) GN=gnd PE=1 SV=2	7.8704e+07	6.30761e+07	4.64629e+07	6.17014e+07	5.38522e+07	1.60521e+07	1.71152e+07	1.01058e+08	1.34023e+08	9.26768e+06	2.16836e+07	7.09603e+07	3.5516e+07	2.6885e+07	2.99961e+07
YHBS_ECOLI	1	1	70.5	Uncharacterized N-acetyltransferase YhbS OS=Escherichia coli (strain K12) GN=yhbS PE=3 SV=1	0	0	0	0	0	0	0	0	0	0	350230	0	160501	134879	551006
PLIG_ECOLI	6	6	508.39	Inhibitor of g-type lysozyme OS=Escherichia coli (strain K12) GN=pliG PE=1 SV=1	4.79038e+06	5.1588e+06	4.76065e+06	4.23718e+06	5.37999e+06	1.39214e+06	2.88319e+06	4.83519e+06	1.02043e+07	671978	1.03336e+06	3.18889e+06	2.05909e+06	1.20508e+06	1.8887e+06
RPIA_ECOLI	6	5	321.68	Ribose-5-phosphate isomerase A OS=Escherichia coli (strain K12) GN=rpiA PE=1 SV=1	1.6692e+07	1.45962e+07	1.34784e+07	1.58049e+07	1.37183e+07	2.41829e+06	4.12007e+06	2.6421e+07	3.44747e+07	1.93145e+06	2.66227e+06	1.25333e+07	1.02737e+07	6.63149e+06	1.03824e+07
ABDH_ECOLI	10	9	547.11	Gamma-aminobutyraldehyde dehydrogenase OS=Escherichia coli (strain K12) GN=prr PE=1 SV=1	1.11597e+07	1.27671e+07	1.29375e+07	1.05936e+07	1.007e+07	797467	687075	7.98954e+06	8.65137e+06	308936	5.49252e+06	1.45218e+07	7.88808e+06	7.25139e+06	7.95724e+06
KBL_ECOLI	25	24	1952.74	2-amino-3-ketobutyrate coenzyme A ligase OS=Escherichia coli (strain K12) GN=kbl PE=1 SV=1	6.1314e+07	5.64726e+07	5.37438e+07	6.09614e+07	5.38595e+07	9.77941e+06	2.06937e+07	8.51422e+07	1.14796e+08	5.81911e+06	1.48572e+07	4.69006e+07	4.16319e+07	2.32879e+07	3.94571e+07
TRPA_ECOLI	7	6	368.83	Tryptophan synthase alpha chain OS=Escherichia coli (strain K12) GN=trpA PE=1 SV=1	2.24696e+06	1.85215e+06	1.80585e+06	2.26021e+06	2.07464e+06	520306	384662	2.70842e+06	5.71449e+06	180374	1.35886e+06	3.27526e+06	2.60203e+06	2.00624e+06	2.81892e+06
KPRS_ECOLI	10	9	640.97	Ribose-phosphate pyrophosphokinase OS=Escherichia coli (strain K12) GN=prs PE=1 SV=2	1.60996e+07	1.73921e+07	1.23324e+07	1.60807e+07	1.20775e+07	1.27108e+06	705818	6.08831e+06	8.44862e+06	171351	3.54878e+06	7.34701e+06	6.39721e+06	3.61435e+06	5.60356e+06
SKP_ECOLI	10	9	827.14	Chaperone protein Skp OS=Escherichia coli (strain K12) GN=skp PE=1 SV=1	8.25435e+07	5.79507e+07	4.83639e+07	7.3303e+07	5.09018e+07	1.71609e+07	4.15276e+07	1.42594e+08	1.62085e+08	1.93781e+07	3.84895e+07	7.34609e+07	5.51143e+07	3.19271e+07	5.33235e+07
PEPB_ECOLI	19	18	1162.56	Peptidase B OS=Escherichia coli (strain K12) GN=pepB PE=3 SV=2	2.38363e+07	1.64967e+07	1.26716e+07	2.12493e+07	1.1529e+07	2.85882e+06	3.25498e+06	1.71539e+07	3.05576e+07	1.37287e+06	3.22743e+06	8.16901e+06	1.07147e+07	7.51542e+06	1.06263e+07
ECNB_ECOLI	1	1	110.71	Entericidin B OS=Escherichia coli (strain K12) GN=ecnB PE=3 SV=1	2.95109e+06	9.34518e+06	7.4394e+06	5.05854e+06	7.88202e+06	3.25454e+06	2.13525e+06	7.11131e+06	1.4056e+07	1.28189e+06	1.35202e+06	2.98838e+06	2.17959e+06	1.85976e+06	1.66098e+06
TOLB_ECOLI	12	12	990.56	Protein TolB OS=Escherichia coli (strain K12) GN=tolB PE=1 SV=1	1.77055e+07	1.15143e+07	1.07075e+07	1.6905e+07	1.24097e+07	3.94021e+06	4.00039e+06	1.64259e+07	2.24558e+07	1.46039e+06	2.79303e+06	6.2299e+06	1.00653e+07	5.66096e+06	9.23641e+06
YGGS_ECOLI	3	3	93.01	UPF0001 protein YggS OS=Escherichia coli (strain K12) GN=yggS PE=1 SV=1	659324	454582	353671	732277	358129	148555	10256.1	650295	735306	31197.1	1.31712e+06	2.91512e+06	2.91697e+06	2.35198e+06	1.81617e+06
TPX_ECOLI	7	7	731.3	Thiol peroxidase OS=Escherichia coli (strain K12) GN=tpx PE=1 SV=2	1.5308e+08	1.24818e+08	1.12821e+08	1.44182e+08	1.12577e+08	5.13451e+07	3.98265e+07	2.33833e+08	2.99354e+08	1.65147e+07	8.52277e+07	2.38488e+08	1.52769e+08	1.11027e+08	1.56037e+08
FEPB_ECOLI	2	2	137.39	Ferrienterobactin-binding periplasmic protein OS=Escherichia coli (strain K12) GN=fepB PE=1 SV=1	826424	1.02074e+06	1.16822e+06	792613	965503	957910	429777	1.51305e+06	2.72557e+06	361790	244016	528840	654324	675654	686166
MALE_ECOLI	30	28	2509.47	Maltose-binding periplasmic protein OS=Escherichia coli (strain K12) GN=malE PE=1 SV=1	1.94382e+08	1.80036e+08	1.60043e+08	1.76695e+08	1.62539e+08	7.34357e+07	6.40684e+07	2.47982e+08	3.12419e+08	3.6184e+07	3.29262e+07	1.60975e+08	9.13588e+07	6.3045e+07	6.52707e+07
YAJQ_ECOLI	9	9	825.91	UPF0234 protein YajQ OS=Escherichia coli (strain K12) GN=yajQ PE=1 SV=2	2.66518e+07	2.02837e+07	1.71068e+07	2.40386e+07	2.12048e+07	4.22469e+06	4.45264e+06	3.4849e+07	4.01789e+07	2.16102e+06	7.12684e+06	2.19768e+07	1.54381e+07	1.07781e+07	1.40127e+07
SDHA_ECOLI	23	22	1296.56	Succinate dehydrogenase flavoprotein subunit OS=Escherichia coli (strain K12) GN=sdhA PE=1 SV=1	2.09462e+07	1.77938e+07	1.33863e+07	2.22121e+07	1.45059e+07	799502	990466	1.35358e+07	2.64595e+07	374158	9.48083e+06	1.8341e+07	2.22536e+07	1.73073e+07	2.60423e+07
RLMJ_ECOLI	6	4	138.82	Ribosomal RNA large subunit methyltransferase J OS=Escherichia coli (strain K12) GN=rlmJ PE=1 SV=1	1.56765e+06	1.58173e+06	1.43044e+06	1.76097e+06	1.37412e+06	163108	195962	1.51861e+06	2.58485e+06	91049.8	275527	215270	819351	478495	759513
MSRB_ECOLI	7	7	333.05	Peptide methionine sulfoxide reductase MsrB OS=Escherichia coli (strain K12) GN=msrB PE=1 SV=1	3.49148e+06	3.33859e+06	2.50939e+06	3.13293e+06	3.14572e+06	75366.6	252017	3.45173e+06	5.87455e+06	66184.7	3.57896e+06	1.06099e+07	7.18128e+06	4.51704e+06	7.67273e+06
XYLF_ECOLI	5	5	184.41	D-xylose-binding periplasmic protein OS=Escherichia coli (strain K12) GN=xylF PE=1 SV=1	1.54885e+06	1.59197e+06	1.88778e+06	2.08335e+06	2.31016e+06	962967	857945	3.35801e+06	3.42713e+06	258929	617208	1.41696e+06	1.4396e+06	826600	1.14844e+06
CYDA_ECOLI	8	8	796.99	Cytochrome bd-I ubiquinol oxidase subunit 1 OS=Escherichia coli (strain K12) GN=cydA PE=1 SV=1	3.19267e+07	2.78587e+07	3.1892e+07	2.84756e+07	3.17475e+07	1.25469e+06	1.843e+06	2.06651e+07	4.55794e+07	1.02075e+06	7.45743e+06	4.79394e+06	8.88014e+06	4.88609e+06	9.66043e+06
NANA_ECOLI	2	2	108.1	N-acetylneuraminate lyase OS=Escherichia coli (strain K12) GN=nanA PE=1 SV=2	3.12733e+06	4.54201e+06	3.91106e+06	4.57094e+06	4.3964e+06	1.23586e+06	930542	6.96579e+06	8.59869e+06	395001	996846	3.70369e+06	2.75307e+06	1.96729e+06	2.95332e+06
ADIA_ECOLI	8	7	303.63	Biodegradative arginine decarboxylase OS=Escherichia coli (strain K12) GN=adiA PE=1 SV=1	1.16954e+06	812863	408100	690047	411095	402359	305761	2.78606e+06	7.11904e+06	82238.2	180312	1.1828e+06	775907	558923	855112
YBAK_ECOLI	6	6	321.68	Cys-tRNA(Pro)/Cys-tRNA(Cys) deacylase YbaK OS=Escherichia coli (strain K12) GN=ybaK PE=1 SV=1	1.87035e+06	1.17714e+06	1.03645e+06	1.45547e+06	883502	662253	577107	2.36456e+06	2.92851e+06	276876	833994	1.3629e+06	976933	909962	810047
TOP1_ECOLI	30	29	1600.49	DNA topoisomerase 1 OS=Escherichia coli (strain K12) GN=topA PE=1 SV=2	1.04716e+07	9.90048e+06	6.08503e+06	1.07313e+07	5.75013e+06	1.11512e+06	1.49129e+06	7.47461e+06	8.89752e+06	250945	6.04158e+06	1.36147e+07	1.21901e+07	1.30157e+07	1.68533e+07
CRP_ECOLI	15	14	958.47	cAMP-activated global transcriptional regulator CRP OS=Escherichia coli (strain K12) GN=crp PE=1 SV=1	3.79824e+07	3.60513e+07	3.10262e+07	3.23464e+07	2.73811e+07	6.37742e+06	7.3692e+06	3.4562e+07	4.9061e+07	3.2231e+06	1.004e+07	1.10593e+07	2.07188e+07	1.50473e+07	2.36584e+07
ZAPD_ECOLI	1	1	62.42	Cell division protein ZapD OS=Escherichia coli (strain K12) GN=zapD PE=1 SV=2	1.43697e+06	1.69258e+06	1.88159e+06	1.20113e+06	914463	44558.5	26894.1	480327	1.35182e+06	15631.5	54843.4	149758	437371	125798	402479
PEPE_ECOLI	3	3	255.94	Peptidase E OS=Escherichia coli (strain K12) GN=pepE PE=3 SV=1	4.47893e+06	4.03206e+06	3.42947e+06	4.45479e+06	3.78767e+06	1.66708e+06	946940	5.90047e+06	1.06742e+07	460484	2.03717e+06	3.63622e+06	2.42023e+06	2.21631e+06	1.83186e+06
PGK_ECOLI	26	24	2255.66	Phosphoglycerate kinase OS=Escherichia coli (strain K12) GN=pgk PE=1 SV=2	1.27265e+08	1.50114e+08	1.35407e+08	1.36533e+08	1.40916e+08	3.40015e+07	3.1869e+07	1.75053e+08	2.76778e+08	1.43722e+07	4.48145e+07	1.36713e+08	7.40034e+07	6.3899e+07	7.46202e+07
CLPP_ECOLI	5	5	492.39	ATP-dependent Clp protease proteolytic subunit OS=Escherichia coli (strain K12) GN=clpP PE=1 SV=1	5.4918e+07	4.06858e+07	3.41359e+07	5.24613e+07	3.09314e+07	2.98342e+06	3.18148e+06	3.62835e+07	5.63005e+07	1.15643e+06	2.21848e+07	4.87566e+07	4.47062e+07	3.0058e+07	5.01543e+07
AROE_ECOLI	4	4	129.99	Shikimate dehydrogenase (NADP(+)) OS=Escherichia coli (strain K12) GN=aroE PE=1 SV=1	792776	695641	560654	970208	684663	112177	164930	1.45854e+06	2.43474e+06	96993.8	385456	841926	762416	540869	729628
YBBN_ECOLI	8	8	426.2	Uncharacterized protein YbbN OS=Escherichia coli (strain K12) GN=ybbN PE=1 SV=2	8.44858e+06	6.37696e+06	5.40074e+06	7.86446e+06	5.91891e+06	384516	220830	3.72393e+06	7.56133e+06	136455	2.25573e+06	1.04269e+07	7.31513e+06	5.14513e+06	9.18727e+06
THRC_ECOLI	6	6	459.44	Threonine synthase OS=Escherichia coli (strain K12) GN=thrC PE=1 SV=1	7.13694e+06	9.65398e+06	8.60844e+06	4.53839e+06	1.05357e+07	857655	1.24491e+06	6.27281e+06	9.66195e+06	550423	1.29865e+06	2.82207e+06	3.42344e+06	2.26815e+06	3.09214e+06
MUG_ECOLI	3	3	118.66	G/U mismatch-specific DNA glycosylase OS=Escherichia coli (strain K12) GN=mug PE=1 SV=1	2.82729e+06	2.59643e+06	1.90088e+06	2.5519e+06	1.88093e+06	1.04972e+06	881870	4.19361e+06	4.61038e+06	801247	791044	338108	1.52071e+06	1.01008e+06	1.32417e+06
PRMA_ECOLI	2	1	51.55	Ribosomal protein L11 methyltransferase OS=Escherichia coli (strain K12) GN=prmA PE=1 SV=1	0	534971	165500	390817	92969.3	0	0	0	14.569	0	5627.2	13594.5	17013.3	23412.1	48702.6
CMOA_ECOLI	3	3	156.81	Carboxy-S-adenosyl-L-methionine synthase OS=Escherichia coli (strain K12) GN=cmoA PE=1 SV=1	1.02809e+06	812678	853956	675793	750203	3145.3	6317.92	208239	481004	654.088	269324	240067	547240	325309	652130
DACC_ECOLI	3	3	161.76	D-alanyl-D-alanine carboxypeptidase DacC OS=Escherichia coli (strain K12) GN=dacC PE=1 SV=2	541952	761460	607743	809963	688704	45639.2	46273.4	198635	719493	13542.1	401268	438529	493233	338970	603405
TRUB_ECOLI	3	3	77.68	tRNA pseudouridine synthase B OS=Escherichia coli (strain K12) GN=truB PE=1 SV=1	745148	530869	471258	730773	438167	20925.4	23838.1	270452	500786	2156.04	358997	562030	633583	428850	851411
USPA_ECOLI	6	6	532.44	Universal stress protein A OS=Escherichia coli (strain K12) GN=uspA PE=1 SV=2	5.07042e+07	4.8233e+07	4.24299e+07	5.5343e+07	3.73747e+07	1.65659e+06	2.69261e+06	2.77744e+07	5.67223e+07	921535	1.81837e+07	6.22057e+07	4.51546e+07	3.06217e+07	3.8542e+07
AEEP_ECOLI	5	4	201.41	L-Ala-D/L-Glu epimerase OS=Escherichia coli (strain K12) GN=ycjG PE=1 SV=2	731829	991807	1.09655e+06	916326	819924	120467	102368	1.11315e+06	1.34571e+06	50992.4	748663	1.52469e+06	1.23321e+06	904841	1.11733e+06
RARA_ECOLI	2	2	65.94	Replication-associated recombination protein A OS=Escherichia coli (strain K12) GN=rarA PE=1 SV=1	253987	170240	141146	147908	78142	0	0	0	175353	0	190762	945.516	197610	241734	222697
CPDB_ECOLI	14	14	750.32	2',3'-cyclic-nucleotide 2'-phosphodiesterase/3'-nucleotidase OS=Escherichia coli (strain K12) GN=cpdB PE=1 SV=2	8.70888e+06	8.92732e+06	8.5856e+06	8.85854e+06	9.32291e+06	3.34606e+06	3.36259e+06	1.39405e+07	1.81387e+07	848297	1.84397e+06	8.48825e+06	5.97818e+06	4.35926e+06	4.90857e+06
OMPA_ECOLI	16	16	959.51	Outer membrane protein A OS=Escherichia coli (strain K12) GN=ompA PE=1 SV=1	3.43948e+07	3.14448e+07	3.7181e+07	3.56765e+07	4.01079e+07	1.23248e+07	1.20674e+07	4.26769e+07	5.41839e+07	4.64129e+06	1.32114e+07	1.89932e+07	1.78903e+07	1.60236e+07	2.24791e+07
NFSB_ECOLI	12	11	756.27	Oxygen-insensitive NAD(P)H nitroreductase OS=Escherichia coli (strain K12) GN=nfsB PE=1 SV=1	4.11392e+07	3.56805e+07	3.63316e+07	3.82673e+07	3.06557e+07	7.2799e+06	8.25171e+06	5.12906e+07	5.9752e+07	3.61927e+06	1.76826e+07	3.29929e+07	3.62817e+07	2.57872e+07	3.84858e+07
RS10_ECOLI	8	8	532.58	30S ribosomal protein S10 OS=Escherichia coli (strain K12) GN=rpsJ PE=1 SV=1	1.02727e+08	1.04931e+08	1.10686e+08	9.13162e+07	9.31974e+07	3.46485e+06	3.53649e+06	3.38077e+07	1.01213e+08	1.36132e+06	4.0097e+07	2.89055e+07	7.43812e+07	4.77491e+07	1.04573e+08
DCRB_ECOLI	6	6	447.46	Protein DcrB OS=Escherichia coli (strain K12) GN=dcrB PE=3 SV=1	8.31134e+06	8.22812e+06	7.99786e+06	1.07111e+07	8.50546e+06	732205	2.06874e+06	9.14333e+06	1.49378e+07	1.14738e+06	1.55719e+06	2.47795e+06	4.22441e+06	3.00073e+06	4.5998e+06
YHJJ_ECOLI	6	6	394.07	Protein YhjJ OS=Escherichia coli (strain K12) GN=yhjJ PE=1 SV=1	2.8529e+06	3.27633e+06	2.69174e+06	2.49448e+06	2.58364e+06	508381	909859	2.57427e+06	4.21048e+06	278845	758217	1.73846e+06	1.44588e+06	987272	1.27094e+06
RSMC_ECOLI	5	5	263.25	Ribosomal RNA small subunit methyltransferase C OS=Escherichia coli (strain K12) GN=rsmC PE=1 SV=3	2.01964e+06	2.47417e+06	1.8171e+06	2.20861e+06	2.30996e+06	485618	214895	1.73351e+06	2.4379e+06	178229	578953	449180	389298	595776	1.00922e+06
LEXA_ECOLI	3	3	134.49	LexA repressor OS=Escherichia coli (strain K12) GN=lexA PE=1 SV=1	1.03642e+06	1.03859e+06	934062	791380	1.17622e+06	16332.4	47626.7	608460	1.28097e+06	16621.2	682199	829238	1.40645e+06	1.07738e+06	1.6427e+06
SPEA_ECOLI	14	13	877.97	Biosynthetic arginine decarboxylase OS=Escherichia coli (strain K12) GN=speA PE=1 SV=2	1.5054e+07	1.57121e+07	1.35198e+07	1.62651e+07	1.27035e+07	1.03113e+06	1.29023e+06	1.38388e+07	2.52945e+07	468896	2.14034e+06	2.29562e+06	7.15535e+06	3.86812e+06	6.6329e+06
GABT_ECOLI	12	11	699.4	4-aminobutyrate aminotransferase GabT OS=Escherichia coli (strain K12) GN=gabT PE=1 SV=1	1.17546e+07	1.31871e+07	1.32296e+07	1.37782e+07	1.17335e+07	894404	1.27629e+06	9.48321e+06	1.15073e+07	364730	6.94559e+06	1.61169e+07	9.29727e+06	8.20027e+06	1.04512e+07
PHEA_ECOLI	5	3	116.52	P-protein OS=Escherichia coli (strain K12) GN=pheA PE=1 SV=1	977614	792035	974576	795368	744360	109581	94437.7	877512	1.47793e+06	64231.2	147867	338345	327813	529692	400158
PHNB_ECOLI	6	5	447.06	Protein PhnB OS=Escherichia coli (strain K12) GN=phnB PE=4 SV=1	3.26596e+06	4.08705e+06	5.68085e+06	3.88326e+06	5.68631e+06	215635	489977	2.39842e+06	3.84052e+06	138409	2.06819e+06	5.60159e+06	4.62278e+06	4.79279e+06	4.76309e+06
G6PI_ECOLI	21	20	1381.88	Glucose-6-phosphate isomerase OS=Escherichia coli (strain K12) GN=pgi PE=1 SV=1	2.06336e+07	2.03812e+07	2.18742e+07	2.25852e+07	2.02537e+07	6.37014e+06	6.87557e+06	3.54075e+07	4.6777e+07	2.32443e+06	4.85269e+06	2.39106e+07	1.74176e+07	1.20589e+07	1.44652e+07
OPPA_ECOLI	23	22	1602.72	Periplasmic oligopeptide-binding protein OS=Escherichia coli (strain K12) GN=oppA PE=1 SV=2	1.60103e+07	1.33734e+07	1.28574e+07	1.32948e+07	1.27743e+07	9.03164e+06	7.85043e+06	2.64001e+07	3.54498e+07	4.05879e+06	1.24099e+07	2.91673e+07	1.61815e+07	1.10924e+07	1.70913e+07
HEM2_ECOLI	12	12	552.16	Delta-aminolevulinic acid dehydratase OS=Escherichia coli (strain K12) GN=hemB PE=1 SV=2	1.84342e+07	1.3908e+07	1.27287e+07	1.56172e+07	1.38552e+07	3.66614e+06	4.97051e+06	2.59188e+07	2.7083e+07	2.70389e+06	5.9317e+06	1.7295e+07	1.25287e+07	8.78488e+06	1.24164e+07
CUSB_ECOLI	5	4	129.9	Cation efflux system protein CusB OS=Escherichia coli (strain K12) GN=cusB PE=1 SV=1	397067	367745	379492	294736	431816	162998	152651	698704	1.41246e+06	244718	561289	700611	842986	638709	953686
SERC_ECOLI	20	19	1340.74	Phosphoserine aminotransferase OS=Escherichia coli (strain K12) GN=serC PE=1 SV=4	2.66907e+07	2.22348e+07	2.05098e+07	2.45832e+07	2.29068e+07	9.64931e+06	7.51236e+06	4.01182e+07	5.23874e+07	2.64736e+06	1.24867e+07	3.05559e+07	1.82589e+07	1.39941e+07	1.5014e+07
RS16_ECOLI	6	5	414.58	30S ribosomal protein S16 OS=Escherichia coli (strain K12) GN=rpsP PE=1 SV=1	4.19873e+07	3.41682e+07	4.33507e+07	3.25856e+07	3.10964e+07	1.39185e+06	1.99609e+06	8.54797e+06	2.61638e+07	486458	1.46877e+07	6.41804e+06	2.20617e+07	1.18549e+07	1.64048e+07
YJAG_ECOLI	3	3	185.76	Uncharacterized protein YjaG OS=Escherichia coli (strain K12) GN=yjaG PE=4 SV=1	3.11626e+06	4.21536e+06	3.07907e+06	3.63865e+06	3.04973e+06	790304	631437	5.79542e+06	6.50109e+06	223580	654645	1.84517e+06	2.52267e+06	1.60703e+06	2.71884e+06
RBFA_ECOLI	6	5	335.89	Ribosome-binding factor A OS=Escherichia coli (strain K12) GN=rbfA PE=1 SV=2	4.69071e+06	4.20976e+06	3.59501e+06	4.09121e+06	3.18165e+06	81434.6	155131	1.37826e+06	4.2066e+06	69840.8	844502	3.03038e+06	2.76123e+06	1.38188e+06	3.69177e+06
PFLB_ECOLI;TDCE_ECOLI	30	29	1923.46	Formate acetyltransferase 1 OS=Escherichia coli (strain K12) GN=pflB PE=1 SV=2	1.77003e+07	1.9113e+07	1.70427e+07	1.55803e+07	1.40442e+07	2.45912e+06	2.28706e+06	1.97125e+07	2.77134e+07	1.19231e+06	7.2367e+06	1.15041e+07	9.63251e+06	7.92694e+06	1.22718e+07
YTFQ_ECOLI	13	13	983.14	ABC transporter periplasmic-binding protein YtfQ OS=Escherichia coli (strain K12) GN=ytfQ PE=1 SV=1	4.08607e+07	3.54745e+07	3.94545e+07	4.01535e+07	3.44573e+07	3.8012e+07	3.5355e+07	6.50043e+07	8.37842e+07	1.43724e+07	1.4777e+07	4.29881e+07	3.0598e+07	2.42794e+07	2.71575e+07
POXB_ECOLI	13	13	706.49	Pyruvate dehydrogenase [ubiquinone] OS=Escherichia coli (strain K12) GN=poxB PE=1 SV=1	4.46965e+06	6.06594e+06	5.65896e+06	5.01201e+06	6.38305e+06	504542	755369	6.95407e+06	7.74962e+06	309856	4.47824e+06	9.16739e+06	6.54517e+06	6.15267e+06	7.04285e+06
RL24_ECOLI	5	5	301.27	50S ribosomal protein L24 OS=Escherichia coli (strain K12) GN=rplX PE=1 SV=2	5.89931e+07	5.45371e+07	4.34388e+07	5.51537e+07	4.46214e+07	3.93577e+06	5.43961e+06	4.74096e+07	6.98714e+07	1.67877e+06	3.1782e+07	4.90924e+07	4.70856e+07	3.30692e+07	5.6523e+07
MAO2_ECOLI	18	18	1204.71	NADP-dependent malic enzyme OS=Escherichia coli (strain K12) GN=maeB PE=1 SV=1	1.98565e+07	1.81896e+07	1.45864e+07	1.86223e+07	1.44939e+07	3.83759e+06	4.30421e+06	2.62293e+07	3.99815e+07	2.27385e+06	7.45963e+06	2.64323e+07	1.7407e+07	1.60064e+07	2.00015e+07
MRAZ_ECOLI	3	3	86.76	Transcriptional regulator MraZ OS=Escherichia coli (strain K12) GN=mraZ PE=1 SV=1	370405	839643	780230	516606	656501	241357	248490	1.1375e+06	1.42231e+06	50257.4	102654	647851	215729	144129	196936
HPRT_ECOLI	5	5	372.33	Hypoxanthine phosphoribosyltransferase OS=Escherichia coli (strain K12) GN=hpt PE=1 SV=1	5.95032e+06	4.02674e+06	3.94955e+06	5.52705e+06	3.12088e+06	1.08312e+06	1.13506e+06	7.59717e+06	1.07956e+07	307666	2.03125e+06	3.19247e+06	3.89359e+06	2.25707e+06	4.86576e+06
MBHM_ECOLI	7	6	256.64	Hydrogenase-2 large chain OS=Escherichia coli (strain K12) GN=hybC PE=1 SV=2	2.76001e+06	1.8473e+06	1.76604e+06	2.26514e+06	1.75937e+06	176505	193157	1.4895e+06	2.16807e+06	134404	1.25564e+06	2.14285e+06	2.19777e+06	1.39124e+06	2.30375e+06
YACL_ECOLI	1	1	77.58	UPF0231 protein YacL OS=Escherichia coli (strain K12) GN=yacL PE=1 SV=1	446005	390365	366411	517286	635037	28320.5	9240.03	22976	180082	4886.09	50463.3	207837	186585	165303	267859
MALK_ECOLI	3	3	128	Maltose/maltodextrin import ATP-binding protein MalK OS=Escherichia coli (strain K12) GN=malK PE=1 SV=1	976432	1.2373e+06	1.31888e+06	1.41674e+06	1.22089e+06	9766.08	53556.3	578655	1.15979e+06	13741.9	109300	53299.2	215515	117079	261569
GLO2_ECOLI	2	2	85.51	Hydroxyacylglutathione hydrolase OS=Escherichia coli (strain K12) GN=gloB PE=1 SV=1	1.68519e+06	1.66371e+06	1.45795e+06	1.66342e+06	1.51043e+06	715625	634425	2.83498e+06	3.60818e+06	225010	1.12804e+06	2.46841e+06	1.35957e+06	1.04123e+06	1.41163e+06
PTNC_ECOLI	1	1	43.83	Mannose permease IIC component OS=Escherichia coli (strain K12) GN=manY PE=1 SV=1	665505	624732	637946	527573	492577	0	0	795813	1.43988e+06	0	0	0	0	0	0
SUCC_ECOLI	24	21	1858.26	Succinyl-CoA ligase [ADP-forming] subunit beta OS=Escherichia coli (strain K12) GN=sucC PE=1 SV=1	1.3187e+08	1.02914e+08	9.53198e+07	1.19578e+08	1.02743e+08	3.78077e+07	3.22171e+07	1.71935e+08	2.23762e+08	1.875e+07	3.78381e+07	1.42651e+08	8.50132e+07	7.06592e+07	8.36277e+07
RMLA1_ECOLI;RMLA2_ECOLI	6	6	192.4	Glucose-1-phosphate thymidylyltransferase 1 OS=Escherichia coli (strain K12) GN=rfbA PE=1 SV=2	5.13789e+06	5.08439e+06	4.48899e+06	5.29124e+06	4.59176e+06	384337	688058	5.21589e+06	1.00303e+07	379144	858104	2.90005e+06	2.63624e+06	1.53342e+06	2.31698e+06
DKGB_ECOLI	2	2	82.49	2,5-diketo-D-gluconic acid reductase B OS=Escherichia coli (strain K12) GN=dkgB PE=1 SV=2	551132	240362	270939	404857	211271	163281	155084	559105	787688	64673.3	180077	440208	315496	191418	290829
TESA_ECOLI	2	2	49.47	Acyl-CoA thioesterase I OS=Escherichia coli (strain K12) GN=tesA PE=1 SV=1	1.55883e+06	1.22027e+06	1.22855e+06	1.18391e+06	1.03247e+06	1.00306e+06	799003	1.89413e+06	2.90148e+06	369532	247356	1.33522e+06	975963	747560	954163
DNLJ_ECOLI	6	4	283.22	DNA ligase OS=Escherichia coli (strain K12) GN=ligA PE=1 SV=2	386402	444615	390715	368661	419239	23441.7	75322.2	480198	336509	27427.7	287479	657083	704810	936984	973933
HEMX_ECOLI	5	4	185.31	Putative uroporphyrinogen-III C-methyltransferase OS=Escherichia coli (strain K12) GN=hemX PE=1 SV=1	1.70201e+06	2.39672e+06	1.63283e+06	2.08657e+06	1.95785e+06	49937.8	69771.1	1.06234e+06	2.041e+06	30121.6	488659	761301	1.08755e+06	802801	1.56565e+06
PYRG_ECOLI	21	21	1167.57	CTP synthase OS=Escherichia coli (strain K12) GN=pyrG PE=1 SV=2	1.96736e+07	1.63375e+07	1.42768e+07	1.92445e+07	1.10109e+07	3.00805e+06	2.7132e+06	2.22689e+07	2.57367e+07	1.19142e+06	7.2904e+06	1.10867e+07	1.14202e+07	9.46272e+06	1.32557e+07
PRMB_ECOLI	4	4	232.81	50S ribosomal protein L3 glutamine methyltransferase OS=Escherichia coli (strain K12) GN=prmB PE=1 SV=3	2.66909e+06	2.69003e+06	2.45706e+06	2.43227e+06	2.3569e+06	350853	1.32599e+06	2.82901e+06	5.20416e+06	133880	523934	1.05936e+06	1.14743e+06	802465	1.22516e+06
THII_ECOLI	7	6	254.85	tRNA sulfurtransferase OS=Escherichia coli (strain K12) GN=thiI PE=1 SV=1	2.67114e+06	2.41331e+06	2.52619e+06	2.96325e+06	2.30553e+06	327938	287669	2.56902e+06	4.07624e+06	119635	919315	1.3483e+06	1.42412e+06	1.13526e+06	1.96208e+06
SUCD_ECOLI	21	20	1879.97	Succinyl-CoA ligase [ADP-forming] subunit alpha OS=Escherichia coli (strain K12) GN=sucD PE=1 SV=2	1.35201e+08	1.21694e+08	1.00017e+08	1.25708e+08	1.16994e+08	3.58484e+07	3.39081e+07	1.57538e+08	2.57757e+08	1.21806e+07	5.48877e+07	1.46101e+08	1.0839e+08	7.58993e+07	1.13223e+08
ILVC_ECOLI	22	20	1055.18	Ketol-acid reductoisomerase (NADP(+)) OS=Escherichia coli (strain K12) GN=ilvC PE=1 SV=4	1.60495e+07	1.57728e+07	1.32586e+07	1.62165e+07	1.29464e+07	3.38358e+06	3.39415e+06	1.99764e+07	2.47289e+07	1.36399e+06	4.29582e+06	3.41804e+06	8.99162e+06	9.00623e+06	1.04865e+07
TIG_ECOLI	28	27	1799.1	Trigger factor OS=Escherichia coli (strain K12) GN=tig PE=1 SV=1	8.497e+07	1.09105e+08	6.73086e+07	8.32651e+07	6.66379e+07	7.90568e+06	5.90015e+06	5.87352e+07	9.62113e+07	3.14386e+06	3.15396e+07	8.0007e+07	7.67829e+07	5.4136e+07	7.68786e+07
G6PD_ECOLI	23	21	1249.3	Glucose-6-phosphate 1-dehydrogenase OS=Escherichia coli (strain K12) GN=zwf PE=1 SV=1	1.45005e+07	1.26808e+07	8.55638e+06	1.4077e+07	1.08653e+07	2.92609e+06	3.60285e+06	1.86978e+07	2.29105e+07	2.56135e+06	4.79504e+06	1.25485e+07	8.66711e+06	6.03325e+06	9.70294e+06
AMPA_ECOLI	14	13	638.84	Cytosol aminopeptidase OS=Escherichia coli (strain K12) GN=pepA PE=1 SV=1	7.20293e+06	5.97393e+06	5.35577e+06	6.41469e+06	4.63377e+06	446653	610152	1.83549e+06	3.77471e+06	355522	1.81416e+06	1.49355e+06	1.30666e+06	1.08842e+06	1.15353e+06
GCST_ECOLI	14	13	1044.77	Aminomethyltransferase OS=Escherichia coli (strain K12) GN=gcvT PE=1 SV=3	3.54153e+07	3.97802e+07	3.48885e+07	4.13542e+07	3.85351e+07	5.8219e+06	5.60945e+06	5.33135e+07	6.87293e+07	2.06753e+06	6.85439e+06	2.92124e+07	2.0343e+07	1.53918e+07	1.99094e+07
THIO_ECOLI	6	6	427.34	Thioredoxin-1 OS=Escherichia coli (strain K12) GN=trxA PE=1 SV=2	5.6722e+07	4.50597e+07	4.40802e+07	5.77127e+07	4.24247e+07	2.32298e+07	2.0024e+07	6.91329e+07	1.06595e+08	9.55387e+06	2.44802e+07	6.26705e+07	4.07951e+07	2.86269e+07	3.92536e+07
FEPA_ECOLI	18	17	1266.23	Ferrienterobactin receptor OS=Escherichia coli (strain K12) GN=fepA PE=1 SV=2	6.85578e+06	7.10902e+06	6.61318e+06	7.96621e+06	9.11418e+06	5.22839e+06	5.76846e+06	6.69269e+06	1.25494e+07	2.57071e+06	1.74985e+06	1.94044e+06	3.04498e+06	2.48533e+06	4.42152e+06
RBSB_ECOLI	15	15	1038.97	Ribose import binding protein RbsB OS=Escherichia coli (strain K12) GN=rbsB PE=1 SV=1	1.63312e+07	1.52908e+07	1.16769e+07	1.45842e+07	1.53652e+07	1.06533e+07	1.13469e+07	2.23158e+07	3.4424e+07	5.70224e+06	8.66205e+06	1.72815e+07	1.19114e+07	9.91441e+06	1.25473e+07
ARGT_ECOLI	17	15	1390.97	Lysine/arginine/ornithine-binding periplasmic protein OS=Escherichia coli (strain K12) GN=argT PE=1 SV=3	3.15173e+07	3.85783e+07	3.7024e+07	3.83414e+07	4.15981e+07	3.43549e+07	3.20898e+07	6.48749e+07	7.36305e+07	1.36827e+07	1.69554e+07	3.40771e+07	3.47452e+07	2.35706e+07	3.37799e+07
BETB_ECOLI	4	3	104.09	NAD/NADP-dependent betaine aldehyde dehydrogenase OS=Escherichia coli (strain K12) GN=betB PE=1 SV=3	1.49689e+06	1.72086e+06	1.50004e+06	1.86346e+06	1.50133e+06	494336	416562	3.06934e+06	3.1246e+06	183267	726372	2.18451e+06	2.43694e+06	1.8665e+06	2.24395e+06
RL27_ECOLI	3	3	297.98	50S ribosomal protein L27 OS=Escherichia coli (strain K12) GN=rpmA PE=1 SV=2	2.65542e+07	3.71178e+07	2.3746e+07	2.63245e+07	2.03799e+07	834747	1.16538e+06	4.17329e+06	1.46994e+07	395691	8.2324e+06	5.47985e+06	2.11814e+07	1.54259e+07	5.26169e+06
MTNN_ECOLI	7	7	515.71	5'-methylthioadenosine/S-adenosylhomocysteine nucleosidase OS=Escherichia coli (strain K12) GN=mtnN PE=1 SV=1	1.13296e+07	8.84626e+06	8.3515e+06	9.45682e+06	7.38925e+06	1.96931e+06	1.87544e+06	1.51145e+07	1.74042e+07	843708	4.29263e+06	9.4476e+06	6.09829e+06	4.04324e+06	4.65541e+06
DPO3B_ECOLI	8	8	254.32	DNA polymerase III subunit beta OS=Escherichia coli (strain K12) GN=dnaN PE=1 SV=1	2.12397e+06	2.54166e+06	2.26641e+06	2.16004e+06	1.9742e+06	469503	451887	3.4194e+06	4.32919e+06	156381	796902	2.15171e+06	1.80141e+06	1.06609e+06	1.67644e+06
AIS_ECOLI	7	7	435.9	Lipopolysaccharide core heptose(II)-phosphate phosphatase OS=Escherichia coli (strain K12) GN=ais PE=2 SV=2	1.66992e+07	1.37597e+07	1.45629e+07	1.9561e+07	1.60356e+07	2.46151e+06	5.64916e+06	2.19576e+07	2.93025e+07	2.1146e+06	1.63291e+07	3.14349e+07	2.37959e+07	1.82827e+07	2.8549e+07
NLPA_ECOLI	3	3	163.1	Lipoprotein 28 OS=Escherichia coli (strain K12) GN=nlpA PE=1 SV=1	784684	1.49372e+06	1.21697e+06	1.47168e+06	1.48857e+06	11774	6732.46	262054	410181	3342.41	469019	36122.5	266752	249277	274822
AROG_ECOLI	12	12	682.66	Phospho-2-dehydro-3-deoxyheptonate aldolase, Phe-sensitive OS=Escherichia coli (strain K12) GN=aroG PE=1 SV=1	5.58727e+06	4.04265e+06	3.41738e+06	4.91143e+06	3.37742e+06	984562	1.08753e+06	6.84039e+06	9.44782e+06	415425	2.30818e+06	2.85448e+06	4.1967e+06	3.91138e+06	2.37498e+06
MURB_ECOLI	3	3	105.07	UDP-N-acetylenolpyruvoylglucosamine reductase OS=Escherichia coli (strain K12) GN=murB PE=1 SV=1	1.32188e+06	1.06241e+06	1.0246e+06	1.15317e+06	866328	285919	347194	1.73865e+06	1.61164e+06	61338.8	360511	287936	779369	448675	337138
YTFJ_ECOLI	6	6	201.16	Uncharacterized protein YtfJ OS=Escherichia coli (strain K12) GN=ytfJ PE=1 SV=1	4.44954e+06	5.76957e+06	5.92636e+06	5.35031e+06	5.20571e+06	3.24558e+06	4.83678e+06	7.89815e+06	1.04561e+07	1.17859e+06	1.69908e+06	4.05416e+06	3.74586e+06	2.84391e+06	5.38195e+06
PSTS_ECOLI	13	13	655.17	Phosphate-binding protein PstS OS=Escherichia coli (strain K12) GN=pstS PE=1 SV=1	4.95365e+06	5.60958e+06	4.69822e+06	4.67136e+06	5.28717e+06	1.48939e+06	3.39827e+06	8.09032e+06	1.45687e+07	1.8151e+06	1.4861e+06	6.27752e+06	4.31958e+06	4.08008e+06	5.39448e+06
RL29_ECOLI	2	2	320.59	50S ribosomal protein L29 OS=Escherichia coli (strain K12) GN=rpmC PE=1 SV=1	5.36517e+07	3.66396e+07	3.87876e+07	4.46021e+07	2.82999e+07	1.07367e+06	1.01756e+06	1.79329e+07	4.82633e+07	309355	1.82118e+07	1.54336e+07	3.86832e+07	2.91451e+07	4.80599e+07
KPYK1_ECOLI	20	20	1196.98	Pyruvate kinase I OS=Escherichia coli (strain K12) GN=pykF PE=1 SV=1	2.71975e+07	2.39842e+07	2.51338e+07	2.53177e+07	2.36921e+07	5.58224e+06	6.058e+06	3.59564e+07	4.68773e+07	2.12954e+06	1.1261e+07	2.88469e+07	2.10437e+07	1.89677e+07	2.05665e+07
GATD_ECOLI	16	15	1142.53	Galactitol-1-phosphate 5-dehydrogenase OS=Escherichia coli (strain K12) GN=gatD PE=1 SV=1	1.64298e+08	1.12222e+08	9.86635e+07	1.17405e+08	1.08761e+08	1.77487e+07	1.84948e+07	1.14859e+08	2.14025e+08	8.29888e+06	2.25908e+07	9.54473e+07	6.93383e+07	4.19728e+07	5.73211e+07
PNP_ECOLI	30	27	2200.07	Polyribonucleotide nucleotidyltransferase OS=Escherichia coli (strain K12) GN=pnp PE=1 SV=3	2.84001e+07	2.7388e+07	2.01208e+07	2.93279e+07	1.96527e+07	3.67511e+06	1.86062e+06	2.19598e+07	2.73103e+07	1.08278e+06	1.42403e+07	2.86405e+07	2.91861e+07	2.24463e+07	2.61283e+07
TREC_ECOLI	7	7	470.43	Trehalose-6-phosphate hydrolase OS=Escherichia coli (strain K12) GN=treC PE=1 SV=3	4.20588e+06	4.28478e+06	4.35267e+06	4.62688e+06	6.17632e+06	552584	614906	7.4898e+06	1.43381e+07	169126	847274	1.55116e+06	2.40108e+06	1.21954e+06	2.30877e+06
RRF_ECOLI	10	9	420.1	Ribosome-recycling factor OS=Escherichia coli (strain K12) GN=frr PE=1 SV=1	3.11885e+07	3.26377e+07	3.18365e+07	2.69058e+07	3.15156e+07	6.32186e+06	4.80659e+06	2.51439e+07	4.79688e+07	1.60725e+06	7.86074e+06	1.99033e+07	1.28312e+07	8.98916e+06	1.75343e+07
SYFB_ECOLI	23	22	1302.2	Phenylalanine--tRNA ligase beta subunit OS=Escherichia coli (strain K12) GN=pheT PE=1 SV=2	1.21438e+07	1.15068e+07	9.94015e+06	1.26016e+07	9.17665e+06	1.49628e+06	2.04497e+06	1.31696e+07	1.73699e+07	1.21517e+06	6.85045e+06	1.38199e+07	1.42639e+07	1.30071e+07	1.50524e+07
SECG_ECOLI	1	1	36.14	Protein-export membrane protein SecG OS=Escherichia coli (strain K12) GN=secG PE=1 SV=1	5.42358e+06	4.88378e+06	4.61269e+06	5.26419e+06	4.24765e+06	109148	141333	2.24934e+06	5.28933e+06	66874	1.46493e+06	1.16841e+06	2.64762e+06	2.45439e+06	3.56131e+06
DAMX_ECOLI	4	3	85.1	Cell division protein DamX OS=Escherichia coli (strain K12) GN=damX PE=1 SV=2	4.62122e+06	3.84095e+06	3.8582e+06	4.46567e+06	3.82412e+06	147493	140460	2.62785e+06	4.99833e+06	97879.7	666490	1.53026e+06	1.83967e+06	1.22176e+06	2.40507e+06
RPOC_ECOLI	81	79	5231.36	DNA-directed RNA polymerase subunit beta' OS=Escherichia coli (strain K12) GN=rpoC PE=1 SV=1	4.77927e+07	4.96665e+07	3.60727e+07	4.99324e+07	3.92001e+07	8.50347e+06	7.84067e+06	4.33689e+07	6.7552e+07	2.79382e+06	1.46369e+07	3.48391e+07	2.47225e+07	2.13236e+07	2.47909e+07
YIHW_ECOLI	1	1	27.3	Uncharacterized HTH-type transcriptional regulator YihW OS=Escherichia coli (strain K12) GN=yihW PE=3 SV=2	1.10992e+06	1.18517e+06	1.26648e+06	1.0431e+06	933942	79057.9	74165	1.07389e+06	2.25931e+06	19466.1	515310	5244.6	16741.5	504.508	273.653
EXOX_ECOLI	1	1	27.79	Exodeoxyribonuclease 10 OS=Escherichia coli (strain K12) GN=exoX PE=1 SV=1	704740	539082	558035	620956	241096	15453.4	3490.54	118932	22426.6	2519.57	36148.1	21581.4	27520.6	287165	113249
SYD_ECOLI	22	21	814.64	Aspartate--tRNA ligase OS=Escherichia coli (strain K12) GN=aspS PE=1 SV=1	1.6964e+07	1.5041e+07	1.2415e+07	1.75128e+07	1.23617e+07	4.99407e+06	3.62366e+06	2.53569e+07	3.71794e+07	2.15228e+06	4.89063e+06	2.38683e+07	1.30575e+07	1.13031e+07	1.32452e+07
YIAD_ECOLI	2	2	103.82	Probable lipoprotein YiaD OS=Escherichia coli (strain K12) GN=yiaD PE=1 SV=2	2.33572e+06	1.92361e+06	2.51743e+06	2.26615e+06	2.15171e+06	1.29402e+06	780612	4.09483e+06	4.10355e+06	395549	907364	2.30842e+06	2.4011e+06	1.63146e+06	2.65531e+06
AHPC_ECOLI	12	12	918.75	Alkyl hydroperoxide reductase subunit C OS=Escherichia coli (strain K12) GN=ahpC PE=1 SV=2	3.2882e+08	3.0693e+08	2.64119e+08	3.48025e+08	2.98822e+08	8.48608e+07	9.05785e+07	4.51193e+08	6.10695e+08	3.32141e+07	1.65897e+08	4.2004e+08	2.73061e+08	1.97232e+08	2.5282e+08
OTC1_ECOLI;OTC2_ECOLI	8	8	469.27	Ornithine carbamoyltransferase chain I OS=Escherichia coli (strain K12) GN=argI PE=1 SV=3	1.9807e+06	2.33688e+06	2.04994e+06	2.28947e+06	2.39866e+06	354772	561918	3.48569e+06	4.12991e+06	210002	1.60385e+06	4.98426e+06	2.97644e+06	2.19203e+06	3.1908e+06
PTM3C_ECOLI	4	4	176.51	PTS system mannitol-specific EIICBA component OS=Escherichia coli (strain K12) GN=mtlA PE=1 SV=1	1.71498e+06	1.92264e+06	1.64845e+06	1.77621e+06	1.60516e+06	46681.2	71290.3	781909	2.38972e+06	24967.5	647273	958378	876823	571113	1.15234e+06
PHOL_ECOLI	9	9	616.53	PhoH-like protein OS=Escherichia coli (strain K12) GN=ybeZ PE=3 SV=2	1.7563e+07	1.87205e+07	1.44362e+07	1.4295e+07	1.1521e+07	514849	162479	6.74489e+06	9.31054e+06	446533	4.45815e+06	7.68204e+06	7.88883e+06	5.64126e+06	1.01328e+07
ATDA_ECOLI	5	5	155.07	Spermidine N(1)-acetyltransferase OS=Escherichia coli (strain K12) GN=speG PE=1 SV=2	1.54155e+06	1.2607e+06	1.04156e+06	1.41117e+06	979360	3164	13394.9	560925	783559	817.514	377959	1.02344e+06	744574	600891	1.05732e+06
AK3_ECOLI	4	3	156.62	Lysine-sensitive aspartokinase 3 OS=Escherichia coli (strain K12) GN=lysC PE=1 SV=2	949570	457621	382473	631991	503038	60988.1	178157	1.28347e+06	2.19779e+06	51650.1	171500	371099	326352	176452	439004
NADE_ECOLI	10	8	384.85	NH(3)-dependent NAD(+) synthetase OS=Escherichia coli (strain K12) GN=nadE PE=1 SV=2	9.68432e+06	9.5164e+06	7.01316e+06	1.06627e+07	7.02996e+06	1.15737e+06	1.19464e+06	8.82023e+06	1.40064e+07	797001	3.12317e+06	1.12243e+06	3.47168e+06	3.29163e+06	3.74475e+06
GLTI_ECOLI	23	23	2242.42	Glutamate/aspartate import solute-binding protein OS=Escherichia coli (strain K12) GN=gltI PE=1 SV=2	6.62862e+07	5.23123e+07	5.03649e+07	6.07598e+07	5.90175e+07	3.56005e+07	4.73719e+07	9.05802e+07	1.25448e+08	2.3214e+07	3.31075e+07	7.85213e+07	5.92186e+07	4.35054e+07	5.55554e+07
YAJD_ECOLI	4	4	219.75	Uncharacterized protein YajD OS=Escherichia coli (strain K12) GN=yajD PE=4 SV=1	2.88263e+06	2.67525e+06	2.03857e+06	2.65458e+06	1.80347e+06	68128.5	87097.1	1.32294e+06	2.32262e+06	86408.9	1.22522e+06	2.39879e+06	1.41065e+06	1.06809e+06	1.76738e+06
ILVB_ECOLI	5	5	122.76	Acetolactate synthase isozyme 1 large subunit OS=Escherichia coli (strain K12) GN=ilvB PE=1 SV=1	77816.5	253408	311393	175398	270409	38078.4	32827.5	165978	654522	5351.3	463159	250891	1.01592e+06	986072	1.15839e+06
PPID_ECOLI	15	11	797.96	Peptidyl-prolyl cis-trans isomerase D OS=Escherichia coli (strain K12) GN=ppiD PE=1 SV=1	4.11919e+06	3.27002e+06	3.01333e+06	2.92903e+06	2.11563e+06	133568	343032	1.55616e+06	2.40767e+06	111709	1.30511e+06	2.25698e+06	1.84354e+06	1.58783e+06	2.91583e+06
OXYR_ECOLI	4	3	164.98	Hydrogen peroxide-inducible genes activator OS=Escherichia coli (strain K12) GN=oxyR PE=1 SV=1	483342	309396	310217	292124	323752	2591.44	2487.67	156016	646492	946.647	453303	589909	354991	233606	580699
AROD_ECOLI	5	5	192.44	3-dehydroquinate dehydratase OS=Escherichia coli (strain K12) GN=aroD PE=1 SV=2	602297	555421	260018	549984	614251	79871.3	104305	1.16218e+06	1.3605e+06	81870.8	456572	1.27042e+06	771508	637429	869424
ISCS_ECOLI	16	16	840.97	Cysteine desulfurase IscS OS=Escherichia coli (strain K12) GN=iscS PE=1 SV=1	2.00384e+07	1.46732e+07	8.74033e+06	1.76437e+07	7.7384e+06	446752	537245	9.0063e+06	1.23788e+07	195025	3.85761e+06	6.38659e+06	6.73614e+06	4.72305e+06	6.36632e+06
ACCD_ECOLI	12	10	526.8	Acetyl-coenzyme A carboxylase carboxyl transferase subunit beta OS=Escherichia coli (strain K12) GN=accD PE=1 SV=1	1.13201e+07	1.02844e+07	8.62104e+06	9.12906e+06	8.16144e+06	551375	514440	6.4462e+06	1.34461e+07	251985	3.44639e+06	1.19785e+07	8.42298e+06	5.81935e+06	1.00948e+07
RRAA_ECOLI	5	4	248.16	Regulator of ribonuclease activity A OS=Escherichia coli (strain K12) GN=rraA PE=1 SV=1	1.04279e+07	9.74162e+06	9.73291e+06	1.0145e+07	8.93094e+06	2.57905e+06	3.56426e+06	1.6059e+07	1.89858e+07	689428	5.7596e+06	6.03591e+06	7.77897e+06	6.68982e+06	7.37749e+06
YOAB_ECOLI	3	3	112.6	RutC family protein YoaB OS=Escherichia coli (strain K12) GN=yoaB PE=3 SV=1	1.37981e+06	1.48594e+06	1.42295e+06	1.43872e+06	1.63537e+06	455374	598642	3.02088e+06	3.32262e+06	226562	187080	1.72729e+06	1.23514e+06	629006	1.14815e+06
FUCI_ECOLI	9	9	410.82	L-fucose isomerase OS=Escherichia coli (strain K12) GN=fucI PE=1 SV=1	2.00276e+06	2.51033e+06	3.21483e+06	2.82523e+06	3.15996e+06	209460	120192	2.29572e+06	2.57235e+06	87812.4	787984	1.06407e+06	844379	440585	932957
YGIS_ECOLI	4	4	243.66	Probable deoxycholate-binding periplasmic protein YgiS OS=Escherichia coli (strain K12) GN=ygiS PE=1 SV=1	726105	321456	351363	672728	428380	309240	332926	999320	1.08896e+06	85579.8	523604	720333	635516	515782	452609
IADA_ECOLI	6	4	328.02	Isoaspartyl dipeptidase OS=Escherichia coli (strain K12) GN=iadA PE=1 SV=1	2.82483e+06	2.384e+06	2.08734e+06	2.72579e+06	1.7554e+06	125487	140811	926611	1.92279e+06	25397	569496	2.38898e+06	1.19873e+06	714983	939124
ALDB_ECOLI	15	14	751.98	Aldehyde dehydrogenase B OS=Escherichia coli (strain K12) GN=aldB PE=1 SV=2	2.20111e+07	3.01664e+07	3.56788e+07	2.56352e+07	3.88174e+07	1.0923e+06	992346	1.86544e+07	2.8126e+07	734625	6.52921e+06	1.66025e+07	1.80005e+07	1.2961e+07	1.75018e+07
ILVE_ECOLI	6	6	409.28	Branched-chain-amino-acid aminotransferase OS=Escherichia coli (strain K12) GN=ilvE PE=1 SV=2	3.53521e+06	3.57522e+06	1.95488e+06	4.20905e+06	3.51909e+06	50642.3	286486	5.01635e+06	7.92069e+06	44052.8	3.99022e+06	1.5186e+07	9.74614e+06	7.7339e+06	7.91931e+06
EPTC_ECOLI	8	7	298.49	Phosphoethanolamine transferase EptC OS=Escherichia coli (strain K12) GN=eptC PE=1 SV=1	3.01237e+06	3.03938e+06	2.5941e+06	3.19374e+06	2.37004e+06	388322	85232.4	750386	1.99599e+06	38319.7	3.59042e+06	2.2181e+06	1.98285e+06	2.20047e+06	2.86682e+06
GLTD_ECOLI;AEGA_ECOLI	7	7	344.13	Glutamate synthase [NADPH] small chain OS=Escherichia coli (strain K12) GN=gltD PE=1 SV=3	2.91415e+06	2.30501e+06	1.82895e+06	2.36681e+06	1.60272e+06	65682.5	55389.1	965805	2.14486e+06	13705.4	791950	1.92562e+06	1.02937e+06	504655	1.84407e+06
ACCA_ECOLI	13	13	712.8	Acetyl-coenzyme A carboxylase carboxyl transferase subunit alpha OS=Escherichia coli (strain K12) GN=accA PE=1 SV=2	1.84652e+07	1.74319e+07	1.48607e+07	1.50473e+07	1.29961e+07	716110	1.8103e+06	5.28192e+06	9.61953e+06	510523	4.01161e+06	1.73751e+07	1.22631e+07	8.62855e+06	1.40607e+07
PUR7_ECOLI	7	7	328.33	Phosphoribosylaminoimidazole-succinocarboxamide synthase OS=Escherichia coli (strain K12) GN=purC PE=1 SV=1	4.95703e+06	3.95374e+06	4.15508e+06	4.4069e+06	4.83856e+06	696903	1.34237e+06	5.68673e+06	1.12276e+07	616536	1.63786e+06	1.34153e+06	4.00747e+06	2.31753e+06	3.73857e+06
SECF_ECOLI	1	1	79.37	Protein translocase subunit SecF OS=Escherichia coli (strain K12) GN=secF PE=1 SV=1	844060	884497	1.03212e+06	994227	819314	8908.52	35814.1	200581	776422	8874.36	92972.6	319985	727350	560116	880710
GABD_ECOLI	6	6	479.11	Succinate-semialdehyde dehydrogenase [NADP(+)] GabD OS=Escherichia coli (strain K12) GN=gabD PE=1 SV=1	3.24634e+06	3.56341e+06	3.82289e+06	3.83867e+06	3.12848e+06	408593	328350	2.0821e+06	2.50969e+06	92499.9	888860	1.31398e+06	1.82227e+06	1.45555e+06	2.46622e+06
ARTJ_ECOLI	10	9	716.18	ABC transporter arginine-binding protein 1 OS=Escherichia coli (strain K12) GN=artJ PE=1 SV=2	4.29271e+06	6.93351e+06	5.03788e+06	4.53157e+06	7.39231e+06	5.42731e+06	6.8348e+06	1.05853e+07	1.27678e+07	2.22205e+06	4.37101e+06	1.03088e+07	7.77392e+06	5.10327e+06	7.05346e+06
EFP_ECOLI	5	5	350.82	Elongation factor P OS=Escherichia coli (strain K12) GN=efp PE=1 SV=2	2.19284e+07	2.05174e+07	1.66563e+07	2.08902e+07	1.76756e+07	2.4317e+06	1.56288e+06	2.48946e+07	3.37491e+07	1.01072e+06	2.83407e+06	1.09955e+07	1.02999e+07	6.62594e+06	1.05834e+07
ASSY_ECOLI	21	21	1399.56	Argininosuccinate synthase OS=Escherichia coli (strain K12) GN=argG PE=1 SV=2	9.83345e+06	1.28584e+07	1.24279e+07	1.02844e+07	1.17887e+07	1.76734e+06	3.4369e+06	2.07413e+07	2.77147e+07	1.58773e+06	5.78952e+06	3.73403e+06	8.61766e+06	7.32465e+06	1.0157e+07
OMPR_ECOLI	6	5	218.51	Transcriptional regulatory protein OmpR OS=Escherichia coli (strain K12) GN=ompR PE=1 SV=1	7.93371e+06	7.93141e+06	7.00607e+06	6.62084e+06	6.93205e+06	570004	459335	4.8888e+06	8.5091e+06	137402	2.12543e+06	4.08241e+06	4.93244e+06	3.23163e+06	5.86293e+06
MINE_ECOLI	2	2	58.97	Cell division topological specificity factor OS=Escherichia coli (strain K12) GN=minE PE=1 SV=1	1.00202e+06	1.21893e+06	767343	1.09576e+06	1.2856e+06	154017	247691	1.1907e+06	1.51827e+06	59561.4	1.02312e+06	2.05458e+06	1.52337e+06	1.06109e+06	1.36052e+06
NLPD_ECOLI	3	3	213.67	Murein hydrolase activator NlpD OS=Escherichia coli (strain K12) GN=nlpD PE=1 SV=1	1.73258e+06	1.80386e+06	1.39335e+06	2.15643e+06	1.40191e+06	10596.8	14741.5	677997	1.76946e+06	6213.8	170929	390531	523874	407690	711964
KCY_ECOLI	2	2	102.81	Cytidylate kinase OS=Escherichia coli (strain K12) GN=cmk PE=1 SV=1	6.725e+06	3.86514e+06	2.89462e+06	3.92821e+06	3.11621e+06	446464	203737	2.26791e+06	3.46181e+06	126682	1.06295e+06	896494	763660	1.3551e+06	1.98274e+06
YFGM_ECOLI	5	5	294.92	UPF0070 protein YfgM OS=Escherichia coli (strain K12) GN=yfgM PE=3 SV=1	2.37881e+06	2.23875e+06	2.82461e+06	2.7826e+06	2.2112e+06	152757	409058	1.70209e+06	3.05527e+06	69201.4	1.61392e+06	2.43755e+06	2.3021e+06	2.85291e+06	3.47055e+06
SYS_ECOLI	19	18	1192.85	Serine--tRNA ligase OS=Escherichia coli (strain K12) GN=serS PE=1 SV=1	3.84274e+07	3.21291e+07	2.12209e+07	3.76657e+07	2.10964e+07	3.80945e+06	4.25727e+06	2.35659e+07	2.89433e+07	1.4159e+06	2.2193e+07	4.45034e+07	3.06423e+07	2.7663e+07	3.03545e+07
GLNH_ECOLI	12	11	935	Glutamine-binding periplasmic protein OS=Escherichia coli (strain K12) GN=glnH PE=1 SV=1	2.81125e+07	2.0909e+07	1.91817e+07	2.56283e+07	2.41061e+07	2.93174e+07	2.3884e+07	3.38784e+07	5.88638e+07	8.42134e+06	1.63225e+07	3.56272e+07	2.58673e+07	1.78882e+07	2.2515e+07
YBIB_ECOLI	8	8	385.91	Uncharacterized protein YbiB OS=Escherichia coli (strain K12) GN=ybiB PE=1 SV=1	4.27739e+06	5.13641e+06	5.30645e+06	5.00151e+06	4.09306e+06	1.36785e+06	1.24436e+06	6.88096e+06	9.16387e+06	376831	2.36358e+06	4.95689e+06	3.43994e+06	3.10194e+06	4.12043e+06
MURE_ECOLI	8	7	367.25	UDP-N-acetylmuramoyl-L-alanyl-D-glutamate--2,6-diaminopimelate ligase OS=Escherichia coli (strain K12) GN=murE PE=1 SV=2	5.2691e+06	5.82781e+06	2.7226e+06	5.81449e+06	4.27756e+06	233281	426068	2.21167e+06	4.11532e+06	122301	1.27495e+06	2.24279e+06	766420	1.56717e+06	963638
HLDE_ECOLI	9	9	502.61	Bifunctional protein HldE OS=Escherichia coli (strain K12) GN=hldE PE=1 SV=1	4.72868e+06	4.81218e+06	3.76281e+06	3.47114e+06	3.35721e+06	219528	338820	2.80782e+06	3.60924e+06	81324.4	1.36036e+06	1.29394e+06	2.5752e+06	1.75415e+06	3.01922e+06
GLRX2_ECOLI	9	9	837.4	Glutaredoxin-2 OS=Escherichia coli (strain K12) GN=grxB PE=1 SV=1	9.96356e+06	1.03251e+07	1.03359e+07	1.07154e+07	1.10079e+07	2.57085e+06	4.25625e+06	1.65925e+07	2.25413e+07	1.15502e+06	5.58956e+06	1.51769e+07	1.02123e+07	9.10549e+06	8.02956e+06
TESB_ECOLI	2	2	36.45	Acyl-CoA thioesterase 2 OS=Escherichia coli (strain K12) GN=tesB PE=1 SV=2	13657.4	5283.24	25882.7	3791.43	32533.8	9719.41	4578.69	531599	57018.9	6056.41	19607	144973	264436	70829.3	163035
T1RK_ECOLI	6	6	160.04	Type I restriction enzyme EcoKI R protein OS=Escherichia coli (strain K12) GN=hsdR PE=3 SV=3	911346	817056	768839	782984	677345	23764.5	9116.7	426989	690551	4431.65	206584	152373	357824	268066	327759
YCEI_ECOLI	4	4	257.61	Protein YceI OS=Escherichia coli (strain K12) GN=yceI PE=1 SV=1	2.46447e+06	2.09805e+06	2.1465e+06	2.30775e+06	2.1662e+06	1.09221e+06	1.20495e+06	3.71993e+06	3.32768e+06	451712	323670	2.22074e+06	1.38581e+06	1.24038e+06	1.69246e+06
SPED_ECOLI	2	2	42.99	S-adenosylmethionine decarboxylase proenzyme OS=Escherichia coli (strain K12) GN=speD PE=1 SV=1	1.25683e+06	338920	261864	991814	80203	65139.3	16544.9	153404	668444	20475.9	186549	1.88184e+06	5.59977e+06	4.84413e+06	6.39488e+06
ODP2_ECOLI	35	35	2744.49	Dihydrolipoyllysine-residue acetyltransferase component of pyruvate dehydrogenase complex OS=Escherichia coli (strain K12) GN=aceF PE=1 SV=3	6.34527e+07	6.83056e+07	5.32351e+07	6.93931e+07	5.33453e+07	1.47932e+07	1.7496e+07	8.36815e+07	1.04536e+08	8.27347e+06	2.07058e+07	6.55838e+07	5.8546e+07	4.14116e+07	5.1468e+07
OPGG_ECOLI	14	14	876.45	Glucans biosynthesis protein G OS=Escherichia coli (strain K12) GN=mdoG PE=1 SV=1	9.4749e+06	9.86573e+06	6.91107e+06	1.0068e+07	8.36133e+06	2.13325e+06	2.48509e+06	1.32004e+07	1.59529e+07	994995	4.38891e+06	1.1593e+07	6.87384e+06	5.01313e+06	7.15275e+06
SSUA_ECOLI	7	7	299.19	Putative aliphatic sulfonates-binding protein OS=Escherichia coli (strain K12) GN=ssuA PE=1 SV=2	4.61725e+06	8.34042e+06	6.70912e+06	9.91865e+06	7.55226e+06	277256	808167	1.71638e+06	2.31998e+06	520794	1.09097e+07	1.73747e+07	6.85751e+06	1.01464e+07	7.68385e+06
CORC_ECOLI	3	3	129.53	Magnesium and cobalt efflux protein CorC OS=Escherichia coli (strain K12) GN=corC PE=1 SV=1	1.14017e+06	1.14264e+06	1.0851e+06	1.35633e+06	843598	7586.9	6957.71	529605	1.18673e+06	5603.92	276230	420760	437222	591700	773788
RHMD_ECOLI	2	2	30.9	L-rhamnonate dehydratase OS=Escherichia coli (strain K12) GN=rhmD PE=1 SV=2	287946	289711	293118	321937	205657	17889.1	7027.75	233706	1.03913e+06	6851.92	25367.9	14632.1	44410.9	27550.1	109646
ACEA_ECOLI	29	29	2392.37	Isocitrate lyase OS=Escherichia coli (strain K12) GN=aceA PE=1 SV=1	3.9232e+08	3.62579e+08	3.479e+08	2.63173e+08	3.55907e+08	8.74569e+07	8.37944e+07	4.16403e+08	6.24972e+08	4.06151e+07	5.01401e+07	2.16472e+07	1.96891e+08	1.55113e+08	1.8987e+08
GSHB_ECOLI	11	11	501.01	Glutathione synthetase OS=Escherichia coli (strain K12) GN=gshB PE=1 SV=1	2.39469e+07	1.70897e+07	1.34491e+07	2.0885e+07	1.50928e+07	3.31531e+06	4.72558e+06	3.28856e+07	5.03161e+07	1.24583e+06	7.09403e+06	2.23058e+07	1.36258e+07	8.67409e+06	1.1845e+07
MNME_ECOLI	3	2	78.79	tRNA modification GTPase MnmE OS=Escherichia coli (strain K12) GN=mnmE PE=1 SV=3	480823	150037	179592	288624	134014	1135.31	9472.02	1329.18	55184	2224.97	22417.7	52903.2	137109	154880	170830
PTH_ECOLI	5	5	148.05	Peptidyl-tRNA hydrolase OS=Escherichia coli (strain K12) GN=pth PE=1 SV=1	2.85532e+06	2.0975e+06	1.97578e+06	2.55034e+06	2.21615e+06	579138	504482	2.74683e+06	5.11222e+06	979181	647436	1.71087e+06	1.35864e+06	898975	1.24928e+06
BGAL_ECOLI	57	57	3835.54	Beta-galactosidase OS=Escherichia coli (strain K12) GN=lacZ PE=1 SV=2	4.39728e+07	3.95862e+07	3.37961e+07	5.3581e+07	3.7878e+07	1.28045e+06	1.76275e+06	5.5096e+06	5.65792e+06	2.74468e+06	2.05936e+07	5.65969e+07	3.14786e+07	2.26616e+07	2.37394e+07
PROQ_ECOLI	8	7	560.92	RNA chaperone ProQ OS=Escherichia coli (strain K12) GN=proQ PE=1 SV=2	1.7136e+07	1.70873e+07	1.12332e+07	1.44974e+07	1.32733e+07	822839	1.07226e+06	1.05422e+07	2.08006e+07	283538	9.09679e+06	7.84095e+06	1.52171e+07	1.247e+07	1.81521e+07
PEPD_ECOLI	20	17	1471.77	Cytosol non-specific dipeptidase OS=Escherichia coli (strain K12) GN=pepD PE=1 SV=3	4.42957e+07	4.71592e+07	4.45374e+07	4.99477e+07	4.33259e+07	9.89659e+06	1.49648e+07	6.87528e+07	8.61322e+07	5.95277e+06	6.60853e+06	2.68074e+07	3.84486e+07	3.28431e+07	3.63841e+07
ETTA_ECOLI	25	25	1378.14	Energy-dependent translational throttle protein EttA OS=Escherichia coli (strain K12) GN=ettA PE=1 SV=2	1.72372e+07	1.72682e+07	1.45978e+07	1.5228e+07	1.47953e+07	3.04496e+06	4.74736e+06	1.68016e+07	2.35642e+07	1.07445e+06	3.56015e+06	2.54958e+06	1.03939e+07	7.48488e+06	9.22819e+06
YDGA_ECOLI	7	7	379.2	Protein YdgA OS=Escherichia coli (strain K12) GN=ydgA PE=1 SV=1	2.58386e+06	3.00972e+06	2.85957e+06	2.87873e+06	2.644e+06	102126	190352	1.69766e+06	2.96138e+06	43178.6	1.18974e+06	962379	2.44283e+06	1.53293e+06	2.46021e+06
PT1_ECOLI	18	18	1374.6	Phosphoenolpyruvate-protein phosphotransferase OS=Escherichia coli (strain K12) GN=ptsI PE=1 SV=1	2.39095e+07	2.0916e+07	1.72913e+07	1.55891e+07	1.79897e+07	1.6393e+06	1.76056e+06	1.7343e+07	2.54296e+07	618496	3.38208e+06	7.09096e+06	1.20193e+07	5.71238e+06	1.28931e+07
YQFB_ECOLI	2	2	40.23	UPF0267 protein YqfB OS=Escherichia coli (strain K12) GN=yqfB PE=1 SV=1	1.55398e+06	931871	1.19881e+06	1.45851e+06	1.26723e+06	251192	275626	1.63027e+06	1.79514e+06	83612.1	260926	935583	699992	688019	789481
RL28_ECOLI	6	6	244.34	50S ribosomal protein L28 OS=Escherichia coli (strain K12) GN=rpmB PE=1 SV=2	2.18695e+07	2.45361e+07	1.85844e+07	1.73946e+07	1.11836e+07	170653	600088	3.66888e+06	1.86561e+07	268072	6.22992e+06	3.03542e+06	1.00247e+07	4.51782e+06	1.2023e+07
YIBL_ECOLI	3	3	174.77	Uncharacterized protein YibL OS=Escherichia coli (strain K12) GN=yibL PE=1 SV=1	5.37816e+06	5.23239e+06	5.11871e+06	5.67084e+06	4.00527e+06	638658	760465	5.20107e+06	7.54708e+06	212450	815799	3.12514e+06	2.96268e+06	2.04743e+06	3.0744e+06
UBID_ECOLI	2	2	37.73	3-octaprenyl-4-hydroxybenzoate carboxy-lyase OS=Escherichia coli (strain K12) GN=ubiD PE=1 SV=1	3.25093e+06	4.03676e+06	3.44065e+06	3.0432e+06	2.99692e+06	466562	476123	3.14224e+06	4.18529e+06	136733	926797	2.34404e+06	1.49929e+06	1.51188e+06	1.55316e+06
PTKA_ECOLI	5	5	415.61	Galactitol-specific phosphotransferase enzyme IIA component OS=Escherichia coli (strain K12) GN=gatA PE=3 SV=1	7.48055e+07	5.65642e+07	5.65269e+07	7.61246e+07	4.82011e+07	1.74779e+06	1.96882e+06	1.11642e+07	2.88148e+07	711726	1.79735e+07	2.97148e+06	3.14329e+07	2.29901e+07	2.56374e+07
GSIA_ECOLI	1	1	29.72	Glutathione import ATP-binding protein GsiA OS=Escherichia coli (strain K12) GN=gsiA PE=1 SV=3	243655	318189	291928	271656	137425	0	6.74961	0	0	543.849	7268.75	0	0	0	40926.1
HISX_ECOLI	10	9	455.3	Histidinol dehydrogenase OS=Escherichia coli (strain K12) GN=hisD PE=1 SV=5	5.92014e+06	4.97949e+06	3.02971e+06	6.63702e+06	3.18907e+06	255203	639087	2.70388e+06	4.46128e+06	163284	1.40922e+06	2.25389e+06	1.36696e+06	1.13147e+06	1.8966e+06
THIC_ECOLI	5	4	290.18	Phosphomethylpyrimidine synthase OS=Escherichia coli (strain K12) GN=thiC PE=1 SV=2	4504.61	5948.34	10351	18154.2	8859.28	0	126.159	1367.07	6027.94	1685.96	128732	3.18452e+06	148105	203466	157107
TPIS_ECOLI	19	18	1535.19	Triosephosphate isomerase OS=Escherichia coli (strain K12) GN=tpiA PE=1 SV=1	6.98606e+07	5.6601e+07	6.18621e+07	6.34512e+07	5.93588e+07	1.32459e+07	1.92212e+07	1.06944e+08	1.26072e+08	8.62002e+06	5.03094e+07	7.99587e+07	5.07577e+07	3.94353e+07	4.67732e+07
LEU3_ECOLI	1	1	80.72	3-isopropylmalate dehydrogenase OS=Escherichia coli (strain K12) GN=leuB PE=1 SV=3	86090.4	64615.7	54618	104434	208024	0	0	207411	27048.9	0	218530	953473	203284	222418	374194
SODF_ECOLI	8	8	744.73	Superoxide dismutase [Fe] OS=Escherichia coli (strain K12) GN=sodB PE=1 SV=2	1.15399e+08	7.71733e+07	7.90497e+07	9.37944e+07	7.25541e+07	2.53124e+07	2.72842e+07	1.5157e+08	1.40578e+08	1.46351e+07	5.35629e+07	1.7269e+08	1.16502e+08	8.24931e+07	1.56647e+08
PEPQ_ECOLI	12	12	644.49	Xaa-Pro dipeptidase OS=Escherichia coli (strain K12) GN=pepQ PE=1 SV=2	8.57214e+06	6.98575e+06	5.34902e+06	9.18735e+06	4.8646e+06	1.42244e+06	1.23158e+06	7.75671e+06	1.35686e+07	757985	2.6563e+06	6.36483e+06	4.86699e+06	3.17147e+06	3.33908e+06
FLAV_ECOLI	3	3	153.17	Flavodoxin-1 OS=Escherichia coli (strain K12) GN=fldA PE=1 SV=2	9.67646e+06	7.94704e+06	7.10806e+06	9.22763e+06	5.75757e+06	1.63882e+06	1.47671e+06	6.83958e+06	8.075e+06	499575	2.3599e+06	4.81922e+06	3.90557e+06	2.93414e+06	3.67227e+06
METJ_ECOLI	2	2	157.16	Met repressor OS=Escherichia coli (strain K12) GN=metJ PE=1 SV=2	2.25973e+06	1.81516e+06	2.1308e+06	2.56549e+06	2.07653e+06	903221	706568	5.5203e+06	3.44225e+06	292015	1.98825e+06	1.84813e+06	1.66854e+06	1.11705e+06	1.51852e+06
PTHP_ECOLI	4	4	419.83	Phosphocarrier protein HPr OS=Escherichia coli (strain K12) GN=ptsH PE=1 SV=1	1.1957e+08	8.19593e+07	6.31531e+07	9.41133e+07	7.37261e+07	2.37538e+07	3.04856e+07	9.83055e+07	1.68167e+08	8.76575e+06	3.9137e+07	9.22949e+07	5.48765e+07	4.11186e+07	6.11915e+07
GHRB_ECOLI	3	2	59.08	Glyoxylate/hydroxypyruvate reductase B OS=Escherichia coli (strain K12) GN=ghrB PE=1 SV=3	2.33363e+06	2.27318e+06	2.12851e+06	2.62441e+06	2.75773e+06	153853	147564	1.22674e+06	3.99244e+06	30659.8	2.22334e+06	2.26115e+06	2.16627e+06	2.07605e+06	1.88982e+06
FIS_ECOLI	1	1	28.58	DNA-binding protein Fis OS=Escherichia coli (strain K12) GN=fis PE=1 SV=1	1.1545e+06	1.61644e+06	898120	1.32488e+06	1.05942e+06	76687.1	25330.3	764552	945419	38742.1	392822	413651	265771	274498	343914
TOLA_ECOLI	4	1	74.58	Protein TolA OS=Escherichia coli (strain K12) GN=tolA PE=1 SV=1	735588	661691	557170	583473	566209	0	0	68160.6	542856	0	213670	238592	333295	316053	451098
STPA_ECOLI	2	1	90.44	DNA-binding protein StpA OS=Escherichia coli (strain K12) GN=stpA PE=1 SV=1	987113	768269	693780	937567	495298	34894.6	38671.1	836523	1.37177e+06	6985.83	200155	165609	66571.4	47259.4	105126
YDJA_ECOLI	7	7	358.27	Putative NAD(P)H nitroreductase YdjA OS=Escherichia coli (strain K12) GN=ydjA PE=1 SV=1	1.42559e+07	1.63492e+07	1.25192e+07	1.6052e+07	8.87226e+06	6.02961e+06	5.27043e+06	2.10071e+07	2.30645e+07	1.71016e+06	8.35544e+06	6.28056e+06	8.06992e+06	9.09621e+06	1.48878e+07
NIFJ_ECOLI	10	8	418.98	Probable pyruvate-flavodoxin oxidoreductase OS=Escherichia coli (strain K12) GN=ydbK PE=3 SV=2	3.45329e+06	4.50165e+06	3.76557e+06	3.00094e+06	3.28732e+06	45892	187107	1.29948e+06	4.19837e+06	53497.9	478386	630982	1.67591e+06	1.01049e+06	1.78181e+06
CSPE_ECOLI	1	1	48.28	Cold shock-like protein CspE OS=Escherichia coli (strain K12) GN=cspE PE=1 SV=2	3.84129e+06	2.68578e+06	2.46081e+06	3.36072e+06	2.89404e+06	695327	523106	5.14959e+06	6.18863e+06	269395	2.18389e+06	2.54943e+06	2.38335e+06	2.03477e+06	3.76202e+06
RIHC_ECOLI	2	1	33.29	Non-specific ribonucleoside hydrolase RihC OS=Escherichia coli (strain K12) GN=rihC PE=1 SV=1	1.44954e+06	1.32855e+06	1.13384e+06	1.19378e+06	1.08203e+06	115371	263733	1.46311e+06	2.4357e+06	17666.2	84128.1	536324	284211	238219	427542
MIND_ECOLI	11	11	539.81	Septum site-determining protein MinD OS=Escherichia coli (strain K12) GN=minD PE=1 SV=2	1.06083e+07	1.18781e+07	1.15881e+07	7.34421e+06	7.31723e+06	160517	188285	1.97949e+06	7.71152e+06	44330	2.96345e+06	621100	5.04235e+06	3.4928e+06	7.2986e+06
YBAB_ECOLI	5	5	409.52	Nucleoid-associated protein YbaB OS=Escherichia coli (strain K12) GN=ybaB PE=1 SV=1	1.68998e+07	1.50954e+07	1.24501e+07	1.1896e+07	1.0139e+07	679926	1.0131e+06	7.1171e+06	1.72753e+07	250154	6.43791e+06	1.74048e+07	8.13242e+06	6.43175e+06	1.04841e+07
HINT_ECOLI	3	3	154.03	Purine nucleoside phosphoramidase OS=Escherichia coli (strain K12) GN=hinT PE=1 SV=1	2.47465e+06	2.99478e+06	2.33248e+06	3.76162e+06	3.1498e+06	2.00931e+06	1.55135e+06	4.93852e+06	6.31679e+06	763861	1.64735e+06	1.14158e+07	5.87795e+06	5.01761e+06	7.22522e+06
YJDC_ECOLI	4	4	194.34	HTH-type transcriptional regulator YjdC OS=Escherichia coli (strain K12) GN=yjdC PE=3 SV=1	2.2874e+06	1.78169e+06	1.78425e+06	2.22793e+06	1.72438e+06	804046	434182	2.93865e+06	4.8032e+06	419988	993938	3.56897e+06	2.13258e+06	1.7978e+06	1.96548e+06
CYSB_ECOLI	7	7	367.24	HTH-type transcriptional regulator CysB OS=Escherichia coli (strain K12) GN=cysB PE=3 SV=1	957448	2.14827e+06	1.96678e+06	1.80998e+06	1.72387e+06	129225	122828	824973	1.16638e+06	36609.5	536220	797799	1.81321e+06	1.21649e+06	1.95123e+06
PTNAB_ECOLI	9	7	430.32	PTS system mannose-specific EIIAB component OS=Escherichia coli (strain K12) GN=manX PE=1 SV=2	5.4872e+06	4.19548e+06	3.99736e+06	4.2413e+06	4.68414e+06	779254	1.34604e+06	4.44817e+06	1.09297e+07	753620	1.65444e+06	1.18433e+06	3.38073e+06	2.25494e+06	3.89288e+06
EFEB_ECOLI	4	1	43.84	Deferrochelatase/peroxidase EfeB OS=Escherichia coli (strain K12) GN=efeB PE=1 SV=2	1.53547e+06	1.26511e+06	962623	1.42003e+06	1.14347e+06	115270	178903	1.56477e+06	2.82274e+06	48547.2	110877	101760	777152	315870	718580
DCUP_ECOLI	5	5	141.73	Uroporphyrinogen decarboxylase OS=Escherichia coli (strain K12) GN=hemE PE=3 SV=3	2.93253e+06	2.35993e+06	2.46978e+06	3.04148e+06	2.28443e+06	110986	208609	2.49363e+06	2.88764e+06	75623	540974	1.49772e+06	1.36316e+06	1.01634e+06	1.4065e+06
ARGD_ECOLI	9	8	733.05	Acetylornithine/succinyldiaminopimelate aminotransferase OS=Escherichia coli (strain K12) GN=argD PE=1 SV=4	1.00087e+07	7.92735e+06	7.42963e+06	8.46134e+06	7.56388e+06	1.53488e+06	2.25335e+06	1.20786e+07	1.61108e+07	935323	6.8642e+06	6.45821e+06	6.06155e+06	5.19346e+06	6.65829e+06
GUAA_ECOLI	11	9	622.88	GMP synthase [glutamine-hydrolyzing] OS=Escherichia coli (strain K12) GN=guaA PE=1 SV=1	8.24498e+06	7.1033e+06	7.09595e+06	7.04633e+06	6.39453e+06	9.10241e+06	1.79553e+06	1.81811e+07	1.282e+07	2.13085e+06	2.98864e+06	8.11854e+06	6.815e+06	3.54465e+06	7.58933e+06
KATG_ECOLI	21	21	1414.8	Catalase-peroxidase OS=Escherichia coli (strain K12) GN=katG PE=1 SV=2	1.94297e+07	1.56323e+07	1.42489e+07	1.66063e+07	1.31447e+07	1.30826e+06	1.99824e+06	1.45903e+07	2.59766e+07	636841	3.89993e+06	7.0284e+06	1.12678e+07	7.67244e+06	9.32614e+06
MDH_ECOLI	20	20	2157.44	Malate dehydrogenase OS=Escherichia coli (strain K12) GN=mdh PE=1 SV=1	2.18886e+08	1.95035e+08	2.079e+08	2.06761e+08	1.77202e+08	5.1025e+07	4.62546e+07	2.56714e+08	3.91254e+08	2.00067e+07	4.58394e+07	2.26542e+08	1.51509e+08	1.10623e+08	1.53114e+08
FLGH_ECOLI	3	3	174.42	Flagellar L-ring protein OS=Escherichia coli (strain K12) GN=flgH PE=3 SV=1	3.08208e+06	3.42628e+06	2.63301e+06	3.13494e+06	3.25075e+06	26967.9	72057.2	1.11341e+06	1.99715e+06	2911	237351	384722	1.30733e+06	301329	1.46128e+06
NUSB_ECOLI	5	5	188.2	N utilization substance protein B OS=Escherichia coli (strain K12) GN=nusB PE=1 SV=1	6.91398e+06	4.55103e+06	4.71024e+06	7.04409e+06	4.40897e+06	235215	504862	4.10955e+06	7.23565e+06	172502	2.20974e+06	5.71873e+06	4.98692e+06	3.45679e+06	5.15433e+06
SSB_ECOLI	7	6	372.26	Single-stranded DNA-binding protein OS=Escherichia coli (strain K12) GN=ssb PE=1 SV=2	3.1656e+07	2.96939e+07	2.35656e+07	3.48765e+07	2.49752e+07	9.35379e+06	8.81354e+06	3.58603e+07	5.68881e+07	2.77934e+06	1.81579e+07	4.0614e+07	2.87327e+07	2.21154e+07	3.42574e+07
AROA_ECOLI	9	9	573.89	3-phosphoshikimate 1-carboxyvinyltransferase OS=Escherichia coli (strain K12) GN=aroA PE=1 SV=1	4.1382e+06	3.64296e+06	3.11868e+06	3.13e+06	3.40091e+06	653728	737777	6.53836e+06	8.56171e+06	267696	1.49322e+06	4.71772e+06	2.70324e+06	1.71782e+06	2.72055e+06
YDHR_ECOLI	5	5	361.37	Putative monooxygenase YdhR OS=Escherichia coli (strain K12) GN=ydhR PE=1 SV=1	2.6933e+07	1.94196e+07	1.75335e+07	2.40502e+07	2.16346e+07	6.79503e+06	8.33618e+06	2.87086e+07	4.1938e+07	2.04362e+06	1.33679e+07	2.53541e+07	1.84638e+07	1.82384e+07	2.21204e+07
THGA_ECOLI	4	3	314.38	Galactoside O-acetyltransferase OS=Escherichia coli (strain K12) GN=lacA PE=1 SV=1	1.58584e+07	1.50874e+07	1.17627e+07	2.09385e+07	1.2785e+07	328911	68395.2	9214.11	2370.52	363975	4.94186e+06	1.46731e+07	1.09961e+07	6.5754e+06	1.13841e+07
HIS5_ECOLI	2	1	104.01	Imidazole glycerol phosphate synthase subunit HisH OS=Escherichia coli (strain K12) GN=hisH PE=1 SV=1	2.78375e+06	1.24211e+06	1.1313e+06	2.77947e+06	879131	9451.31	32346	261498	1.81267e+06	793.545	462597	682244	828416	410882	1.24291e+06
LAPA_ECOLI	1	1	66.9	Lipopolysaccharide assembly protein A OS=Escherichia coli (strain K12) GN=lapA PE=1 SV=1	275305	376630	405935	313085	353961	0	0	12793	0	0	49465.1	0	9882.53	271680	0
FADA_ECOLI	8	8	606.14	3-ketoacyl-CoA thiolase OS=Escherichia coli (strain K12) GN=fadA PE=1 SV=3	5.15957e+06	1.26908e+07	1.29903e+07	6.42256e+06	1.26773e+07	2.70904e+06	2.66436e+06	1.36268e+07	1.86221e+07	2.12503e+06	3.44421e+06	5.85333e+06	5.7376e+06	5.41832e+06	6.98395e+06
YFCE_ECOLI	1	1	35.14	Phosphodiesterase YfcE OS=Escherichia coli (strain K12) GN=yfcE PE=1 SV=1	92925.8	136998	279968	253696	599347	96666.8	129744	472669	882345	52512.4	34700.2	83370.8	0	287.603	0
FUMA_ECOLI;FUMB_ECOLI	26	26	2182.91	Fumarate hydratase class I, aerobic OS=Escherichia coli (strain K12) GN=fumA PE=1 SV=2	3.90819e+07	2.5954e+07	2.14158e+07	3.10695e+07	2.15022e+07	4.52767e+06	5.38858e+06	3.34886e+07	5.39514e+07	2.48672e+06	9.21481e+06	2.52607e+07	2.33743e+07	1.92308e+07	2.39505e+07
YNJE_ECOLI	5	5	204.88	Thiosulfate sulfurtransferase YnjE OS=Escherichia coli (strain K12) GN=ynjE PE=1 SV=2	1.90961e+06	972831	802812	945032	882840	396586	698051	1.16942e+06	1.67264e+06	320398	193567	938502	782709	396453	683152
HSLU_ECOLI	20	20	1298.36	ATP-dependent protease ATPase subunit HslU OS=Escherichia coli (strain K12) GN=hslU PE=1 SV=1	3.38894e+07	3.39717e+07	2.5433e+07	2.76166e+07	2.28521e+07	1.13922e+06	1.56666e+06	8.52798e+06	1.72666e+07	732127	1.85882e+07	5.11461e+06	2.73784e+07	2.08263e+07	3.342e+07
SBCC_ECOLI	4	2	83.94	Nuclease SbcCD subunit C OS=Escherichia coli (strain K12) GN=sbcC PE=1 SV=1	207102	324844	281501	259181	233495	0	0	0	202888	0	75249.3	0	104197	42543.7	66621.3
SYN_ECOLI	20	19	958.07	Asparagine--tRNA ligase OS=Escherichia coli (strain K12) GN=asnS PE=1 SV=2	3.43496e+07	2.91154e+07	2.80493e+07	3.21166e+07	2.47179e+07	2.92329e+06	7.44939e+06	3.76171e+07	5.19088e+07	1.77739e+06	7.63171e+06	2.23901e+07	1.88753e+07	1.15536e+07	1.71997e+07
YDEN_ECOLI	2	2	134.11	Uncharacterized sulfatase YdeN OS=Escherichia coli (strain K12) GN=ydeN PE=3 SV=2	407859	504985	394205	455480	493038	416202	325080	714711	1.23022e+06	157752	572957	423301	81005.6	202331	118291
QOR1_ECOLI	6	6	288.09	Quinone oxidoreductase 1 OS=Escherichia coli (strain K12) GN=qorA PE=1 SV=1	2.22952e+06	3.41553e+06	3.7198e+06	2.52672e+06	2.66964e+06	4.30177e+06	1.90147e+06	5.26986e+06	8.66604e+06	845219	1.28895e+06	1.02198e+07	4.09433e+06	4.78133e+06	5.23477e+06
NUOCD_ECOLI	13	12	514.14	NADH-quinone oxidoreductase subunit C/D OS=Escherichia coli (strain K12) GN=nuoC PE=1 SV=3	2.77107e+06	2.72052e+06	2.61959e+06	4.221e+06	3.90968e+06	201112	108606	2.24503e+06	4.21415e+06	27041.5	1.8549e+06	2.2735e+06	3.51635e+06	2.02092e+06	3.42452e+06
FRSA_ECOLI	4	4	193.78	Esterase FrsA OS=Escherichia coli (strain K12) GN=frsA PE=3 SV=2	991702	977510	930563	942957	791819	76308.3	10872.9	494978	1.72873e+06	24840.8	159088	96004.9	206446	113598	219968
BAMD_ECOLI	1	1	70.42	Outer membrane protein assembly factor BamD OS=Escherichia coli (strain K12) GN=bamD PE=1 SV=1	35287.2	76125	129321	145032	103314	26518.7	0	35061.7	34479.1	1732.72	19840.3	0	0	0	0
YJGR_ECOLI	3	3	232.16	Uncharacterized protein YjgR OS=Escherichia coli (strain K12) GN=yjgR PE=4 SV=1	1.17744e+06	1.97684e+06	1.72488e+06	1.33899e+06	1.8593e+06	72473	44696.3	916066	1.97224e+06	27555.4	388653	641922	975650	890426	1.19516e+06
PPIA_ECOLI	8	5	482.94	Peptidyl-prolyl cis-trans isomerase A OS=Escherichia coli (strain K12) GN=ppiA PE=1 SV=1	2.21573e+07	1.97206e+07	1.67933e+07	2.2648e+07	2.15235e+07	7.95056e+06	6.90973e+06	2.92554e+07	3.22581e+07	3.12968e+06	1.06163e+07	2.46349e+07	1.65394e+07	1.06079e+07	1.20392e+07
PFLA_ECOLI	9	9	466.62	Pyruvate formate-lyase 1-activating enzyme OS=Escherichia coli (strain K12) GN=pflA PE=1 SV=2	1.22735e+07	9.69892e+06	8.931e+06	9.76615e+06	8.24907e+06	195028	275616	5.40361e+06	1.21289e+07	221741	1.91387e+06	8.15498e+06	5.64015e+06	4.04511e+06	5.87751e+06
PITA_ECOLI	1	1	23.43	Low-affinity inorganic phosphate transporter 1 OS=Escherichia coli (strain K12) GN=pitA PE=1 SV=1	778722	746573	1.01493e+06	823171	819539	175046	108265	200179	1.11953e+06	58045	205277	122826	181117	290358	138433
CODA_ECOLI	7	7	384.4	Cytosine deaminase OS=Escherichia coli (strain K12) GN=codA PE=1 SV=3	5.28938e+06	3.76413e+06	3.22413e+06	4.57395e+06	3.86569e+06	983406	806949	6.81922e+06	7.35031e+06	349245	1.64211e+06	4.89162e+06	2.97334e+06	1.76386e+06	3.4352e+06
MGLA_ECOLI	5	5	173.05	Galactose/methyl galactoside import ATP-binding protein MglA OS=Escherichia coli (strain K12) GN=mglA PE=1 SV=1	904657	1.06239e+06	902184	502619	554055	27322.9	13069.8	227310	785113	9662.54	115906	5919.27	169426	74971.6	109222
FRMA_ECOLI	5	4	201.31	S-(hydroxymethyl)glutathione dehydrogenase OS=Escherichia coli (strain K12) GN=frmA PE=1 SV=3	2.93567e+06	3.09964e+06	3.22976e+06	3.46398e+06	3.50416e+06	904125	828823	4.31776e+06	5.87526e+06	292853	2.14238e+06	3.92749e+06	2.88924e+06	2.62097e+06	3.75848e+06
TRMJ_ECOLI	3	3	227.54	tRNA (cytidine/uridine-2'-O-)-methyltransferase TrmJ OS=Escherichia coli (strain K12) GN=trmJ PE=1 SV=1	7.20398e+06	5.4637e+06	4.91213e+06	8.49195e+06	3.7795e+06	302738	733354	7.34996e+06	7.94345e+06	393171	4.92549e+06	9.30763e+06	8.12735e+06	6.14666e+06	7.15926e+06
YGJR_ECOLI	4	4	345.34	Uncharacterized oxidoreductase YgjR OS=Escherichia coli (strain K12) GN=ygjR PE=3 SV=3	1.98088e+06	1.66296e+06	1.36198e+06	1.92036e+06	1.40232e+06	682538	329065	1.89386e+06	3.05489e+06	118960	259038	1.05086e+06	1.18815e+06	758943	1.22434e+06
ADHP_ECOLI	9	9	697.83	Alcohol dehydrogenase, propanol-preferring OS=Escherichia coli (strain K12) GN=adhP PE=1 SV=1	5.43507e+06	8.64586e+06	1.04393e+07	6.44579e+06	8.3561e+06	445490	524837	6.95059e+06	7.16327e+06	189626	2.42467e+06	7.57968e+06	7.14927e+06	7.1944e+06	7.50977e+06
CAN_ECOLI	7	7	469.45	Carbonic anhydrase 2 OS=Escherichia coli (strain K12) GN=can PE=1 SV=1	1.85461e+07	1.47011e+07	1.3287e+07	1.68337e+07	1.21352e+07	4.64445e+06	2.51881e+06	2.2404e+07	2.82457e+07	1.13386e+06	6.5847e+06	1.53708e+07	1.10072e+07	7.8163e+06	1.07844e+07
RS2_ECOLI	18	18	1054.76	30S ribosomal protein S2 OS=Escherichia coli (strain K12) GN=rpsB PE=1 SV=2	4.67515e+07	6.20197e+07	5.60922e+07	3.8939e+07	3.87689e+07	2.3051e+06	2.30252e+06	1.86132e+07	3.67088e+07	2.1414e+06	2.81936e+07	1.49212e+07	5.52002e+07	3.26276e+07	6.07031e+07
USPE_ECOLI	6	6	446.86	Universal stress protein E OS=Escherichia coli (strain K12) GN=uspE PE=1 SV=2	1.1194e+07	1.35293e+07	1.0882e+07	9.53761e+06	1.14583e+07	763013	1.11381e+06	8.49736e+06	1.68678e+07	340366	5.33436e+06	1.15511e+07	8.71177e+06	7.72606e+06	9.65113e+06
SSPA_ECOLI	5	5	227.09	Stringent starvation protein A OS=Escherichia coli (strain K12) GN=sspA PE=1 SV=2	1.14968e+07	1.23588e+07	1.01608e+07	1.19572e+07	1.08307e+07	3.03122e+06	3.02944e+06	1.83358e+07	2.70978e+07	626537	7.60802e+06	1.74045e+07	1.32093e+07	1.1699e+07	1.28074e+07
NDK_ECOLI	7	7	658.71	Nucleoside diphosphate kinase OS=Escherichia coli (strain K12) GN=ndk PE=1 SV=2	1.30049e+07	1.6999e+07	1.60634e+07	1.37872e+07	1.55404e+07	1.67275e+06	1.80101e+06	1.87705e+07	2.93727e+07	747107	3.35021e+06	1.32586e+06	6.10608e+06	5.42854e+06	9.76243e+06
RLMI_ECOLI	4	4	91.87	Ribosomal RNA large subunit methyltransferase I OS=Escherichia coli (strain K12) GN=rlmI PE=1 SV=2	1.893e+06	1.98588e+06	1.79655e+06	2.00795e+06	1.59527e+06	189256	263878	2.16188e+06	3.15339e+06	108215	1.14528e+06	2.73377e+06	1.91336e+06	1.94726e+06	1.72528e+06
CSID_ECOLI	6	5	381.22	Protein CsiD OS=Escherichia coli (strain K12) GN=csiD PE=1 SV=2	1.30764e+07	2.03691e+07	1.93903e+07	2.09359e+07	1.92912e+07	146299	943335	8.34646e+06	1.48614e+07	151676	2.45958e+06	1.47362e+06	8.10399e+06	4.76919e+06	6.4662e+06
DDLB_ECOLI	3	3	134.98	D-alanine--D-alanine ligase B OS=Escherichia coli (strain K12) GN=ddlB PE=1 SV=3	5.4373e+06	4.66803e+06	3.25566e+06	5.1708e+06	3.9888e+06	294053	585537	5.48974e+06	6.39101e+06	209349	1.32899e+06	2.429e+06	2.44027e+06	1.81484e+06	2.36952e+06
SLYB_ECOLI	2	2	147.29	Outer membrane lipoprotein SlyB OS=Escherichia coli (strain K12) GN=slyB PE=2 SV=1	4.59211e+06	5.43556e+06	5.45208e+06	3.29726e+06	5.4365e+06	680179	622276	2.88002e+06	5.86634e+06	272642	670640	1.95318e+06	2.32659e+06	1.94533e+06	2.97178e+06
KAD_ECOLI	14	14	1017.3	Adenylate kinase OS=Escherichia coli (strain K12) GN=adk PE=1 SV=1	5.86164e+07	5.70976e+07	5.35137e+07	5.25402e+07	5.05017e+07	1.11854e+07	1.62189e+07	8.06006e+07	9.1953e+07	5.83439e+06	1.46762e+07	6.1353e+07	4.69244e+07	3.60747e+07	4.66098e+07
NARL_ECOLI	5	5	206.96	Nitrate/nitrite response regulator protein NarL OS=Escherichia coli (strain K12) GN=narL PE=1 SV=1	4.48863e+06	4.00201e+06	4.38352e+06	3.60393e+06	3.01579e+06	1.21128e+06	855824	3.99498e+06	7.01883e+06	566086	1.71332e+06	2.64459e+06	3.87784e+06	1.83684e+06	2.17884e+06
PYRH_ECOLI	4	4	359.31	Uridylate kinase OS=Escherichia coli (strain K12) GN=pyrH PE=1 SV=2	4.80726e+06	4.57058e+06	4.33133e+06	1.97877e+06	4.49769e+06	1.5086e+06	1.72797e+06	5.75401e+06	7.53078e+06	611511	1.2197e+06	5.11024e+06	3.08515e+06	2.15447e+06	2.72241e+06
YAJL_ECOLI	4	4	251.37	Protein deglycase 3 OS=Escherichia coli (strain K12) GN=yajL PE=1 SV=2	2.84499e+06	3.15201e+06	2.52946e+06	2.46438e+06	2.72085e+06	426792	635092	2.74445e+06	3.40597e+06	213863	1.30661e+06	1.60788e+06	1.542e+06	952062	1.43228e+06
IBPA_ECOLI	1	1	44.13	Small heat shock protein IbpA OS=Escherichia coli (strain K12) GN=ibpA PE=1 SV=1	395587	523509	580572	492455	463344	0	0	21545.3	88406.2	1633.75	475018	99490.5	442645	477232	741433
RF2_ECOLI	11	11	510.52	Peptide chain release factor 2 OS=Escherichia coli (strain K12) GN=prfB PE=1 SV=3	1.00448e+07	1.06503e+07	9.16025e+06	9.74694e+06	8.67745e+06	467975	903415	5.17057e+06	1.18656e+07	80750.1	2.51465e+06	1.3726e+06	3.45784e+06	1.80524e+06	3.67333e+06
HIS1_ECOLI	5	5	166.16	ATP phosphoribosyltransferase OS=Escherichia coli (strain K12) GN=hisG PE=1 SV=1	3.35095e+06	2.46918e+06	1.45177e+06	2.58361e+06	1.17285e+06	88209.7	147024	1.095e+06	1.86176e+06	44015	1.19165e+06	1.40506e+06	1.02624e+06	577099	1.40675e+06
MIAB_ECOLI	9	9	395.5	tRNA-2-methylthio-N(6)-dimethylallyladenosine synthase OS=Escherichia coli (strain K12) GN=miaB PE=1 SV=1	3.96195e+06	4.67496e+06	3.53378e+06	4.16866e+06	2.5099e+06	62595.1	8392.13	568594	1.26523e+06	6386.52	444029	41871.3	1.61245e+06	987692	2.29987e+06
CYSC_ECOLI	4	4	184.9	Adenylyl-sulfate kinase OS=Escherichia coli (strain K12) GN=cysC PE=1 SV=2	2.16615e+06	2.89157e+06	2.5935e+06	3.41366e+06	2.71982e+06	187842	42345.5	144285	1.47686e+06	58459.4	340363	149976	994992	677289	1.0148e+06
NUSG_ECOLI	6	6	313.79	Transcription termination/antitermination protein NusG OS=Escherichia coli (strain K12) GN=nusG PE=1 SV=2	1.84976e+07	1.59721e+07	1.45237e+07	1.51542e+07	1.46109e+07	1.40687e+06	1.65967e+06	1.18778e+07	2.12625e+07	774712	6.66641e+06	1.34538e+07	1.1657e+07	8.41831e+06	1.6028e+07
DXS_ECOLI	1	1	29.18	1-deoxy-D-xylulose-5-phosphate synthase OS=Escherichia coli (strain K12) GN=dxs PE=1 SV=3	279938	275771	339039	321044	207372	18149.6	20890.1	115362	253972	924.171	168405	157996	294433	303639	802232
MURF_ECOLI	5	5	334.48	UDP-N-acetylmuramoyl-tripeptide--D-alanyl-D-alanine ligase OS=Escherichia coli (strain K12) GN=murF PE=1 SV=2	6.46841e+06	3.83629e+06	3.30607e+06	5.39243e+06	3.67453e+06	242242	358314	5.36038e+06	1.02988e+07	147274	650041	1.12778e+06	1.75515e+06	1.61211e+06	2.27367e+06
HISJ_ECOLI	10	8	616.78	Histidine-binding periplasmic protein OS=Escherichia coli (strain K12) GN=hisJ PE=1 SV=1	9.77581e+06	1.22881e+07	1.14776e+07	1.12015e+07	1.52289e+07	5.89815e+06	5.65617e+06	1.40581e+07	1.71241e+07	1.96115e+06	4.43726e+06	1.13901e+07	7.77054e+06	5.68126e+06	8.23555e+06
NCPP_ECOLI	1	1	17.29	Non-canonical purine NTP phosphatase OS=Escherichia coli (strain K12) GN=yjjX PE=1 SV=2	594091	452683	473456	513770	359041	87011.3	83926.2	762376	909389	32557.2	61749.3	433682	316562	242122	237765
DEGP_ECOLI	19	19	1161.77	Periplasmic serine endoprotease DegP OS=Escherichia coli (strain K12) GN=degP PE=1 SV=1	1.76476e+07	1.55949e+07	1.61903e+07	1.4533e+07	1.95814e+07	1.58397e+06	2.96439e+06	1.66352e+07	3.32825e+07	1.40307e+06	2.29051e+06	1.22609e+07	8.66263e+06	6.38072e+06	1.00497e+07
GSH1_ECOLI	8	7	445.94	Glutamate--cysteine ligase OS=Escherichia coli (strain K12) GN=gshA PE=1 SV=1	3.93815e+06	3.67854e+06	3.18238e+06	3.39053e+06	3.08778e+06	228712	96691.1	1.78569e+06	5.31018e+06	29560	1.58316e+06	1.9706e+06	2.62655e+06	2.20701e+06	2.68702e+06
UNG_ECOLI	2	2	89.47	Uracil-DNA glycosylase OS=Escherichia coli (strain K12) GN=ung PE=1 SV=2	2.21358e+06	2.0994e+06	2.01505e+06	2.19027e+06	1.86781e+06	193869	373667	2.58224e+06	4.25613e+06	139499	503343	326630	1.0117e+06	1.26724e+06	1.31012e+06
NAGD_ECOLI	4	4	146.44	Ribonucleotide monophosphatase NagD OS=Escherichia coli (strain K12) GN=nagD PE=1 SV=1	1.50084e+06	1.30489e+06	1.39686e+06	1.50262e+06	1.26864e+06	110396	51516.3	306824	1.34288e+06	15975.2	143325	287164	789954	468008	1.15464e+06
YGIN_ECOLI	5	5	235.11	Probable quinol monooxygenase YgiN OS=Escherichia coli (strain K12) GN=ygiN PE=1 SV=1	1.50171e+07	1.23271e+07	1.08417e+07	1.57006e+07	1.10582e+07	2.90014e+06	2.41554e+06	1.65908e+07	2.6213e+07	1.42218e+06	6.44413e+06	1.84408e+07	1.22826e+07	8.64729e+06	1.33325e+07
CH10_ECOLI	10	10	662.72	10 kDa chaperonin OS=Escherichia coli (strain K12) GN=groS PE=1 SV=1	9.47375e+07	9.68976e+07	8.84444e+07	1.20312e+08	9.55046e+07	1.50703e+07	1.39554e+07	9.49193e+07	1.26877e+08	6.74903e+06	5.27882e+07	1.70799e+08	1.08251e+08	8.75329e+07	1.26928e+08
YIGI_ECOLI	3	3	89.45	Uncharacterized protein YigI OS=Escherichia coli (strain K12) GN=yigI PE=4 SV=1	224033	371992	309515	262153	239874	12079	2310.13	93027.3	108200	10925.1	90344.5	100931	167403	86179.8	435362
USPG_ECOLI	3	3	115	Universal stress protein G OS=Escherichia coli (strain K12) GN=uspG PE=1 SV=2	2.25768e+06	4.26209e+06	2.66134e+06	1.99845e+06	2.741e+06	55979.8	78.3076	429142	1.7225e+06	2112.22	1.00687e+06	2.026e+06	3.16215e+06	1.96514e+06	4.20522e+06
YAHJ_ECOLI	3	1	46.68	Uncharacterized protein YahJ OS=Escherichia coli (strain K12) GN=yahJ PE=3 SV=1	142225	121697	40092.4	209124	248380	71113.6	34804.9	440027	503195	78388.7	13719	165478	105497	130770	110340
HSLO_ECOLI	4	4	184.02	33 kDa chaperonin OS=Escherichia coli (strain K12) GN=hslO PE=1 SV=1	9.14026e+06	6.7191e+06	7.03639e+06	1.01859e+07	6.34333e+06	286090	74775.5	4.3794e+06	7.62007e+06	57728.1	3.4662e+06	2.19438e+06	1.8813e+06	1.76677e+06	2.04739e+06
BAMA_ECOLI	13	12	579.6	Outer membrane protein assembly factor BamA OS=Escherichia coli (strain K12) GN=bamA PE=1 SV=1	2.25204e+06	2.49525e+06	2.63042e+06	3.09515e+06	2.22606e+06	93397.6	278199	1.38271e+06	1.67653e+06	157294	648318	1.02864e+06	869637	519229	1.44303e+06
YJEI_ECOLI	2	2	125.05	Uncharacterized protein YjeI OS=Escherichia coli (strain K12) GN=yjeI PE=3 SV=1	2.92404e+06	2.74655e+06	2.50972e+06	3.42506e+06	2.29068e+06	576491	573621	1.29176e+06	4.09707e+06	465469	578078	1.13089e+06	1.15198e+06	699452	1.77096e+06
FTSA_ECOLI	3	3	102.08	Cell division protein FtsA OS=Escherichia coli (strain K12) GN=ftsA PE=1 SV=1	890972	1.14207e+06	1.0853e+06	1.15627e+06	1.04771e+06	6535.19	4395.33	158255	1.197e+06	1421.52	1.24164e+06	70172.6	258712	122224	439994
RS17_ECOLI	5	5	458.3	30S ribosomal protein S17 OS=Escherichia coli (strain K12) GN=rpsQ PE=1 SV=2	7.18961e+07	7.24229e+07	6.24134e+07	7.84656e+07	5.69449e+07	1.13712e+06	2.13465e+06	2.83941e+07	7.48195e+07	1.18959e+06	2.22556e+07	8.97986e+06	4.4809e+07	2.68376e+07	4.49691e+07
GLMS_ECOLI	15	15	1292.08	Glutamine--fructose-6-phosphate aminotransferase [isomerizing] OS=Escherichia coli (strain K12) GN=glmS PE=1 SV=4	2.20358e+07	2.10961e+07	1.89868e+07	2.2478e+07	1.98712e+07	5.52589e+06	3.87035e+06	2.24761e+07	2.97162e+07	2.74957e+06	8.47569e+06	1.76087e+07	1.40208e+07	9.58178e+06	1.40563e+07
YCIO_ECOLI	3	3	210.32	Uncharacterized protein YciO OS=Escherichia coli (strain K12) GN=yciO PE=1 SV=1	5.15526e+06	4.54133e+06	4.50533e+06	4.57352e+06	3.88935e+06	249140	155165	3.08574e+06	5.30808e+06	32548.2	1.50372e+06	2.10964e+06	3.03852e+06	2.04604e+06	3.61354e+06
RS21_ECOLI	2	2	101.94	30S ribosomal protein S21 OS=Escherichia coli (strain K12) GN=rpsU PE=1 SV=2	2.69043e+07	1.97277e+07	2.03991e+07	2.88584e+07	1.90732e+07	1.34527e+06	3.61187e+06	9.42813e+06	2.19145e+07	1.33304e+06	7.30196e+06	3.59823e+06	1.27845e+07	4.12925e+06	6.98486e+06
ATPD_ECOLI	4	4	193.07	ATP synthase subunit delta OS=Escherichia coli (strain K12) GN=atpH PE=1 SV=1	4.26644e+06	4.78011e+06	4.38269e+06	5.53213e+06	5.24377e+06	118747	130430	3.29163e+06	6.98672e+06	59277.7	908689	1.8027e+06	2.20478e+06	1.6517e+06	3.19846e+06
ATPA_ECOLI	22	21	1321.12	ATP synthase subunit alpha OS=Escherichia coli (strain K12) GN=atpA PE=1 SV=1	3.40753e+07	3.13975e+07	3.17863e+07	3.31262e+07	3.1397e+07	3.62218e+06	2.61761e+06	2.80537e+07	4.75367e+07	1.04547e+06	9.27182e+06	2.17961e+07	1.63513e+07	1.13961e+07	2.1109e+07
ISCR_ECOLI	2	2	44.47	HTH-type transcriptional regulator IscR OS=Escherichia coli (strain K12) GN=iscR PE=1 SV=1	426856	770710	818545	542346	1.07665e+06	11259.4	16028.3	201804	679823	1464.74	66113.3	256987	441206	130333	726439
AMPN_ECOLI	31	26	1692.38	Aminopeptidase N OS=Escherichia coli (strain K12) GN=pepN PE=1 SV=2	2.15105e+07	2.79444e+07	2.27659e+07	2.32966e+07	4.79341e+07	2.06908e+07	2.01724e+07	3.91382e+07	4.13724e+07	3.0572e+07	6.28887e+06	1.25589e+07	2.55016e+07	1.89013e+07	2.34792e+07
NAGZ_ECOLI	7	7	370.7	Beta-hexosaminidase OS=Escherichia coli (strain K12) GN=nagZ PE=1 SV=1	2.03541e+06	1.21739e+06	1.34316e+06	1.65139e+06	1.27518e+06	154679	277051	1.57433e+06	2.19227e+06	74275.9	837920	1.32658e+06	2.00508e+06	1.48519e+06	2.15885e+06
XYLA_ECOLI	6	5	213.58	Xylose isomerase OS=Escherichia coli (strain K12) GN=xylA PE=3 SV=1	1.01858e+06	827224	872199	886436	708740	302244	92142	1.28526e+06	1.97681e+06	24285.6	238358	238183	307862	69753.8	505951
MOEB_ECOLI	1	1	52.39	Molybdopterin-synthase adenylyltransferase OS=Escherichia coli (strain K12) GN=moeB PE=1 SV=1	547502	449102	261399	432083	212010	0	0	175331	451416	0	14099.3	937619	355532	267372	227872
YGIB_ECOLI	1	1	62.83	UPF0441 protein YgiB OS=Escherichia coli (strain K12) GN=ygiB PE=3 SV=2	1.36615e+06	810152	810263	1.14159e+06	570750	0	0	271765	1.03887e+06	0	219583	308807	490427	35844.4	487667
DPS_ECOLI	13	13	970.45	DNA protection during starvation protein OS=Escherichia coli (strain K12) GN=dps PE=1 SV=2	6.18252e+07	8.74542e+07	1.13124e+08	9.94863e+07	9.41462e+07	1.4712e+07	1.1675e+07	1.00291e+08	8.49162e+07	7.47892e+06	6.44026e+07	1.76659e+08	1.16489e+08	1.31176e+08	1.12993e+08
LOLA_ECOLI	8	8	666.19	Outer-membrane lipoprotein carrier protein OS=Escherichia coli (strain K12) GN=lolA PE=1 SV=1	5.8426e+06	5.20707e+06	3.71255e+06	5.81545e+06	4.06375e+06	2.55091e+06	1.81243e+06	6.6076e+06	8.24337e+06	1.3118e+06	4.10189e+06	4.97461e+06	4.49779e+06	2.56162e+06	3.98986e+06
YCEM_ECOLI	1	1	68.88	Putative oxidoreductase YceM OS=Escherichia coli (strain K12) GN=yceM PE=1 SV=1	1.69735e+06	1.37127e+06	1.76976e+06	1.64663e+06	1.42716e+06	307358	502820	2.85759e+06	2.82549e+06	122879	716435	1.9908e+06	1.16688e+06	1.00439e+06	1.04762e+06
RL3_ECOLI	17	14	1084.41	50S ribosomal protein L3 OS=Escherichia coli (strain K12) GN=rplC PE=1 SV=1	5.38718e+07	6.18938e+07	4.68885e+07	5.57436e+07	4.31853e+07	5.54399e+06	2.58275e+06	2.9154e+07	6.08046e+07	1.99453e+06	1.83472e+07	6.78826e+06	2.15981e+07	1.5446e+07	2.41374e+07
DHE4_ECOLI	12	10	889.03	NADP-specific glutamate dehydrogenase OS=Escherichia coli (strain K12) GN=gdhA PE=1 SV=1	5.85002e+06	5.35283e+06	3.24243e+06	4.39085e+06	3.81977e+06	679084	513497	5.03947e+06	7.32933e+06	266334	4.39711e+06	6.68771e+06	3.47462e+06	5.20703e+06	5.61294e+06
PUR8_ECOLI	12	9	548.8	Adenylosuccinate lyase OS=Escherichia coli (strain K12) GN=purB PE=1 SV=1	3.64445e+06	3.65402e+06	3.08096e+06	3.08517e+06	2.71614e+06	491626	619506	2.94633e+06	5.10086e+06	191265	1.01193e+06	1.29084e+06	2.32156e+06	1.97184e+06	2.47767e+06
MOEA_ECOLI	5	5	195.73	Molybdopterin molybdenumtransferase OS=Escherichia coli (strain K12) GN=moeA PE=1 SV=1	5.54835e+06	4.97108e+06	4.50248e+06	6.1959e+06	4.89251e+06	584221	769032	5.8828e+06	8.95502e+06	190757	1.38337e+06	508317	2.89096e+06	1.7182e+06	2.80494e+06
OPGB_ECOLI	2	2	86.8	Phosphoglycerol transferase I OS=Escherichia coli (strain K12) GN=mdoB PE=3 SV=2	191377	385776	231628	358781	205422	0	408.81	33400.6	94409.7	0	18399.9	80062.2	178370	111205	238041
DNAK_ECOLI	51	47	5214.89	Chaperone protein DnaK OS=Escherichia coli (strain K12) GN=dnaK PE=1 SV=2	3.05535e+08	2.4962e+08	2.09494e+08	3.05929e+08	1.75219e+08	3.68776e+07	3.38746e+07	1.70902e+08	2.42094e+08	1.37795e+07	1.43968e+08	3.7705e+08	2.99952e+08	1.99925e+08	2.51445e+08
METQ_ECOLI	8	8	505.6	D-methionine-binding lipoprotein MetQ OS=Escherichia coli (strain K12) GN=metQ PE=1 SV=2	3.33077e+06	3.00535e+06	2.5546e+06	2.96879e+06	2.72935e+06	510539	595732	3.28711e+06	6.90925e+06	240448	2.05108e+06	1.53436e+06	2.15084e+06	1.73577e+06	2.2822e+06
YIBN_ECOLI	5	4	199.84	Uncharacterized protein YibN OS=Escherichia coli (strain K12) GN=yibN PE=1 SV=1	2.352e+06	2.39726e+06	3.0473e+06	3.11849e+06	2.65563e+06	192797	131804	1.06154e+06	2.3082e+06	75114.7	719878	419698	1.38559e+06	1.18921e+06	2.21993e+06
CSPA_ECOLI	3	2	211.55	Cold shock protein CspA OS=Escherichia coli (strain K12) GN=cspA PE=1 SV=2	5.19125e+07	2.30962e+07	1.61339e+07	3.40986e+07	1.62914e+07	3.88855e+06	3.69381e+06	1.83635e+07	3.05058e+07	822823	2.14195e+07	2.45508e+07	3.31805e+07	2.72411e+07	5.77252e+07
HYBA_ECOLI	1	1	23.12	Hydrogenase-2 operon protein HybA OS=Escherichia coli (strain K12) GN=hybA PE=3 SV=1	258646	211429	176160	186190	141907	0	0	18303.8	61245.9	1120.55	59289.1	408743	200988	157301	248141
NUOG_ECOLI	21	21	1140.42	NADH-quinone oxidoreductase subunit G OS=Escherichia coli (strain K12) GN=nuoG PE=1 SV=4	5.5061e+06	5.36707e+06	4.67332e+06	5.33314e+06	4.67604e+06	691478	556862	3.78836e+06	7.07372e+06	250940	2.91035e+06	5.75085e+06	4.3973e+06	3.50623e+06	4.6399e+06
OPPD_ECOLI	1	1	52.26	Oligopeptide transport ATP-binding protein OppD OS=Escherichia coli (strain K12) GN=oppD PE=3 SV=2	0	0	0	0	0	0	0	0	0	0	100176	0	103683	0	189724
DBHA_ECOLI	4	4	487.53	DNA-binding protein HU-alpha OS=Escherichia coli (strain K12) GN=hupA PE=1 SV=1	2.72937e+08	2.44675e+08	2.3849e+08	2.58032e+08	2.01307e+08	4.45427e+07	5.24883e+07	2.92363e+08	3.7598e+08	2.22098e+07	1.6953e+08	3.80303e+08	2.55083e+08	1.92542e+08	2.7067e+08
RL25_ECOLI	9	9	617.84	50S ribosomal protein L25 OS=Escherichia coli (strain K12) GN=rplY PE=1 SV=1	9.7945e+07	9.88642e+07	7.9014e+07	1.01229e+08	6.10694e+07	8.39549e+06	6.85676e+06	1.04646e+08	1.12621e+08	3.39482e+06	3.70311e+07	9.71784e+07	8.80653e+07	7.03946e+07	1.05914e+08
ARNC_ECOLI	3	3	148.14	Undecaprenyl-phosphate 4-deoxy-4-formamido-L-arabinose transferase OS=Escherichia coli (strain K12) GN=arnC PE=1 SV=1	1.15105e+06	1.1868e+06	956213	1.68026e+06	1.4145e+06	6227.48	1762.98	688158	1.46399e+06	5754.13	182164	576236	638286	432355	768052
SPEB_ECOLI	4	4	151.02	Agmatinase OS=Escherichia coli (strain K12) GN=speB PE=1 SV=1	867857	657391	647976	1.06177e+06	708163	554011	494524	1.65855e+06	1.01514e+06	206574	648294	1.73048e+06	1.20583e+06	672353	963574
GSA_ECOLI	12	11	811.15	Glutamate-1-semialdehyde 2,1-aminomutase OS=Escherichia coli (strain K12) GN=hemL PE=1 SV=2	1.63209e+07	1.68302e+07	1.43477e+07	1.26461e+07	1.40611e+07	932506	1.08098e+06	9.86801e+06	2.16964e+07	404374	4.05843e+06	1.47966e+07	1.32729e+07	8.27576e+06	1.40358e+07
GYRB_ECOLI	17	17	872.38	DNA gyrase subunit B OS=Escherichia coli (strain K12) GN=gyrB PE=1 SV=2	1.05244e+07	1.25683e+07	9.71642e+06	9.77526e+06	9.18977e+06	287269	929753	4.20189e+06	1.14183e+07	335759	2.24047e+06	2.24064e+06	5.64628e+06	4.65717e+06	7.01047e+06
YDHQ_ECOLI	1	1	39.89	Uncharacterized protein YdhQ OS=Escherichia coli (strain K12) GN=ydhQ PE=4 SV=1	714633	358879	416854	892265	381873	1241.64	2300.59	74774.1	384383	1112.49	27102.4	411348	0	0	0
RPOE_ECOLI	1	1	57.76	ECF RNA polymerase sigma-E factor OS=Escherichia coli (strain K12) GN=rpoE PE=1 SV=1	559457	646294	747876	835119	603319	73895.3	44154.9	593853	499057	5241.18	429557	733781	550356	494315	866037
OMPF_ECOLI;NMPC_ECOLI;OMPN_ECOLI	18	17	1374.21	Outer membrane protein F OS=Escherichia coli (strain K12) GN=ompF PE=1 SV=1	1.61039e+07	1.25976e+07	1.10053e+07	1.47354e+07	9.50672e+06	3.70269e+07	3.32561e+07	2.54104e+07	1.79174e+07	2.96867e+07	1.44555e+07	2.65072e+07	1.31798e+07	1.89097e+07	1.35746e+07
CYDB_ECOLI	2	2	109.8	Cytochrome bd-I ubiquinol oxidase subunit 2 OS=Escherichia coli (strain K12) GN=cydB PE=1 SV=1	4.44906e+06	3.34479e+06	3.21496e+06	3.68695e+06	2.86039e+06	57892.8	99410.8	1.65034e+06	5.93896e+06	18899.1	1.27944e+06	839588	944766	623562	1.21618e+06
RL33_ECOLI	2	2	185.4	50S ribosomal protein L33 OS=Escherichia coli (strain K12) GN=rpmG PE=1 SV=2	9.97812e+07	8.29905e+07	8.30862e+07	1.08642e+08	7.1289e+07	1.0081e+07	9.22852e+06	6.10967e+07	9.42355e+07	3.03231e+06	1.23888e+07	4.36291e+07	5.84903e+07	3.92379e+07	5.60098e+07
YFBT_ECOLI	1	1	63.34	Sugar phosphatase YfbT OS=Escherichia coli (strain K12) GN=yfbT PE=1 SV=2	545133	391600	278622	337337	298197	0	0	49137.5	688916	0	21755.2	14243.3	338618	17095	14609.9
MURC_ECOLI	4	4	168.13	UDP-N-acetylmuramate--L-alanine ligase OS=Escherichia coli (strain K12) GN=murC PE=1 SV=2	4.32686e+06	3.85089e+06	3.54191e+06	3.32581e+06	3.8249e+06	307342	138130	2.36263e+06	4.79639e+06	103115	817427	180015	1.37971e+06	1.03319e+06	1.43224e+06
YCHF_ECOLI	7	7	311.25	Ribosome-binding ATPase YchF OS=Escherichia coli (strain K12) GN=ychF PE=1 SV=2	1.37033e+07	1.24511e+07	9.83952e+06	8.83153e+06	8.99344e+06	523360	504558	6.04422e+06	1.22679e+07	253500	2.36664e+06	1.46911e+06	7.39364e+06	3.76726e+06	6.23466e+06
YBED_ECOLI	1	1	35.71	UPF0250 protein YbeD OS=Escherichia coli (strain K12) GN=ybeD PE=1 SV=1	4.4409e+06	4.10501e+06	3.16709e+06	4.58389e+06	2.93381e+06	75612.5	144983	1.36476e+06	1.92911e+06	9936.69	87895.1	792196	1.80253e+06	1.26584e+06	2.41339e+06
CRL_ECOLI	5	5	275.17	Sigma factor-binding protein Crl OS=Escherichia coli (strain K12) GN=crl PE=1 SV=5	2.71312e+06	2.82975e+06	2.13324e+06	2.53487e+06	2.14121e+06	283458	210208	2.41474e+06	3.87077e+06	59826	1.04069e+06	491865	794499	822398	1.16651e+06
FTSK_ECOLI	3	1	31.22	DNA translocase FtsK OS=Escherichia coli (strain K12) GN=ftsK PE=1 SV=2	4.8135e+07	3.63617e+07	3.19972e+07	2.34854e+07	7.15202e+07	4.36354e+07	5.41433e+07	6.87559e+07	4.6977e+07	1.39171e+08	1.2727e+07	1.70557e+07	2.0508e+07	3.65601e+07	2.85212e+07
OMPX_ECOLI	3	3	107.31	Outer membrane protein X OS=Escherichia coli (strain K12) GN=ompX PE=1 SV=1	5.54534e+06	3.85465e+06	5.73477e+06	4.49404e+06	4.89451e+06	4.02209e+06	4.70504e+06	5.64278e+06	6.39488e+06	1.57406e+06	2.41814e+06	3.76588e+06	3.64801e+06	3.21247e+06	3.697e+06
TDH_ECOLI	13	13	1149.86	L-threonine 3-dehydrogenase OS=Escherichia coli (strain K12) GN=tdh PE=1 SV=1	4.32898e+07	3.80516e+07	3.82171e+07	4.02321e+07	3.47984e+07	1.29362e+07	5.66256e+06	5.60312e+07	6.97688e+07	4.19604e+06	1.88175e+07	4.04927e+07	2.54777e+07	2.08649e+07	2.1759e+07
GYRA_ECOLI	25	22	1337.86	DNA gyrase subunit A OS=Escherichia coli (strain K12) GN=gyrA PE=1 SV=1	7.59665e+06	1.15817e+07	9.57086e+06	1.07468e+07	1.00641e+07	705283	688061	8.80576e+06	1.53661e+07	329191	3.6235e+06	1.10435e+07	9.68505e+06	8.03122e+06	1.07332e+07
PPIC_ECOLI	3	3	151.48	Peptidyl-prolyl cis-trans isomerase C OS=Escherichia coli (strain K12) GN=ppiC PE=1 SV=2	4.41653e+06	4.92562e+06	4.12939e+06	4.53346e+06	3.33316e+06	379811	292521	3.05288e+06	4.89894e+06	127791	2.3852e+06	1.93699e+06	2.25681e+06	1.54018e+06	1.9317e+06
BAMC_ECOLI	5	5	230.17	Outer membrane protein assembly factor BamC OS=Escherichia coli (strain K12) GN=bamC PE=1 SV=1	2.38498e+06	3.30513e+06	2.00639e+06	2.22515e+06	2.35707e+06	455567	436387	2.64105e+06	3.99097e+06	114265	751697	2.14277e+06	1.19382e+06	894514	1.4039e+06
MAO1_ECOLI	8	8	391.11	NAD-dependent malic enzyme OS=Escherichia coli (strain K12) GN=maeA PE=1 SV=4	5.91612e+06	4.87661e+06	3.84768e+06	4.70418e+06	4.37384e+06	252625	429087	3.20734e+06	7.23338e+06	146847	893974	895211	2.29726e+06	2.28586e+06	3.10794e+06
ASPG1_ECOLI	2	2	45.79	L-asparaginase 1 OS=Escherichia coli (strain K12) GN=ansA PE=1 SV=1	513426	662108	723337	877376	757303	9235.94	23627.4	789255	1.2739e+06	5136.29	379375	643247	810570	950458	886305
CYSM_ECOLI	8	7	373.14	Cysteine synthase B OS=Escherichia coli (strain K12) GN=cysM PE=1 SV=1	1.93555e+06	2.23309e+06	1.96775e+06	2.60105e+06	2.13218e+06	49651.4	100852	2.2636e+06	2.1987e+06	30627.1	467336	3.88199e+06	2.07898e+06	1.65826e+06	2.48115e+06
RS4_ECOLI	21	18	1246.43	30S ribosomal protein S4 OS=Escherichia coli (strain K12) GN=rpsD PE=1 SV=2	9.29521e+07	8.78724e+07	7.97783e+07	9.96867e+07	7.63081e+07	6.07466e+06	6.21258e+06	4.98195e+07	8.91614e+07	2.77051e+06	2.58184e+07	2.29349e+07	6.23777e+07	4.23701e+07	8.90876e+07
YRDA_ECOLI	9	9	572.34	Protein YrdA OS=Escherichia coli (strain K12) GN=yrdA PE=1 SV=1	1.33047e+07	1.3643e+07	1.16642e+07	1.44454e+07	1.09e+07	2.61061e+06	2.31287e+06	1.82837e+07	1.94125e+07	1.07268e+06	6.21229e+06	1.53459e+07	1.22949e+07	9.3363e+06	1.25456e+07
SYL_ECOLI	30	29	1957.75	Leucine--tRNA ligase OS=Escherichia coli (strain K12) GN=leuS PE=1 SV=2	2.38363e+07	2.03976e+07	2.0399e+07	2.20982e+07	1.84271e+07	4.36919e+06	4.12782e+06	2.77455e+07	3.44812e+07	1.99736e+06	8.54064e+06	2.53781e+07	2.05796e+07	1.83077e+07	2.28463e+07
RIDA_ECOLI	7	6	415.81	2-iminobutanoate/2-iminopropanoate deaminase OS=Escherichia coli (strain K12) GN=ridA PE=1 SV=2	5.42414e+07	3.72864e+07	3.66225e+07	4.91604e+07	3.46596e+07	9.83479e+06	1.3604e+07	6.12559e+07	7.21505e+07	4.42416e+06	1.4261e+07	5.7959e+07	4.09507e+07	2.88099e+07	4.29739e+07
PRPD_ECOLI	7	6	299.31	2-methylcitrate dehydratase OS=Escherichia coli (strain K12) GN=prpD PE=1 SV=3	600880	1.83415e+06	2.63964e+06	1.64679e+06	2.02733e+06	48283.6	265741	1.84741e+06	1.70778e+06	73246.4	688720	2.71617e+06	6.7392e+06	5.24269e+06	4.48225e+06
FMT_ECOLI	6	6	416.13	Methionyl-tRNA formyltransferase OS=Escherichia coli (strain K12) GN=fmt PE=1 SV=4	4.34821e+06	3.217e+06	3.23789e+06	3.79016e+06	2.65706e+06	379092	529095	4.2884e+06	6.22607e+06	251849	2.27048e+06	3.05077e+06	4.35638e+06	2.63912e+06	5.81929e+06
RLUC_ECOLI	2	2	48.88	Ribosomal large subunit pseudouridine synthase C OS=Escherichia coli (strain K12) GN=rluC PE=1 SV=1	472394	220386	266814	246050	434536	15509.7	27282.7	650101	501062	12303.9	246280	601542	469619	299041	1.06046e+06
RL14_ECOLI	8	6	619.68	50S ribosomal protein L14 OS=Escherichia coli (strain K12) GN=rplN PE=1 SV=1	4.51807e+07	6.25294e+07	4.30118e+07	3.87217e+07	3.81423e+07	1.4939e+06	1.65076e+06	1.17239e+07	2.85646e+07	779493	1.40137e+07	2.72759e+06	2.3519e+07	1.80115e+07	3.36105e+07
ACRA_ECOLI	14	12	883.72	Multidrug efflux pump subunit AcrA OS=Escherichia coli (strain K12) GN=acrA PE=1 SV=1	5.36374e+06	5.28193e+06	4.83889e+06	5.5085e+06	4.60386e+06	270393	344489	2.67174e+06	7.41497e+06	96644.5	2.17759e+06	1.52644e+06	3.30548e+06	2.84795e+06	4.73211e+06
PSPE_ECOLI	3	3	356.34	Thiosulfate sulfurtransferase PspE OS=Escherichia coli (strain K12) GN=pspE PE=1 SV=1	1.06625e+07	6.7531e+06	8.27275e+06	5.97768e+06	8.39541e+06	8.62884e+06	6.01505e+06	7.74935e+06	1.00191e+07	4.46204e+06	2.46055e+06	7.84634e+06	3.68703e+06	4.43203e+06	4.84152e+06
RNC_ECOLI	7	5	371.91	Ribonuclease 3 OS=Escherichia coli (strain K12) GN=rnc PE=1 SV=1	2.15896e+06	1.88603e+06	1.37703e+06	1.82061e+06	1.40858e+06	46127.1	164819	1.13718e+06	2.42245e+06	3951.88	4.32267e+06	524601	5.39412e+06	3.47532e+06	6.47445e+06
YGIM_ECOLI	1	1	20.96	Uncharacterized protein YgiM OS=Escherichia coli (strain K12) GN=ygiM PE=3 SV=1	1.05703e+07	1.22083e+07	8.79272e+06	8.94274e+06	1.61047e+07	7.27805e+06	6.39289e+06	1.92732e+07	1.39253e+07	3.09119e+07	1.90005e+06	6.21966e+06	8.1051e+06	6.61769e+06	7.13428e+06
GPMA_ECOLI	16	15	1338.17	2,3-bisphosphoglycerate-dependent phosphoglycerate mutase OS=Escherichia coli (strain K12) GN=gpmA PE=1 SV=2	1.21008e+08	1.33076e+08	9.52575e+07	1.36176e+08	1.23562e+08	1.85624e+07	2.69725e+07	2.25628e+08	3.01484e+08	7.66343e+06	3.57436e+07	1.3897e+08	9.57922e+07	6.38329e+07	1.03232e+08
FLGM_ECOLI	2	1	78.86	Negative regulator of flagellin synthesis OS=Escherichia coli (strain K12) GN=flgM PE=1 SV=1	513959	305005	269119	615862	301968	0	12382.4	0	31451.1	761.258	9210.04	739815	69776.8	154304	166476
PPSA_ECOLI	24	22	1236.58	Phosphoenolpyruvate synthase OS=Escherichia coli (strain K12) GN=ppsA PE=1 SV=5	3.01439e+07	3.73066e+07	2.97891e+07	3.47704e+07	3.0339e+07	2.65578e+06	3.1496e+06	2.95899e+07	5.10093e+07	1.38698e+06	1.33978e+07	2.00091e+07	1.86537e+07	1.65302e+07	1.74744e+07
YBCJ_ECOLI	4	4	182.79	Uncharacterized protein YbcJ OS=Escherichia coli (strain K12) GN=ybcJ PE=1 SV=1	3.08369e+06	2.38414e+06	1.92677e+06	2.58048e+06	2.43505e+06	593499	656895	2.83855e+06	2.69267e+06	198090	872033	1.23737e+06	1.65795e+06	1.23335e+06	2.06035e+06
ALF1_ECOLI	5	4	196.51	Fructose-bisphosphate aldolase class 1 OS=Escherichia coli (strain K12) GN=fbaB PE=1 SV=2	1.95195e+06	2.45708e+06	2.25126e+06	1.99451e+06	2.29306e+06	118644	106806	3.03254e+06	3.05713e+06	17213.7	958113	4.22201e+06	2.93348e+06	2.72238e+06	2.58019e+06
YFCD_ECOLI	3	3	181.11	Uncharacterized Nudix hydrolase YfcD OS=Escherichia coli (strain K12) GN=yfcD PE=1 SV=1	2.01383e+06	1.83156e+06	1.76218e+06	2.3931e+06	1.77433e+06	57867.3	147972	1.48523e+06	2.40455e+06	25501.3	560323	1.01183e+06	1.33688e+06	873198	1.99723e+06
ARAF_ECOLI	10	9	531.39	L-arabinose-binding periplasmic protein OS=Escherichia coli (strain K12) GN=araF PE=1 SV=2	6.74814e+06	6.36774e+06	1.98756e+06	3.85605e+06	5.39034e+06	3.11746e+06	2.22584e+06	6.19134e+06	8.1804e+06	1.43935e+06	2.73435e+06	6.42661e+06	4.05871e+06	3.72496e+06	4.24179e+06
RL31_ECOLI	6	6	536.05	50S ribosomal protein L31 OS=Escherichia coli (strain K12) GN=rpmE PE=1 SV=1	1.14449e+08	1.13124e+08	8.30363e+07	7.84241e+07	9.03275e+07	5.32896e+06	5.91604e+06	6.55644e+07	1.34125e+08	1.68493e+06	2.45371e+07	8.38464e+07	5.93145e+07	3.71761e+07	6.80253e+07
YDCI_ECOLI	1	1	59.45	Uncharacterized HTH-type transcriptional regulator YdcI OS=Escherichia coli (strain K12) GN=ydcI PE=3 SV=2	498399	303279	503801	401536	572678	0	3935.38	13075.5	50214.7	0	57128.9	19503.5	2820.87	235029	584683
KDSD_ECOLI	3	3	57.15	Arabinose 5-phosphate isomerase KdsD OS=Escherichia coli (strain K12) GN=kdsD PE=1 SV=1	1.57251e+06	1.35992e+06	1.2329e+06	1.82254e+06	1.29495e+06	156953	120006	1.08819e+06	1.58403e+06	34889	62223	784277	467692	508115	621766
DUSA_ECOLI	3	3	121.35	tRNA-dihydrouridine(20/20a) synthase OS=Escherichia coli (strain K12) GN=dusA PE=1 SV=4	221792	214427	147756	324058	202615	4557.94	5334.83	134178	319085	3595.28	63733	421400	140606	218609	108628
YGIW_ECOLI	5	5	333.83	Protein YgiW OS=Escherichia coli (strain K12) GN=ygiW PE=1 SV=1	1.66666e+07	1.55958e+07	1.40351e+07	1.56349e+07	1.38967e+07	6.74048e+06	5.26474e+06	1.45376e+07	1.85593e+07	2.46436e+06	6.67638e+06	1.2009e+07	6.56628e+06	7.78952e+06	9.38863e+06
IDH_ECOLI	26	24	2019.93	Isocitrate dehydrogenase [NADP] OS=Escherichia coli (strain K12) GN=icd PE=1 SV=1	2.33008e+08	1.6926e+08	1.39916e+08	1.92295e+08	1.34364e+08	2.74794e+07	4.78714e+07	2.82167e+08	4.38814e+08	1.13411e+07	7.64683e+07	2.26479e+08	1.64868e+08	1.10071e+08	1.60465e+08
RRAB_ECOLI	2	2	96.19	Regulator of ribonuclease activity B OS=Escherichia coli (strain K12) GN=rraB PE=1 SV=1	612462	766932	467643	483752	806048	6251.92	26620.6	648901	1.03843e+06	6197.06	31073.9	57638.1	201852	61770.9	251068
LPP_ECOLI	7	7	648.23	Major outer membrane lipoprotein Lpp OS=Escherichia coli (strain K12) GN=lpp PE=1 SV=1	5.09171e+07	3.88245e+07	4.36039e+07	4.44851e+07	5.02018e+07	4.57646e+07	3.11461e+07	4.95928e+07	7.99487e+07	2.6354e+07	3.44618e+07	4.27492e+07	4.15589e+07	4.9301e+07	4.47859e+07
SSUE_ECOLI	2	2	87.18	FMN reductase (NADPH) OS=Escherichia coli (strain K12) GN=ssuE PE=1 SV=2	156788	424728	383325	609892	550845	2646.81	7792.73	10793.8	5582.19	0	92951.8	91126.8	192654	148547	68181.2
SBMC_ECOLI	2	2	118.43	DNA gyrase inhibitor OS=Escherichia coli (strain K12) GN=sbmC PE=1 SV=1	1.21537e+06	1.65542e+06	1.29896e+06	1.18596e+06	1.14381e+06	349320	448012	1.53212e+06	2.3175e+06	139461	757136	1.59781e+06	1.03061e+06	749151	926717
TAUA_ECOLI	11	11	715.43	Taurine-binding periplasmic protein OS=Escherichia coli (strain K12) GN=tauA PE=1 SV=1	3.79005e+06	3.16202e+06	2.74584e+06	4.22684e+06	3.19858e+06	978426	1.48747e+06	4.61106e+06	5.0056e+06	658582	2.12847e+06	4.16548e+06	2.19741e+06	2.62553e+06	2.98404e+06
SSPB_ECOLI	1	1	92.49	Stringent starvation protein B OS=Escherichia coli (strain K12) GN=sspB PE=1 SV=1	1.19592e+06	1.07132e+06	494455	1.24442e+06	789580	0	0	692519	923399	0	126708	183991	136806	11429.9	315108
YEHT_ECOLI	1	1	30.23	Transcriptional regulatory protein YehT OS=Escherichia coli (strain K12) GN=yehT PE=1 SV=1	55322.9	188250	169830	117797	109290	186.631	0	144897	36979.4	0.227968	88969.9	38176.9	28586.1	312670	246903
YGGE_ECOLI	6	6	304.16	Uncharacterized protein YggE OS=Escherichia coli (strain K12) GN=yggE PE=4 SV=1	4.42934e+06	5.21838e+06	5.62604e+06	4.57137e+06	5.25608e+06	517754	829378	7.53468e+06	9.6629e+06	207798	1.15584e+06	4.00637e+06	2.47247e+06	1.84228e+06	2.95101e+06
DUT_ECOLI	1	1	60.97	Deoxyuridine 5'-triphosphate nucleotidohydrolase OS=Escherichia coli (strain K12) GN=dut PE=1 SV=1	3.99667e+06	4.18776e+06	2.63446e+06	3.62364e+06	3.29329e+06	0	0	4.24103e+06	5.62782e+06	0	287854	2.43806e+06	1.24086e+06	399866	1.33958e+06
RSEB_ECOLI	3	3	117.77	Sigma-E factor regulatory protein RseB OS=Escherichia coli (strain K12) GN=rseB PE=1 SV=1	597451	633360	385833	589631	399498	260052	64505.1	456613	1.07938e+06	121079	118638	107151	377160	208245	456297
TGT_ECOLI	4	4	135.04	Queuine tRNA-ribosyltransferase OS=Escherichia coli (strain K12) GN=tgt PE=1 SV=1	552552	330277	192429	486727	182947	0	0	145392	233274	531.892	265976	473401	461845	304642	506960
ADH2_ECOLI	3	3	109.02	Probable alcohol dehydrogenase OS=Escherichia coli (strain K12) GN=yiaY PE=3 SV=4	332167	172569	235356	244180	186559	16572.1	64665.6	815030	1.02399e+06	14088.7	56131	191873	83681.9	107775	90699.8
METH_ECOLI	16	13	640.36	Methionine synthase OS=Escherichia coli (strain K12) GN=metH PE=1 SV=5	1.93454e+06	1.80931e+06	1.31445e+06	1.92346e+06	1.506e+06	211530	370991	927659	1.7804e+06	94138.2	415322	17123.9	352985	394752	616225
GLRR_ECOLI	2	1	22	Transcriptional regulatory protein GlrR OS=Escherichia coli (strain K12) GN=glrR PE=1 SV=1	280657	167672	151525	203567	180444	0	0	0	154926	0	59521.5	0	155826	146859	0
YAJO_ECOLI	2	2	67.4	Uncharacterized oxidoreductase YajO OS=Escherichia coli (strain K12) GN=yajO PE=3 SV=2	1.00617e+06	1.31143e+06	1.35009e+06	692459	1.47434e+06	2306.44	53535.4	199049	1.11698e+06	7821.49	200134	117150	755619	173484	585810
HPF_ECOLI	5	5	431.65	Ribosome hibernation promoting factor OS=Escherichia coli (strain K12) GN=hpf PE=1 SV=1	1.24543e+07	9.59321e+06	1.22575e+07	1.18247e+07	1.20894e+07	4.57186e+06	4.65373e+06	1.81151e+07	2.1996e+07	1.00716e+06	1.1861e+07	1.73449e+07	1.26785e+07	1.00722e+07	1.03382e+07
ELAA_ECOLI	1	1	36.43	Protein ElaA OS=Escherichia coli (strain K12) GN=elaA PE=3 SV=1	1.5727e+06	1.46062e+06	1.56262e+06	2.33622e+06	1.11315e+06	769480	324805	1.65258e+06	1.81396e+06	255278	604114	350111	515564	1.42379e+06	525115
DAPB_ECOLI	6	5	293.08	4-hydroxy-tetrahydrodipicolinate reductase OS=Escherichia coli (strain K12) GN=dapB PE=1 SV=1	1.90856e+06	1.54413e+06	1.82591e+06	1.99392e+06	1.5466e+06	278178	254633	2.81076e+06	4.22453e+06	146852	786824	2.01158e+06	1.00056e+06	1.03601e+06	1.04735e+06
CYSD_ECOLI	11	10	634.65	Sulfate adenylyltransferase subunit 2 OS=Escherichia coli (strain K12) GN=cysD PE=1 SV=3	7.38232e+06	6.5605e+06	6.02259e+06	7.1903e+06	6.1066e+06	179927	236117	2.63972e+06	7.00457e+06	109142	1.19157e+06	518631	4.12911e+06	3.21009e+06	4.34304e+06
HEMN_ECOLI	4	4	226.92	Oxygen-independent coproporphyrinogen-III oxidase OS=Escherichia coli (strain K12) GN=hemN PE=1 SV=4	1.4746e+06	1.19841e+06	934048	1.4403e+06	886135	42473.2	72936.9	474773	1.51068e+06	45909.3	715127	557008	602007	363118	838360
PAT_ECOLI	7	7	217.55	Putrescine aminotransferase OS=Escherichia coli (strain K12) GN=patA PE=1 SV=2	3.84529e+07	2.36193e+07	3.42031e+07	4.73139e+07	2.2406e+07	5.2204e+07	6.60708e+07	6.87274e+07	3.53062e+07	4.05241e+07	4.00604e+07	5.55987e+07	7.26418e+07	6.60995e+07	5.34249e+07
LPTA_ECOLI	1	1	25.56	Lipopolysaccharide export system protein LptA OS=Escherichia coli (strain K12) GN=lptA PE=1 SV=1	832325	256363	119172	654008	80092.2	31706.4	0	17020.4	141125	0	228067	2.23004e+06	592920	487751	758057
ECOT_ECOLI	7	6	353.48	Ecotin OS=Escherichia coli (strain K12) GN=eco PE=1 SV=1	8.44074e+06	6.89143e+06	6.91325e+06	8.2284e+06	6.78951e+06	2.91906e+06	3.65071e+06	8.35128e+06	1.35328e+07	1.63425e+06	3.30687e+06	1.33161e+07	9.17802e+06	7.68495e+06	9.04126e+06
HSLV_ECOLI	7	7	518.46	ATP-dependent protease subunit HslV OS=Escherichia coli (strain K12) GN=hslV PE=1 SV=2	1.20932e+07	1.38463e+07	1.15801e+07	1.5782e+07	9.57491e+06	1.81904e+06	2.00937e+06	8.41175e+06	1.5052e+07	587103	1.3917e+07	1.5872e+07	1.15916e+07	1.24738e+07	1.15851e+07
AMPP_ECOLI	10	10	697.74	Xaa-Pro aminopeptidase OS=Escherichia coli (strain K12) GN=pepP PE=1 SV=2	9.87028e+06	1.21297e+07	9.47993e+06	1.05642e+07	8.83883e+06	1.64147e+06	2.24265e+06	1.65386e+07	2.08549e+07	627621	1.37054e+06	8.79487e+06	8.46164e+06	5.42929e+06	6.19012e+06
LPOA_ECOLI	1	1	35.38	Penicillin-binding protein activator LpoA OS=Escherichia coli (strain K12) GN=lpoA PE=1 SV=1	910290	602931	490262	878715	648642	139.664	10.9779	127228	472790	6398.32	71518.2	407378	369208	213544	264252
MAZG_ECOLI	3	2	82.75	Nucleoside triphosphate pyrophosphohydrolase OS=Escherichia coli (strain K12) GN=mazG PE=1 SV=1	869384	996307	927243	871302	769238	49302.9	114898	912535	1.48198e+06	28504.8	80042.7	635647	265355	331755	382414
MENF_ECOLI	1	1	77.84	Isochorismate synthase MenF OS=Escherichia coli (strain K12) GN=menF PE=1 SV=4	410016	662202	722038	646091	781252	66.6975	28334.1	116525	839789	110.974	156742	420393	615698	481511	546252
YDCH_ECOLI	6	6	231.72	Uncharacterized protein YdcH OS=Escherichia coli (strain K12) GN=ydcH PE=4 SV=2	1.67998e+07	1.33377e+07	1.45291e+07	1.2258e+07	1.06426e+07	2.78694e+06	5.72367e+06	2.11985e+07	2.80007e+07	1.87393e+06	1.89311e+06	1.87098e+07	1.21889e+07	8.16068e+06	1.01075e+07
AROK_ECOLI	5	5	388.07	Shikimate kinase 1 OS=Escherichia coli (strain K12) GN=aroK PE=1 SV=2	4.30156e+06	4.12537e+06	5.102e+06	3.88749e+06	4.31976e+06	1.79168e+06	1.50633e+06	5.60344e+06	8.11321e+06	2.69907e+06	2.02858e+06	4.03085e+06	5.091e+06	3.6501e+06	4.61466e+06
ARND_ECOLI	4	4	142.42	Probable 4-deoxy-4-formamido-L-arabinose-phosphoundecaprenol deformylase ArnD OS=Escherichia coli (strain K12) GN=arnD PE=1 SV=1	650213	397967	566499	839614	410537	8432.83	269.506	180804	408056	4312.76	324533	60636.6	337951	586175	475203
YIDA_ECOLI	7	7	442.86	Sugar phosphatase YidA OS=Escherichia coli (strain K12) GN=yidA PE=1 SV=1	4.74277e+06	4.8596e+06	3.82444e+06	5.51047e+06	4.16543e+06	951789	716406	5.21572e+06	8.44017e+06	503899	2.0238e+06	1.96393e+06	3.8083e+06	3.37786e+06	4.22956e+06
UBIE_ECOLI	4	4	247.7	Ubiquinone/menaquinone biosynthesis C-methyltransferase UbiE OS=Escherichia coli (strain K12) GN=ubiE PE=1 SV=1	3.47877e+06	3.30619e+06	2.6356e+06	3.34362e+06	2.94358e+06	144037	157772	2.93079e+06	4.48437e+06	37940.2	1.06943e+06	1.88964e+06	2.09762e+06	1.57645e+06	2.31063e+06
RS15_ECOLI	3	3	206.91	30S ribosomal protein S15 OS=Escherichia coli (strain K12) GN=rpsO PE=1 SV=2	4.14165e+07	3.64106e+07	3.34416e+07	4.00673e+07	2.47644e+07	3.74787e+06	2.72346e+06	2.7801e+07	5.30062e+07	845593	8.60243e+06	1.52434e+07	2.24297e+07	1.33238e+07	2.40436e+07
SUPH_ECOLI	1	1	71.34	Sugar phosphatase YbiV OS=Escherichia coli (strain K12) GN=ybiV PE=1 SV=1	1.3327e+06	1.23097e+06	1.30187e+06	1.78201e+06	1.3702e+06	182330	221462	1.77974e+06	3.00213e+06	124360	534122	569429	1.15989e+06	850365	1.34989e+06
EDD_ECOLI	1	1	31.99	Phosphogluconate dehydratase OS=Escherichia coli (strain K12) GN=edd PE=2 SV=1	377331	449109	74235.4	409197	220213	61191.3	52995.9	486294	508302	18887.1	273750	564806	436398	344547	506148
HFLK_ECOLI	7	6	223.47	Modulator of FtsH protease HflK OS=Escherichia coli (strain K12) GN=hflK PE=1 SV=1	1.16494e+06	1.83645e+06	1.70577e+06	1.25261e+06	1.81297e+06	50652.3	163736	721537	1.7449e+06	43346.2	641385	690672	1.3115e+06	1.04165e+06	2.62951e+06
PTKC_ECOLI	2	2	67.78	Galactitol permease IIC component OS=Escherichia coli (strain K12) GN=gatC PE=1 SV=1	2.21503e+06	1.24968e+06	926631	2.02607e+06	1.02125e+06	93283.7	184657	1.20246e+06	2.34809e+06	15260.2	148205	577160	349915	438459	567322
ILVD_ECOLI	9	8	507.87	Dihydroxy-acid dehydratase OS=Escherichia coli (strain K12) GN=ilvD PE=1 SV=5	2.91056e+06	3.34815e+06	2.36153e+06	2.80731e+06	2.55586e+06	316469	486760	2.28888e+06	4.36875e+06	119860	1.88955e+06	4.49069e+06	3.00615e+06	2.13487e+06	2.61774e+06
ELBB_ECOLI	4	4	397.65	Glyoxalase ElbB OS=Escherichia coli (strain K12) GN=elbB PE=1 SV=1	9.86576e+06	8.58596e+06	7.85634e+06	1.28869e+07	7.87732e+06	1.22744e+06	1.10043e+06	8.98951e+06	1.14293e+07	387877	3.49603e+06	6.20623e+06	5.32292e+06	3.94818e+06	6.78807e+06
YAAA_ECOLI	2	2	59.3	UPF0246 protein YaaA OS=Escherichia coli (strain K12) GN=yaaA PE=1 SV=1	1.11983e+06	936644	783524	1.08917e+06	912360	58117.5	13918.4	869758	1.49114e+06	20880.6	51854.4	11356.6	311662	170728	404182
ENTB_ECOLI	6	6	315.34	Enterobactin synthase component B OS=Escherichia coli (strain K12) GN=entB PE=1 SV=1	5.83439e+06	5.72498e+06	6.03008e+06	5.72502e+06	7.98633e+06	963872	889899	8.58218e+06	1.46029e+07	236882	2.39161e+06	739369	3.02055e+06	2.83246e+06	3.27742e+06
GLNA_ECOLI	19	19	1104.32	Glutamine synthetase OS=Escherichia coli (strain K12) GN=glnA PE=1 SV=2	3.11939e+07	4.11787e+07	2.79376e+07	3.37708e+07	3.15469e+07	9.21778e+06	5.02574e+06	4.31259e+07	5.98159e+07	2.84139e+06	1.38295e+07	3.70426e+07	2.27915e+07	1.69586e+07	2.49351e+07
PTW3C_ECOLI	1	1	48.31	PTS system N-acetylglucosamine-specific EIICBA component OS=Escherichia coli (strain K12) GN=nagE PE=3 SV=1	1.0513e+06	1.06921e+06	1.07712e+06	1.03494e+06	1.05646e+06	35760.7	51485.5	618660	1.63456e+06	30736.9	370390	360188	726528	449793	1.15146e+06
APT_ECOLI	5	5	297.95	Adenine phosphoribosyltransferase OS=Escherichia coli (strain K12) GN=apt PE=1 SV=1	7.59801e+06	6.64107e+06	5.39413e+06	8.49844e+06	6.10819e+06	1.42427e+06	1.26829e+06	8.3277e+06	1.19395e+07	637011	3.02021e+06	8.67632e+06	6.62864e+06	4.55438e+06	6.08733e+06
SFGH2_ECOLI	2	2	79.16	S-formylglutathione hydrolase YeiG OS=Escherichia coli (strain K12) GN=yeiG PE=1 SV=1	569455	632539	548769	476705	515916	69172.8	71357.1	535284	650871	53194.4	271261	1.34289e+06	798953	557507	695109
UCPA_ECOLI	8	8	385.82	Oxidoreductase UcpA OS=Escherichia coli (strain K12) GN=ucpA PE=3 SV=3	3.11392e+06	3.30908e+06	3.01313e+06	2.88394e+06	2.17094e+06	128668	255971	2.40031e+06	3.46921e+06	42027.3	1.20526e+06	1.18785e+06	2.75202e+06	2.01258e+06	2.93947e+06
GLGA_ECOLI	2	1	96.32	Glycogen synthase OS=Escherichia coli (strain K12) GN=glgA PE=1 SV=1	134295	70407.8	119665	217592	367550	66004.8	97277	205359	1.73077e+06	10061.8	161017	0	0	50375.3	3139.04
SRP54_ECOLI	11	11	496.54	Signal recognition particle protein OS=Escherichia coli (strain K12) GN=ffh PE=1 SV=1	4.22161e+06	3.46074e+06	3.35292e+06	4.44099e+06	3.2729e+06	221449	347187	1.86483e+06	4.76373e+06	37479.9	1.00041e+06	1.53983e+06	2.98183e+06	2.18304e+06	3.09709e+06
MUKF_ECOLI	2	2	69.51	Chromosome partition protein MukF OS=Escherichia coli (strain K12) GN=mukF PE=1 SV=1	356099	384252	347755	500803	221005	40885.1	15263.4	101956	309122	1598.32	94742.9	175870	275098	213776	770321
IF1_ECOLI	2	2	249.18	Translation initiation factor IF-1 OS=Escherichia coli (strain K12) GN=infA PE=1 SV=2	2.91821e+07	2.21691e+07	1.73271e+07	2.11728e+07	1.23396e+07	1.94892e+06	1.83451e+06	1.34454e+07	2.15806e+07	394695	7.98766e+06	2.08509e+07	1.41568e+07	9.80802e+06	1.59576e+07
SPEE_ECOLI	4	3	156.07	Polyamine aminopropyltransferase OS=Escherichia coli (strain K12) GN=speE PE=1 SV=2	113782	308746	140890	172981	372773	84911.3	34326.2	2.91885e+06	1.08452e+06	368099	243170	2.2074e+06	601654	638588	227042
RMLB1_ECOLI	7	6	547.88	dTDP-glucose 4,6-dehydratase 1 OS=Escherichia coli (strain K12) GN=rfbB PE=3 SV=2	4.20118e+06	3.73925e+06	3.13922e+06	4.91374e+06	3.03151e+06	784395	923336	5.67637e+06	7.0992e+06	331581	2.1024e+06	1.87383e+06	4.46476e+06	3.52605e+06	4.48975e+06
RIMM_ECOLI	4	4	228.61	Ribosome maturation factor RimM OS=Escherichia coli (strain K12) GN=rimM PE=1 SV=1	2.49099e+06	1.8326e+06	2.04402e+06	2.31062e+06	1.63348e+06	246083	260719	1.9802e+06	2.4403e+06	55320.7	1.5434e+06	2.23288e+06	1.56436e+06	1.52126e+06	2.26223e+06
SODM_ECOLI	14	13	1213.34	Superoxide dismutase [Mn] OS=Escherichia coli (strain K12) GN=sodA PE=1 SV=2	7.98773e+07	8.08058e+07	1.08251e+08	8.39237e+07	1.01077e+08	2.85057e+07	2.43068e+07	1.55346e+08	1.26278e+08	1.22861e+07	7.01969e+07	1.10208e+08	7.45889e+07	6.57345e+07	9.23972e+07
RDGC_ECOLI	6	6	333.41	Recombination-associated protein RdgC OS=Escherichia coli (strain K12) GN=rdgC PE=1 SV=1	3.45814e+06	2.70399e+06	2.38093e+06	3.07236e+06	2.50519e+06	1.18083e+06	518941	3.01917e+06	5.23925e+06	222532	1.13148e+06	2.33236e+06	2.34539e+06	1.576e+06	2.19508e+06
MALQ_ECOLI	14	14	579.55	4-alpha-glucanotransferase OS=Escherichia coli (strain K12) GN=malQ PE=1 SV=2	4.78635e+06	4.78921e+06	3.60232e+06	4.36164e+06	3.97108e+06	623320	680482	6.72393e+06	8.59374e+06	299865	1.54545e+06	603487	2.95736e+06	2.36088e+06	3.12763e+06
CHIP_ECOLI	2	1	13.82	Chitoporin OS=Escherichia coli (strain K12) GN=chiP PE=1 SV=1	1.23095e+07	8.99021e+06	8.96391e+06	9.89864e+06	1.21862e+07	8.127e+06	4.8946e+07	2.00801e+07	2.32882e+07	1.39021e+08	2.25846e+07	1.64395e+07	1.35455e+07	1.3836e+07	1.5517e+07
THIF_ECOLI	1	1	62.45	Sulfur carrier protein ThiS adenylyltransferase OS=Escherichia coli (strain K12) GN=thiF PE=1 SV=2	33524.4	14791.6	0	0	0	40929.3	0	0	0	89950.2	875726	264814	291165	1.02245e+06	758635
SDHL_ECOLI;SDHM_ECOLI	7	6	389.65	L-serine dehydratase 1 OS=Escherichia coli (strain K12) GN=sdaA PE=1 SV=3	1.19395e+07	4.62376e+06	4.11905e+06	7.15835e+06	3.80151e+06	624442	196248	3.41292e+06	9.4983e+06	302953	2.9122e+06	1.05756e+07	7.08584e+06	4.81218e+06	9.43685e+06
RELA_ECOLI	4	4	67.32	GTP pyrophosphokinase OS=Escherichia coli (strain K12) GN=relA PE=1 SV=1	1.8929e+06	2.77897e+06	2.32622e+06	2.23802e+06	2.73291e+06	3.52068e+06	137026	2.16086e+06	4.40659e+06	3.01931e+06	57223.7	412013	1.01634e+06	736730	1.39653e+06
TYPH_ECOLI	7	7	476.99	Thymidine phosphorylase OS=Escherichia coli (strain K12) GN=deoA PE=1 SV=3	3.62277e+06	2.67788e+06	2.63706e+06	3.02357e+06	2.41551e+06	41851.7	20722.3	1.05365e+06	5.84332e+06	42172.3	322799	1.31486e+06	1.96978e+06	1.30071e+06	1.57153e+06
CUSC_ECOLI	3	2	93.78	Cation efflux system protein CusC OS=Escherichia coli (strain K12) GN=cusC PE=1 SV=1	268017	226931	322285	275177	245424	41736.9	85651.2	294789	647448	21961.5	109960	73701.7	337601	91791.2	185539
YCIU_ECOLI	1	1	21.58	UPF0263 protein YciU OS=Escherichia coli (strain K12) GN=yciU PE=1 SV=1	1.04822e+06	1.0937e+06	994494	2.21273e+06	893196	2315.22	0	299884	418306	0	128028	0	0	0	9334.53
YDGH_ECOLI	10	10	521.57	Protein YdgH OS=Escherichia coli (strain K12) GN=ydgH PE=1 SV=1	8.72483e+06	7.84983e+06	7.02641e+06	6.97307e+06	6.46855e+06	3.36762e+06	1.93305e+06	7.73983e+06	1.35579e+07	839119	2.46684e+06	8.88956e+06	7.38626e+06	4.19467e+06	6.44976e+06
IDNO_ECOLI	3	3	152.04	Gluconate 5-dehydrogenase OS=Escherichia coli (strain K12) GN=idnO PE=3 SV=1	1.70865e+06	985895	978299	1.60518e+06	971321	48607.5	28059	552988	3.89814e+06	18615.8	229148	95248	620975	228641	233824
TRMB_ECOLI	3	3	103.83	tRNA (guanine-N(7)-)-methyltransferase OS=Escherichia coli (strain K12) GN=trmB PE=1 SV=1	1.07117e+06	1.29725e+06	1.24363e+06	876426	930243	16576.3	40543.5	181411	1.16008e+06	17738.4	303707	69459	818685	386674	995407
YCEF_ECOLI	4	4	117.85	Maf-like protein YceF OS=Escherichia coli (strain K12) GN=yceF PE=1 SV=1	4.65649e+06	4.85773e+06	4.49735e+06	4.58334e+06	4.89826e+06	141033	195242	3.91363e+06	6.86844e+06	30141.1	1.14106e+06	2.58027e+06	2.21632e+06	1.66821e+06	3.43309e+06
AROB_ECOLI	4	3	133.83	3-dehydroquinate synthase OS=Escherichia coli (strain K12) GN=aroB PE=1 SV=1	1.25775e+06	928162	697587	955681	550906	29722.8	98303.2	902114	2.03655e+06	22913.6	177577	42932.7	353404	183123	389597
SPPA_ECOLI	1	1	15.17	Protease 4 OS=Escherichia coli (strain K12) GN=sppA PE=1 SV=2	254606	354985	228466	460126	259512	2362.34	19888.3	92972.9	185106	6378.54	178980	40291	236488	134043	590574
YIDR_ECOLI	3	2	61.06	Uncharacterized protein YidR OS=Escherichia coli (strain K12) GN=yidR PE=4 SV=4	646029	648585	637564	411553	673288	32929.1	17464.1	793030	1.34674e+06	6637.79	42047.8	288119	158315	66450.9	189521
YHCB_ECOLI	6	6	526.27	Inner membrane protein YhcB OS=Escherichia coli (strain K12) GN=yhcB PE=1 SV=2	4.62578e+06	3.16072e+06	3.26024e+06	3.43804e+06	2.39888e+06	77739.2	85028.4	2.26297e+06	6.29754e+06	30504.8	747701	542653	1.41303e+06	1.09179e+06	1.80117e+06
ASPG2_ECOLI	1	1	87.25	L-asparaginase 2 OS=Escherichia coli (strain K12) GN=ansB PE=1 SV=2	0	0	0	0	0	0	177720	407471	0	51245.5	2701	41011.9	259731	0	106310
PTGA_ECOLI	9	9	705.04	Glucose-specific phosphotransferase enzyme IIA component OS=Escherichia coli (strain K12) GN=crr PE=1 SV=2	1.37592e+08	1.35912e+08	1.27225e+08	1.3479e+08	1.26362e+08	3.00807e+07	2.29652e+07	1.39735e+08	1.91377e+08	1.12315e+07	3.84874e+07	1.408e+08	8.94491e+07	6.61403e+07	8.63076e+07
DLDH_ECOLI	21	20	1805.99	Dihydrolipoyl dehydrogenase OS=Escherichia coli (strain K12) GN=lpdA PE=1 SV=2	8.40458e+07	7.87103e+07	6.82136e+07	8.95534e+07	6.69471e+07	1.42626e+07	1.57334e+07	9.73933e+07	1.32812e+08	8.32483e+06	2.86418e+07	1.00269e+08	6.93493e+07	5.92798e+07	7.49926e+07
AVTA_ECOLI	1	1	97.89	Valine--pyruvate aminotransferase OS=Escherichia coli (strain K12) GN=avtA PE=1 SV=3	2.02305e+06	1.76075e+06	1.4198e+06	1.85117e+06	1.28004e+06	64879.1	45673	1.43474e+06	2.3402e+06	16923	357847	1.49833e+06	755011	593170	1.01518e+06
YNIA_ECOLI	5	5	256.34	Uncharacterized protein YniA OS=Escherichia coli (strain K12) GN=yniA PE=3 SV=1	2.92913e+06	2.59112e+06	2.85273e+06	2.10356e+06	3.33847e+06	46721.6	59077.6	1.88523e+06	5.27036e+06	12496	900671	811087	3.69943e+06	1.62477e+06	3.66218e+06
YNCE_ECOLI	13	13	1035.21	Uncharacterized protein YncE OS=Escherichia coli (strain K12) GN=yncE PE=1 SV=1	1.85247e+07	2.17942e+07	2.16084e+07	2.02258e+07	1.95715e+07	5.06815e+06	5.97704e+06	2.57214e+07	3.09901e+07	1.68528e+06	1.06528e+07	2.18375e+07	1.3597e+07	1.43115e+07	1.34828e+07
GLDA_ECOLI	4	4	177.02	Glycerol dehydrogenase OS=Escherichia coli (strain K12) GN=gldA PE=1 SV=1	1.97841e+06	1.43166e+06	1.39525e+06	1.70303e+06	1.76079e+06	578338	141436	3.68627e+06	4.80563e+06	703711	1.24081e+06	1.30871e+06	828337	564696	842037
YECD_ECOLI	4	4	144.32	Isochorismatase family protein YecD OS=Escherichia coli (strain K12) GN=yecD PE=1 SV=2	4.655e+06	3.28418e+06	3.69919e+06	4.39008e+06	3.02326e+06	1.39111e+06	638405	6.21585e+06	6.66128e+06	379233	2.5228e+06	4.83444e+06	3.87774e+06	3.00349e+06	2.88146e+06
PTFAH_ECOLI	3	2	96.27	Multiphosphoryl transfer protein OS=Escherichia coli (strain K12) GN=fruB PE=2 SV=1	490376	416185	303261	424657	482084	2183.91	18920.3	289710	482026	850.379	86074.5	106368	256499	124425	234497
GLTS_ECOLI	1	1	28.47	Sodium/glutamate symporter OS=Escherichia coli (strain K12) GN=gltS PE=1 SV=1	3.85046e+06	3.38869e+06	3.12274e+06	3.83628e+06	3.59352e+06	3003.8	26699.1	1.95485e+06	7.07601e+06	8356.98	674114	767207	1.77673e+06	988737	3.44486e+06
LPXC_ECOLI	6	5	249.39	UDP-3-O-acyl-N-acetylglucosamine deacetylase OS=Escherichia coli (strain K12) GN=lpxC PE=1 SV=1	1.41523e+06	1.78647e+06	1.77244e+06	1.58731e+06	1.61346e+06	94704.4	50356.6	440019	2.12565e+06	5035.93	364070	60429.3	338049	228168	3379.28
LAMB_ECOLI	6	6	502.6	Maltoporin OS=Escherichia coli (strain K12) GN=lamB PE=1 SV=1	1.40794e+06	568789	559817	972156	410689	4.82219e+06	1.74322e+06	936858	778229	2.81399e+06	889921	1.00184e+06	386048	679318	576601
DSBA_ECOLI	7	7	460.89	Thiol:disulfide interchange protein DsbA OS=Escherichia coli (strain K12) GN=dsbA PE=1 SV=1	1.19024e+07	1.00454e+07	1.00666e+07	1.10926e+07	1.0418e+07	6.35281e+06	6.58312e+06	1.22406e+07	1.57588e+07	2.26331e+06	1.02828e+07	1.26464e+07	8.59648e+06	6.59785e+06	8.58284e+06
YAER_ECOLI	1	1	53.28	Uncharacterized protein YaeR OS=Escherichia coli (strain K12) GN=yaeR PE=4 SV=1	1.33792e+06	898574	949410	1.18141e+06	1.28295e+06	0	3320.53	939924	1.42604e+06	0	1.08395e+06	1.79536e+06	1.35951e+06	908731	1.06036e+06
YRAP_ECOLI	5	5	181.17	Uncharacterized protein YraP OS=Escherichia coli (strain K12) GN=yraP PE=3 SV=1	4.63206e+06	3.75817e+06	1.47852e+06	1.68827e+06	2.07501e+06	200830	723523	3.26631e+06	4.07523e+06	243412	688738	2.27149e+06	897838	373540	1.14295e+06
YBGK_ECOLI	2	2	92.35	Uncharacterized protein YbgK OS=Escherichia coli (strain K12) GN=ybgK PE=4 SV=1	1.6387e+06	1.97375e+06	1.38194e+06	2.62836e+06	1.33654e+06	16018.6	17643.1	1.10185e+06	3.09243e+06	813.272	504288	1.33783e+06	911212	415779	1.1198e+06
YADG_ECOLI	2	2	77.45	Uncharacterized ABC transporter ATP-binding protein YadG OS=Escherichia coli (strain K12) GN=yadG PE=3 SV=1	353917	1.51777e+06	1.10087e+06	425794	309408	19465.2	1749.09	196242	454558	9798.27	110817	98250.2	201528	222111	519823
RPOD_ECOLI	18	15	937.31	RNA polymerase sigma factor RpoD OS=Escherichia coli (strain K12) GN=rpoD PE=1 SV=2	2.22316e+07	2.08358e+07	1.65847e+07	2.18313e+07	1.42805e+07	1.09015e+06	1.8572e+06	1.22806e+07	2.4131e+07	828265	4.39905e+06	7.15721e+06	1.30079e+07	1.0486e+07	1.69162e+07
FEOB_ECOLI	2	1	35.55	Ferrous iron transport protein B OS=Escherichia coli (strain K12) GN=feoB PE=1 SV=1	0	47988.8	54594.9	5707.67	0	343818	909296	12863.4	36284.9	487147	22802.8	74506.4	23367.1	1563.32	220490
SUFC_ECOLI	2	2	93.13	Probable ATP-dependent transporter SufC OS=Escherichia coli (strain K12) GN=sufC PE=1 SV=1	1.69232e+06	1.73057e+06	2.09671e+06	2.01851e+06	1.76864e+06	165143	208579	1.13826e+06	2.18772e+06	102480	842124	442123	731724	949612	1.03142e+06
YIIS_ECOLI	2	2	139.32	UPF0381 protein YiiS OS=Escherichia coli (strain K12) GN=yiiS PE=1 SV=1	4.82224e+06	1.82101e+06	3.01268e+06	2.90344e+06	3.33866e+06	942613	1.1147e+06	2.30365e+06	5.23685e+06	686108	1.90173e+06	2.49575e+06	1.26623e+06	942189	1.56098e+06
YIHD_ECOLI	2	2	143.53	Protein YihD OS=Escherichia coli (strain K12) GN=yihD PE=1 SV=1	1.1046e+07	9.05526e+06	8.05296e+06	9.80099e+06	7.2105e+06	336751	780158	6.27439e+06	1.42331e+07	135685	6.86325e+06	1.32122e+07	5.58349e+06	4.50988e+06	6.18546e+06
OPDA_ECOLI	17	17	923.62	Oligopeptidase A OS=Escherichia coli (strain K12) GN=prlC PE=3 SV=3	1.54399e+07	1.21378e+07	1.02707e+07	1.57339e+07	8.66859e+06	1.92099e+06	2.37448e+06	1.17511e+07	1.56031e+07	650344	7.36932e+06	1.2757e+07	1.38011e+07	1.01465e+07	1.55238e+07
YGAM_ECOLI	1	1	50.66	Uncharacterized protein YgaM OS=Escherichia coli (strain K12) GN=ygaM PE=1 SV=2	1.924e+06	4.00317e+06	5.20575e+06	3.08314e+06	5.15916e+06	71076.7	99619.1	4.0986e+06	3.7725e+06	44961.6	799905	6.09313e+06	2.29945e+06	2.82543e+06	3.51272e+06
FTSN_ECOLI	1	1	21.9	Cell division protein FtsN OS=Escherichia coli (strain K12) GN=ftsN PE=1 SV=3	293517	521930	180802	200065	134765	2097.75	0	28024.9	93223.5	0	0	0	0	31652.2	13216.4
FABD_ECOLI	8	6	613.64	Malonyl CoA-acyl carrier protein transacylase OS=Escherichia coli (strain K12) GN=fabD PE=1 SV=2	2.51309e+07	2.07955e+07	1.79581e+07	2.24584e+07	1.65626e+07	4.26642e+06	4.81821e+06	2.16308e+07	2.84608e+07	2.11802e+06	1.69854e+07	3.64285e+07	2.10066e+07	1.65978e+07	2.57913e+07
FOLX_ECOLI	7	6	400.47	Dihydroneopterin triphosphate 2'-epimerase OS=Escherichia coli (strain K12) GN=folX PE=1 SV=2	3.07702e+06	2.65079e+06	2.78157e+06	3.52257e+06	3.11735e+06	177552	133248	3.02236e+06	4.61884e+06	45413.5	1.4815e+06	3.48397e+06	2.64268e+06	1.37173e+06	2.25128e+06
IF3_ECOLI	9	9	894.99	Translation initiation factor IF-3 OS=Escherichia coli (strain K12) GN=infC PE=1 SV=1	2.77997e+07	2.54067e+07	2.44249e+07	2.33193e+07	1.87795e+07	2.0285e+06	4.81181e+06	1.14922e+07	2.60745e+07	673086	1.75114e+07	2.06816e+07	2.1214e+07	1.55408e+07	2.83325e+07
PTA_ECOLI	23	21	1713.07	Phosphate acetyltransferase OS=Escherichia coli (strain K12) GN=pta PE=1 SV=2	3.70261e+07	2.35758e+07	2.46978e+07	2.32971e+07	2.10088e+07	7.65935e+06	3.47806e+06	3.75144e+07	5.95198e+07	2.66998e+06	9.73406e+06	2.26202e+06	1.92427e+07	1.35142e+07	1.93693e+07
ZAPB_ECOLI	2	2	134.16	Cell division protein ZapB OS=Escherichia coli (strain K12) GN=zapB PE=1 SV=1	892068	286430	194488	499604	316388	398824	220375	501836	297377	56127.5	995012	1.11598e+06	721598	890350	1.25019e+06
IHFA_ECOLI	10	10	529.9	Integration host factor subunit alpha OS=Escherichia coli (strain K12) GN=ihfA PE=1 SV=1	3.78957e+07	3.62637e+07	3.33616e+07	3.57875e+07	3.04548e+07	5.33193e+06	5.07465e+06	3.23852e+07	3.95263e+07	2.00457e+06	1.53955e+07	4.0468e+07	3.8586e+07	3.00637e+07	3.71568e+07
CHAB_ECOLI	2	2	82.25	Cation transport regulator ChaB OS=Escherichia coli (strain K12) GN=chaB PE=1 SV=1	797762	668297	900162	530045	671263	39126.5	92795.5	471453	664381	26681.8	144604	856957	1.50794e+06	1.59672e+06	1.15889e+06
NHAB_ECOLI	2	1	21.43	Na(+)/H(+) antiporter NhaB OS=Escherichia coli (strain K12) GN=nhaB PE=1 SV=1	268640	307731	245185	214727	278883	0	1073.36	40055.8	231019	0	444.664	1748.75	688.425	1899.7	12609.7
MIPA_ECOLI	3	3	167.09	MltA-interacting protein OS=Escherichia coli (strain K12) GN=mipA PE=1 SV=1	1.49481e+06	1.43778e+06	1.7421e+06	1.42197e+06	1.7746e+06	660622	445500	1.39515e+06	2.19069e+06	635161	554674	1.23547e+06	752459	1.19104e+06	928139
WECC_ECOLI	4	4	252.79	UDP-N-acetyl-D-mannosamine dehydrogenase OS=Escherichia coli (strain K12) GN=wecC PE=1 SV=4	1.42717e+06	1.48057e+06	1.36213e+06	1.47715e+06	1.1649e+06	177797	286358	1.75547e+06	1.94332e+06	76394.8	416457	224989	952839	840686	895033
PHSG_ECOLI	6	6	307.69	Glycogen phosphorylase OS=Escherichia coli (strain K12) GN=glgP PE=3 SV=1	3.19375e+06	3.04938e+06	2.50681e+06	2.45012e+06	2.57194e+06	265139	304772	4.25884e+06	5.48091e+06	83246.3	1.36334e+06	844520	827772	1.0916e+06	1.33614e+06
RL9_ECOLI	14	12	865.78	50S ribosomal protein L9 OS=Escherichia coli (strain K12) GN=rplI PE=1 SV=1	1.38913e+08	1.30931e+08	1.19851e+08	1.36858e+08	1.11042e+08	7.01743e+06	1.02558e+07	9.48405e+07	1.45381e+08	3.74098e+06	3.90036e+07	2.85429e+07	9.43085e+07	6.87783e+07	1.02028e+08
PUR9_ECOLI	2	1	73.15	Bifunctional purine biosynthesis protein PurH OS=Escherichia coli (strain K12) GN=purH PE=1 SV=1	246121	684457	519711	654800	752483	0	0	1.33114e+06	1.91345e+06	0	140865	226551	444240	261214	7877.76
YFIA_ECOLI	8	7	649.38	Ribosome-associated inhibitor A OS=Escherichia coli (strain K12) GN=raiA PE=1 SV=2	4.91527e+07	4.65935e+07	3.41856e+07	4.93246e+07	3.51815e+07	4.79893e+06	5.48388e+06	4.27953e+07	5.20115e+07	1.14421e+06	1.18674e+07	3.36691e+07	2.40709e+07	1.43053e+07	1.82208e+07
RS11_ECOLI	7	7	465.35	30S ribosomal protein S11 OS=Escherichia coli (strain K12) GN=rpsK PE=1 SV=2	8.81908e+07	9.84643e+07	7.36359e+07	8.37226e+07	6.87096e+07	3.29955e+06	5.41559e+06	4.72322e+07	9.42189e+07	1.79643e+06	1.9097e+07	1.20593e+07	6.02693e+07	3.96776e+07	6.83753e+07
LACI_ECOLI;LACL_MAN	22	21	1543.86	Lactose operon repressor OS=Escherichia coli (strain K12) GN=lacI PE=1 SV=3	3.11115e+07	2.88933e+07	2.13134e+07	2.79584e+07	1.65583e+07	7.12395e+06	6.754e+06	4.03077e+07	6.27318e+07	2.60305e+06	6.35336e+06	5.32941e+07	7.31713e+07	6.10818e+07	7.25932e+07
HIS8_ECOLI	5	5	106.35	Histidinol-phosphate aminotransferase OS=Escherichia coli (strain K12) GN=hisC PE=1 SV=2	3.39094e+06	1.92823e+06	1.15451e+06	4.03085e+06	1.49721e+06	316141	575869	2.27249e+06	2.03763e+06	118344	847097	380538	1.02578e+06	958490	917576
MAP1_ECOLI	5	4	314.67	Methionine aminopeptidase OS=Escherichia coli (strain K12) GN=map PE=1 SV=1	9.43417e+06	8.55811e+06	7.42141e+06	9.81311e+06	7.00029e+06	550708	642960	6.05606e+06	1.45048e+07	143897	2.21084e+06	577123	3.52675e+06	2.42125e+06	4.79026e+06
MALM_ECOLI	10	10	531.31	Maltose operon periplasmic protein OS=Escherichia coli (strain K12) GN=malM PE=3 SV=1	1.41644e+07	1.93344e+07	1.48769e+07	1.44034e+07	1.72383e+07	3.02952e+06	3.24839e+06	1.39206e+07	1.82288e+07	1.57829e+06	4.12894e+06	1.56262e+07	8.51719e+06	5.69435e+06	9.31132e+06
YEBC_ECOLI	7	6	338.94	Probable transcriptional regulatory protein YebC OS=Escherichia coli (strain K12) GN=yebC PE=1 SV=1	8.23784e+06	8.12488e+06	6.77583e+06	8.31176e+06	6.59057e+06	1.87294e+06	1.67997e+06	1.02214e+07	1.17085e+07	899077	2.28865e+06	1.02669e+07	6.92925e+06	4.7675e+06	7.44538e+06
BGLX_ECOLI	14	13	618.73	Periplasmic beta-glucosidase OS=Escherichia coli (strain K12) GN=bglX PE=3 SV=2	900509	915626	1.22965e+06	1.53647e+06	1.50795e+06	463079	437500	1.84171e+06	1.70079e+06	122576	684948	1.21414e+06	1.46217e+06	1.31756e+06	1.35899e+06
RS19_ECOLI	6	6	374.37	30S ribosomal protein S19 OS=Escherichia coli (strain K12) GN=rpsS PE=1 SV=2	4.96509e+07	4.079e+07	3.02081e+07	4.89372e+07	3.10764e+07	2.16007e+06	3.04017e+06	1.95207e+07	4.62772e+07	1.15286e+06	1.28537e+07	7.87885e+06	2.84371e+07	1.5597e+07	3.86345e+07
NUOA_ECOLI	1	1	65.45	NADH-quinone oxidoreductase subunit A OS=Escherichia coli (strain K12) GN=nuoA PE=3 SV=1	1.81983e+06	1.67194e+06	1.03173e+06	1.51574e+06	1.13796e+06	9681.33	30807.6	756850	2.99331e+06	10259.9	594072	284296	675726	482699	1.20684e+06
PANC_ECOLI	11	10	495.78	Pantothenate synthetase OS=Escherichia coli (strain K12) GN=panC PE=1 SV=1	6.19043e+06	5.00794e+06	5.40306e+06	5.87332e+06	4.78331e+06	1.36788e+06	1.23899e+06	9.55649e+06	1.17887e+07	149664	1.94143e+06	2.01998e+06	3.46026e+06	2.82558e+06	3.40927e+06
SYE_ECOLI	18	17	1249.29	Glutamate--tRNA ligase OS=Escherichia coli (strain K12) GN=gltX PE=1 SV=1	2.27751e+07	1.7823e+07	1.93642e+07	2.33098e+07	1.47908e+07	4.06612e+06	4.5565e+06	2.46379e+07	3.11573e+07	2.0034e+06	9.34657e+06	2.78503e+07	1.61106e+07	1.4118e+07	1.72247e+07
SYY_ECOLI	12	12	821.78	Tyrosine--tRNA ligase OS=Escherichia coli (strain K12) GN=tyrS PE=1 SV=2	1.42413e+07	1.38586e+07	1.18648e+07	1.28721e+07	1.31379e+07	2.74424e+06	3.46018e+06	1.8666e+07	2.42787e+07	4.94717e+06	6.98461e+06	1.34998e+07	1.717e+07	1.46998e+07	1.91344e+07
YFBU_ECOLI	11	9	384.24	UPF0304 protein YfbU OS=Escherichia coli (strain K12) GN=yfbU PE=1 SV=1	1.1221e+07	1.31202e+07	1.20574e+07	1.29508e+07	1.14235e+07	1.41687e+06	1.29865e+06	1.5889e+07	2.46067e+07	447018	2.93044e+06	9.24316e+06	6.46951e+06	5.48206e+06	7.29434e+06
MOAB_ECOLI	1	1	30.76	Molybdenum cofactor biosynthesis protein B OS=Escherichia coli (strain K12) GN=moaB PE=1 SV=2	625403	236622	264974	382864	556600	221064	217226	1.90031e+06	914152	27040.5	588148	1.14359e+06	269245	525598	415930
IHFB_ECOLI	7	7	372.22	Integration host factor subunit beta OS=Escherichia coli (strain K12) GN=ihfB PE=1 SV=1	6.21511e+06	6.46967e+06	4.44451e+06	5.49406e+06	5.35246e+06	71185.1	289513	4.03603e+06	9.88632e+06	48585.6	826614	2.43382e+06	2.92432e+06	1.89314e+06	1.27408e+06
ACRB_ECOLI	2	2	77.55	Multidrug efflux pump subunit AcrB OS=Escherichia coli (strain K12) GN=acrB PE=1 SV=1	336527	445225	542931	506755	405331	0	0	87893.8	322438	1413.52	32479.7	17946	124877	73882.9	131338
P5CR_ECOLI	8	8	441.35	Pyrroline-5-carboxylate reductase OS=Escherichia coli (strain K12) GN=proC PE=1 SV=1	1.33387e+07	1.48471e+07	1.24702e+07	1.45582e+07	1.30385e+07	2.32484e+06	1.80239e+06	1.82259e+07	2.76809e+07	1.31399e+06	3.70031e+06	1.56589e+07	9.88519e+06	8.34794e+06	9.577e+06
FKBA_ECOLI	11	10	661.71	FKBP-type peptidyl-prolyl cis-trans isomerase FkpA OS=Escherichia coli (strain K12) GN=fkpA PE=1 SV=1	2.44857e+07	3.04572e+07	2.45344e+07	3.08216e+07	2.94123e+07	7.42168e+06	8.46633e+06	2.89005e+07	4.31004e+07	3.13332e+06	1.95758e+07	3.37759e+07	2.99281e+07	2.10331e+07	3.22351e+07
BTUR_ECOLI	1	1	46.13	Cob(I)yrinic acid a,c-diamide adenosyltransferase OS=Escherichia coli (strain K12) GN=btuR PE=3 SV=1	826351	590251	859549	763373	749372	53548.3	50571.1	433263	877209	8006.56	440876	214913	5.81819	6314.11	2839.77
RPE_ECOLI	2	2	66.96	Ribulose-phosphate 3-epimerase OS=Escherichia coli (strain K12) GN=rpe PE=1 SV=1	3.33078e+06	2.63412e+06	2.60214e+06	4.0827e+06	3.00068e+06	367269	453577	4.10689e+06	5.00002e+06	185453	1.17845e+06	7.23808e+06	4.56006e+06	3.71444e+06	3.8424e+06
TRPB_ECOLI	9	9	430.94	Tryptophan synthase beta chain OS=Escherichia coli (strain K12) GN=trpB PE=1 SV=2	2.71377e+06	2.15855e+06	2.33901e+06	2.32303e+06	2.03482e+06	358437	267053	3.47926e+06	4.77492e+06	51093.4	1.22032e+06	4.39831e+06	2.79733e+06	3.07603e+06	3.81417e+06
FTSZ_ECOLI	11	9	905.37	Cell division protein FtsZ OS=Escherichia coli (strain K12) GN=ftsZ PE=1 SV=1	1.11976e+07	9.01668e+06	1.1466e+07	9.59421e+06	9.0837e+06	597367	626374	2.28083e+06	1.287e+07	201155	2.99299e+06	646421	3.63398e+06	4.9426e+06	4.76973e+06
GPH_ECOLI	5	5	217.09	Phosphoglycolate phosphatase OS=Escherichia coli (strain K12) GN=gph PE=1 SV=1	4.36628e+06	3.66518e+06	2.95619e+06	4.46891e+06	2.81266e+06	1.20209e+06	1.0368e+06	4.94712e+06	7.04566e+06	374552	1.58174e+06	5.27634e+06	3.90622e+06	1.06472e+06	3.75903e+06
DGTP_ECOLI	3	1	38.08	Deoxyguanosinetriphosphate triphosphohydrolase OS=Escherichia coli (strain K12) GN=dgt PE=1 SV=4	98936.7	126792	58012.7	78501	191106	0	0	217698	131810	783.369	0	3614.21	0	7606.83	0
YQEF_ECOLI	1	1	57.33	Probable acetyl-CoA acetyltransferase OS=Escherichia coli (strain K12) GN=yqeF PE=3 SV=2	1.08357e+06	734770	1.25606e+06	560318	827806	0	10854.7	0	681183	0	418634	50510.9	9017.37	193196	0
RLME_ECOLI	3	2	76	Ribosomal RNA large subunit methyltransferase E OS=Escherichia coli (strain K12) GN=rlmE PE=1 SV=1	767110	960951	892196	587019	711337	31032.6	85007.3	357635	617119	11967.3	607428	155460	575161	736164	883260
USG_ECOLI	6	6	483.88	USG-1 protein OS=Escherichia coli (strain K12) GN=usg PE=1 SV=1	1.16487e+07	1.14303e+07	9.77416e+06	1.0347e+07	1.0211e+07	1.69951e+06	1.63294e+06	1.3e+07	1.68134e+07	389650	2.16786e+06	3.83475e+06	8.24643e+06	6.15054e+06	8.00679e+06
TSAE_ECOLI	1	1	89.64	tRNA threonylcarbamoyladenosine biosynthesis protein TsaE OS=Escherichia coli (strain K12) GN=tsaE PE=1 SV=1	2.00418e+06	1.39835e+06	1.27409e+06	1.60812e+06	1.39277e+06	12768	0	548470	2.15856e+06	0	635298	1.27477e+06	638709	803305	835507
WZZB_ECOLI	2	2	90.34	Chain length determinant protein OS=Escherichia coli (strain K12) GN=wzzB PE=1 SV=2	1.20313e+06	1.32003e+06	1.34702e+06	1.44692e+06	1.19162e+06	6570.5	63683.5	626108	1.68652e+06	50505.1	456596	655212	1.38323e+06	918267	1.75033e+06
YJBD_ECOLI	3	3	158.98	Uncharacterized protein YjbD OS=Escherichia coli (strain K12) GN=yjbD PE=4 SV=1	2.52135e+06	2.3338e+06	2.72433e+06	1.99242e+06	2.00954e+06	913949	618390	3.59351e+06	4.03458e+06	167772	400814	3.23179e+06	1.85707e+06	1.17792e+06	1.78094e+06
YBGS_ECOLI	3	3	180.72	Uncharacterized protein YbgS OS=Escherichia coli (strain K12) GN=ybgS PE=3 SV=1	563604	1.6464e+06	2.04427e+06	1.01221e+06	3.15218e+06	3.81711e+06	4.90138e+06	2.96499e+06	1.40521e+06	1.85361e+06	102654	741830	2.04935e+06	2.36223e+06	3.35032e+06
CYSE_ECOLI	6	6	323.31	Serine acetyltransferase OS=Escherichia coli (strain K12) GN=cysE PE=1 SV=1	5.77152e+06	4.94936e+06	4.48883e+06	6.07611e+06	5.15848e+06	425266	463930	6.92504e+06	9.13266e+06	199057	1.39618e+06	4.37028e+06	2.89674e+06	1.7954e+06	1.94739e+06
RIR2_ECOLI	5	4	252.18	Ribonucleoside-diphosphate reductase 1 subunit beta OS=Escherichia coli (strain K12) GN=nrdB PE=1 SV=2	2.87607e+06	2.46889e+06	1.78067e+06	2.62089e+06	1.9392e+06	49988.1	53388.4	1.967e+06	2.79232e+06	30944.4	1.23281e+06	1.36095e+06	296119	411403	382856
RL18_ECOLI	8	7	592.23	50S ribosomal protein L18 OS=Escherichia coli (strain K12) GN=rplR PE=1 SV=1	4.70987e+07	5.2782e+07	4.32078e+07	5.11939e+07	3.893e+07	1.38719e+06	2.72672e+06	2.46108e+07	6.34455e+07	696349	6.73536e+06	5.43865e+06	3.42179e+07	1.90651e+07	3.79999e+07
GALF_ECOLI	5	5	330.91	UTP--glucose-1-phosphate uridylyltransferase OS=Escherichia coli (strain K12) GN=galF PE=1 SV=1	3.73765e+06	4.04927e+06	3.07024e+06	2.57075e+06	3.39175e+06	538555	3.23677e+06	2.73417e+06	6.11518e+06	250588	1.5745e+06	103382	1.65824e+06	1.419e+06	1.14137e+06
RISB_ECOLI	7	7	595.76	6,7-dimethyl-8-ribityllumazine synthase OS=Escherichia coli (strain K12) GN=ribE PE=1 SV=1	2.41482e+07	2.09906e+07	1.36373e+07	2.35151e+07	1.75458e+07	2.19911e+06	833265	1.81587e+07	3.62163e+07	701097	1.01782e+07	3.01106e+07	2.05782e+07	1.49128e+07	2.02661e+07
ARTI_ECOLI	10	9	874.99	Putative ABC transporter arginine-binding protein 2 OS=Escherichia coli (strain K12) GN=artI PE=1 SV=3	3.02629e+07	2.98005e+07	3.07126e+07	3.68275e+07	3.34626e+07	1.58843e+07	7.65055e+06	3.8026e+07	4.26083e+07	8.92998e+06	1.1425e+07	4.00856e+07	2.74052e+07	2.08222e+07	2.44032e+07
PT1P_ECOLI	2	2	128.37	Phosphoenolpyruvate-protein phosphotransferase PtsP OS=Escherichia coli (strain K12) GN=ptsP PE=3 SV=2	645013	442008	328606	516877	404463	32209.4	32200.5	222129	499186	7165.58	166128	81657.2	385038	248561	364381
MURQ_ECOLI	1	1	20.77	N-acetylmuramic acid 6-phosphate etherase OS=Escherichia coli (strain K12) GN=murQ PE=1 SV=1	866294	1.28295e+06	1.25071e+06	1.28064e+06	975831	0.263493	1.33994	1.04543e+06	1.13614e+06	2455.69	144223	0	0	2288.66	3136.51
SPY_ECOLI	5	4	177.68	Periplasmic chaperone Spy OS=Escherichia coli (strain K12) GN=spy PE=1 SV=1	2.12687e+06	3.19248e+06	3.30325e+06	2.79316e+06	2.80659e+06	1.41466e+06	1.24927e+06	2.83317e+06	4.03408e+06	591674	1.1185e+06	3.14132e+06	2.77637e+06	2.48133e+06	3.09165e+06
YMDB_ECOLI	1	1	54.74	O-acetyl-ADP-ribose deacetylase OS=Escherichia coli (strain K12) GN=ymdB PE=1 SV=1	693756	859027	987939	703273	1.01888e+06	62712	37423.9	706439	1.25748e+06	17571.6	326334	419004	770305	463629	682022
APBC_ECOLI	4	4	275.92	Iron-sulfur cluster carrier protein OS=Escherichia coli (strain K12) GN=mrp PE=3 SV=1	3.47137e+06	3.842e+06	2.87796e+06	2.94915e+06	2.74095e+06	262090	129592	3.32872e+06	4.58386e+06	63352.4	1.65027e+06	4.58384e+06	2.31946e+06	1.79604e+06	2.47011e+06
LEP_ECOLI	1	1	83.64	Signal peptidase I OS=Escherichia coli (strain K12) GN=lepB PE=1 SV=2	865994	1.05546e+06	975538	883736	883496	0	24885.1	275851	952881	0	7588.61	300042	0	0	0
CLPA_ECOLI	16	15	605.92	ATP-dependent Clp protease ATP-binding subunit ClpA OS=Escherichia coli (strain K12) GN=clpA PE=1 SV=1	4.83159e+06	4.81651e+06	4.47861e+06	5.22625e+06	3.53349e+06	358850	348334	1.51112e+06	6.84208e+06	137596	2.83054e+06	1.34696e+06	6.54618e+06	4.19516e+06	7.81991e+06
YCJY_ECOLI	1	1	31.28	Uncharacterized protein YcjY OS=Escherichia coli (strain K12) GN=ycjY PE=4 SV=2	61406.2	0	0	28885.8	0	115.406	734.424	0	0	887.246	21929.1	120713	57422.3	43932	32528.5
PCKA_ECOLI	27	26	2065.84	Phosphoenolpyruvate carboxykinase [ATP] OS=Escherichia coli (strain K12) GN=pckA PE=1 SV=2	4.4261e+07	4.07398e+07	4.36414e+07	3.90206e+07	4.40273e+07	9.56568e+06	9.23275e+06	5.92457e+07	6.47522e+07	3.95559e+06	1.08748e+07	5.36663e+07	3.76008e+07	2.31648e+07	3.53189e+07
YPFJ_ECOLI	2	2	73.27	Uncharacterized protein YpfJ OS=Escherichia coli (strain K12) GN=ypfJ PE=4 SV=1	436764	476882	717790	689421	713653	2759.96	25003.4	523926	720208	3991.8	93373.7	474030	257927	239831	401680
GLPK_ECOLI	37	36	2601.11	Glycerol kinase OS=Escherichia coli (strain K12) GN=glpK PE=1 SV=2	4.54207e+07	5.71096e+07	6.02526e+07	5.79401e+07	5.47554e+07	1.00879e+07	9.09309e+06	7.19387e+07	7.48065e+07	3.82242e+06	1.33422e+07	5.8881e+07	3.49777e+07	2.74416e+07	3.42839e+07
TKT1_ECOLI	32	25	2204.1	Transketolase 1 OS=Escherichia coli (strain K12) GN=tktA PE=1 SV=5	9.01115e+07	6.81375e+07	6.71963e+07	9.28109e+07	6.45258e+07	1.95468e+07	1.71958e+07	9.69744e+07	1.08858e+08	8.27609e+06	4.50589e+07	1.06495e+08	6.51202e+07	5.18493e+07	7.50623e+07
YIBT_ECOLI	3	3	193.98	Uncharacterized protein YibT OS=Escherichia coli (strain K12) GN=yibT PE=4 SV=1	1.5935e+06	3.31317e+06	5.20408e+06	1.74818e+06	3.92063e+06	207506	214989	1.60194e+06	1.98758e+06	46501	1.12035e+06	777588	1.72652e+06	1.41057e+06	2.00063e+06
KDSA_ECOLI	15	14	816.51	2-dehydro-3-deoxyphosphooctonate aldolase OS=Escherichia coli (strain K12) GN=kdsA PE=1 SV=1	4.08867e+07	3.04234e+07	2.84581e+07	4.09531e+07	3.1669e+07	3.64318e+06	3.88792e+06	3.33236e+07	6.16533e+07	1.53578e+06	7.43798e+06	2.50022e+07	2.36522e+07	1.70268e+07	2.29118e+07
YDJN_ECOLI	3	2	185.17	L-cystine transporter YdjN OS=Escherichia coli (strain K12) GN=ydjN PE=3 SV=1	2.82838e+06	3.22843e+06	2.26143e+06	4.37386e+06	2.70446e+06	60399.6	464442	2.07441e+06	3.35836e+06	55142.1	1.18363e+06	2.48139e+06	2.00684e+06	2.21778e+06	2.83065e+06
YJCO_ECOLI	1	1	63.33	Uncharacterized protein YjcO OS=Escherichia coli (strain K12) GN=yjcO PE=3 SV=1	484393	97075.7	133925	403002	100576	31699	0	28684.6	51367.3	0	85679.1	87539.1	89376.4	111652	49957.7
YCGL_ECOLI	3	3	87.64	Protein YcgL OS=Escherichia coli (strain K12) GN=ycgL PE=1 SV=2	1.57436e+06	1.52092e+06	1.39771e+06	1.16057e+06	1.34227e+06	114772	230544	995009	1.54234e+06	62073.4	668431	1.4574e+06	958465	1.11349e+06	1.41572e+06
RECR_ECOLI	3	3	177.35	Recombination protein RecR OS=Escherichia coli (strain K12) GN=recR PE=3 SV=1	152999	174012	166738	90242.3	125713	0	1203.69	70134.7	282731	0	17257.4	128758	70178.1	67290.6	153793
MUKB_ECOLI	19	15	824.41	Chromosome partition protein MukB OS=Escherichia coli (strain K12) GN=mukB PE=1 SV=2	1.65375e+06	1.41771e+06	908938	1.39294e+06	841571	174668	174107	1.2584e+06	1.33291e+06	42498.1	473216	114677	552285	544351	604638
FABA_ECOLI	7	7	396.9	3-hydroxydecanoyl-[acyl-carrier-protein] dehydratase OS=Escherichia coli (strain K12) GN=fabA PE=1 SV=2	1.3945e+07	1.4066e+07	1.22682e+07	1.55812e+07	1.22272e+07	1.34348e+06	1.93086e+06	1.31177e+07	1.74172e+07	814054	5.04292e+06	2.05906e+07	1.51413e+07	1.10576e+07	1.63185e+07
YJGA_ECOLI	2	2	102.68	UPF0307 protein YjgA OS=Escherichia coli (strain K12) GN=yjgA PE=1 SV=1	1.42093e+06	1.64454e+06	1.5607e+06	1.19826e+06	1.269e+06	49317.6	7457.87	1.26812e+06	1.82442e+06	12420	199511	914016	648109	366671	555399
YIFE_ECOLI	5	5	440.35	UPF0438 protein YifE OS=Escherichia coli (strain K12) GN=yifE PE=1 SV=2	3.83476e+07	3.27709e+07	3.04703e+07	3.29204e+07	2.75804e+07	5.64765e+06	6.20137e+06	3.78078e+07	4.47167e+07	2.08983e+06	6.30608e+06	3.26906e+07	2.38153e+07	1.59899e+07	2.09126e+07
DAPD_ECOLI	17	17	881.65	2,3,4,5-tetrahydropyridine-2,6-dicarboxylate N-succinyltransferase OS=Escherichia coli (strain K12) GN=dapD PE=1 SV=1	4.27898e+07	3.76757e+07	2.79169e+07	2.94328e+07	2.94588e+07	4.81344e+06	3.70883e+06	3.87501e+07	6.75692e+07	1.36084e+06	6.99853e+06	2.83592e+07	1.91681e+07	1.29136e+07	2.24016e+07
ZAPA_ECOLI	3	3	229.89	Cell division protein ZapA OS=Escherichia coli (strain K12) GN=zapA PE=1 SV=1	1.71994e+06	1.65677e+06	1.33505e+06	1.52716e+06	1.57193e+06	67369.1	176565	983973	2.37766e+06	42710.4	747955	600489	1.01503e+06	672373	1.06916e+06
FABF_ECOLI	16	16	1229.48	3-oxoacyl-[acyl-carrier-protein] synthase 2 OS=Escherichia coli (strain K12) GN=fabF PE=1 SV=2	4.14198e+07	4.10543e+07	3.57757e+07	4.9343e+07	3.80037e+07	8.78229e+06	1.29701e+07	4.36914e+07	6.88444e+07	3.75841e+06	2.72728e+07	6.62718e+07	3.74927e+07	3.32883e+07	4.42056e+07
FADL_ECOLI	2	2	126.34	Long-chain fatty acid transport protein OS=Escherichia coli (strain K12) GN=fadL PE=1 SV=5	463234	841781	1.52389e+06	683975	1.00605e+06	143600	280924	397919	460841	80507.6	27650.7	249876	206470	420940	412938
ASNA_ECOLI	9	9	610.8	Aspartate--ammonia ligase OS=Escherichia coli (strain K12) GN=asnA PE=1 SV=1	1.16808e+07	1.29263e+07	1.17137e+07	1.43764e+07	1.16161e+07	547309	668502	8.29063e+06	1.20478e+07	329870	2.40558e+06	438957	6.35821e+06	4.45432e+06	7.08203e+06
FKBX_ECOLI	2	2	119.24	FKBP-type 16 kDa peptidyl-prolyl cis-trans isomerase OS=Escherichia coli (strain K12) GN=fkpB PE=1 SV=2	2.62627e+06	1.49626e+06	1.11264e+06	2.40584e+06	1.07058e+06	279312	212190	898215	1.18195e+06	55588.7	1.01526e+06	1.3681e+06	1.8514e+06	1.41327e+06	1.64368e+06
CRA_ECOLI	7	7	284.35	Catabolite repressor/activator OS=Escherichia coli (strain K12) GN=cra PE=1 SV=1	3.88171e+06	3.74733e+06	2.50403e+06	2.31799e+06	2.87606e+06	45348.1	192900	1.44683e+06	3.41356e+06	2494.77	311976	447460	1.32628e+06	943327	1.50622e+06
SELD_ECOLI	3	3	88.71	Selenide, water dikinase OS=Escherichia coli (strain K12) GN=selD PE=1 SV=1	3.29197e+06	3.6484e+06	2.99881e+06	1.63567e+06	2.11267e+06	284.926	1461.82	1.00915e+06	3.66308e+06	40871.9	783276	200042	1.74565e+06	1.47593e+06	1.53805e+06
YDCJ_ECOLI	7	7	326.44	Uncharacterized protein YdcJ OS=Escherichia coli (strain K12) GN=ydcJ PE=4 SV=1	620837	1.6273e+06	1.81883e+06	1.15162e+06	1.62114e+06	200238	144923	1.58914e+06	640360	41771.8	250896	53195.9	554674	327610	744729
PLSC_ECOLI	1	1	22.85	1-acyl-sn-glycerol-3-phosphate acyltransferase OS=Escherichia coli (strain K12) GN=plsC PE=1 SV=1	132763	51111.8	38447.9	67944.5	26940.5	0	635.61	7343.48	131102	4754	0	1146.04	0	0	172159
MLAC_ECOLI	11	11	630.49	Probable phospholipid-binding protein MlaC OS=Escherichia coli (strain K12) GN=mlaC PE=1 SV=1	9.17381e+06	9.46455e+06	1.00262e+07	1.02086e+07	1.06468e+07	5.35757e+06	5.86243e+06	1.12527e+07	1.18772e+07	2.29381e+06	7.41304e+06	1.31604e+07	1.23937e+07	7.02575e+06	8.69684e+06
YFCG_ECOLI	1	1	23.86	Disulfide-bond oxidoreductase YfcG OS=Escherichia coli (strain K12) GN=yfcG PE=1 SV=1	126244	142057	266670	168107	226579	0	0	117196	134139	2211.49	40516.8	84027.2	140145	50924.2	105150
BCP_ECOLI	7	7	476.77	Putative peroxiredoxin bcp OS=Escherichia coli (strain K12) GN=bcp PE=1 SV=1	2.11368e+07	1.9332e+07	1.56925e+07	1.70664e+07	1.32333e+07	1.90918e+06	1.86941e+06	1.33548e+07	2.00303e+07	472739	7.2558e+06	1.5867e+07	1.21951e+07	7.4929e+06	1.42544e+07
DPPA_ECOLI	15	15	863.88	Periplasmic dipeptide transport protein OS=Escherichia coli (strain K12) GN=dppA PE=1 SV=1	5.70717e+06	6.97631e+06	7.40321e+06	8.53668e+06	6.30884e+06	966214	1.73617e+06	5.45013e+06	6.45202e+06	533634	4.95214e+06	1.18546e+07	7.88842e+06	7.17293e+06	8.15675e+06
YDHF_ECOLI	2	2	80.19	Oxidoreductase YdhF OS=Escherichia coli (strain K12) GN=ydhF PE=1 SV=2	774666	768297	579774	778730	669519	23117.6	54982.4	858221	1.04571e+06	1731.07	375467	1.05608e+06	757301	523071	732316
MENB_ECOLI	9	9	461.32	1,4-dihydroxy-2-naphthoyl-CoA synthase OS=Escherichia coli (strain K12) GN=menB PE=1 SV=1	1.28411e+07	1.12135e+07	9.78651e+06	1.41566e+07	1.00967e+07	1.03599e+06	869714	1.17704e+07	1.49086e+07	144005	3.47675e+06	5.89377e+06	6.35788e+06	4.48588e+06	4.88817e+06
YAFJ_ECOLI	1	1	86.19	Putative glutamine amidotransferase YafJ OS=Escherichia coli (strain K12) GN=yafJ PE=1 SV=1	745897	523169	476535	555283	614010	9131.62	1557.83	848739	690496	3511.48	121215	481557	307597	170546	342065
ARGC_ECOLI	5	5	301.71	N-acetyl-gamma-glutamyl-phosphate reductase OS=Escherichia coli (strain K12) GN=argC PE=3 SV=1	6.05875e+06	6.30086e+06	5.01834e+06	6.31118e+06	6.61396e+06	719570	1.0713e+06	9.07598e+06	1.44913e+07	377334	3.61244e+06	7.57117e+06	6.1692e+06	5.33787e+06	5.74408e+06
TRUA_ECOLI	8	8	218.23	tRNA pseudouridine synthase A OS=Escherichia coli (strain K12) GN=truA PE=1 SV=1	2.242e+06	2.31783e+06	1.8904e+06	2.4836e+06	1.67728e+06	426547	58574.5	570259	2.9294e+06	31564.3	102717	253050	1.49615e+06	701488	748260
YCCJ_ECOLI	1	1	39.88	Uncharacterized protein YccJ OS=Escherichia coli (strain K12) GN=yccJ PE=1 SV=1	0	5531.32	0	0	0	24271.7	199900	0	32263.9	18688.7	2268.8	2406.62	0	0	13641
MAK_ECOLI	5	5	226.83	Fructokinase OS=Escherichia coli (strain K12) GN=mak PE=1 SV=2	2.55855e+06	3.22221e+06	3.18183e+06	2.90778e+06	2.66559e+06	572606	544185	3.29204e+06	5.19723e+06	320558	1.02471e+06	3.81495e+06	2.30973e+06	1.83022e+06	1.81258e+06
YQIA_ECOLI	1	1	45.66	Esterase YqiA OS=Escherichia coli (strain K12) GN=yqiA PE=4 SV=1	960830	544454	595190	941211	521202	41652	6153.53	530307	1.60034e+06	14314	84257.2	147523	170882	4800.54	267970
FER_ECOLI	5	5	323.46	2Fe-2S ferredoxin OS=Escherichia coli (strain K12) GN=fdx PE=1 SV=2	3.14042e+06	1.86516e+06	1.63986e+06	3.45492e+06	1.56058e+06	566037	606523	2.03045e+06	2.65545e+06	210117	1.76488e+06	4.34278e+06	2.71329e+06	2.1399e+06	3.3568e+06
PYRB_ECOLI	7	6	201.37	Aspartate carbamoyltransferase catalytic chain OS=Escherichia coli (strain K12) GN=pyrB PE=1 SV=2	2.60029e+06	1.74444e+06	1.63415e+06	1.62352e+06	1.60867e+06	105321	162436	1.13357e+06	2.47679e+06	131443	528211	1.2539e+06	906714	841824	1.00228e+06
SYGB_ECOLI	25	25	1480.99	Glycine--tRNA ligase beta subunit OS=Escherichia coli (strain K12) GN=glyS PE=1 SV=4	2.01832e+07	2.31303e+07	1.65393e+07	2.31566e+07	1.44204e+07	1.87706e+06	2.21614e+06	1.60337e+07	2.56508e+07	1.20001e+06	5.25155e+06	3.45343e+06	1.36614e+07	9.57543e+06	1.43568e+07
YFCH_ECOLI	1	1	49.07	Epimerase family protein YfcH OS=Escherichia coli (strain K12) GN=yfcH PE=3 SV=1	988451	945049	1.11771e+06	808620	876041	55165	48840.1	488617	1.05763e+06	7288.47	401350	131905	804506	574210	801682
LRP_ECOLI	9	8	282.89	Leucine-responsive regulatory protein OS=Escherichia coli (strain K12) GN=lrp PE=1 SV=2	7.18754e+06	8.57608e+06	7.97098e+06	8.68524e+06	6.79546e+06	1.15777e+06	1.18667e+06	6.32412e+06	1.01467e+07	392035	3.43652e+06	7.17271e+06	9.03732e+06	6.68116e+06	8.9263e+06
LTAE_ECOLI	10	10	456	Low specificity L-threonine aldolase OS=Escherichia coli (strain K12) GN=ltaE PE=1 SV=1	6.2053e+06	5.83458e+06	5.15528e+06	6.17783e+06	4.31473e+06	677738	762373	5.38787e+06	6.22712e+06	245969	3.23059e+06	5.77965e+06	3.703e+06	3.97585e+06	6.49118e+06
RNB_ECOLI	14	13	600.02	Exoribonuclease 2 OS=Escherichia coli (strain K12) GN=rnb PE=1 SV=3	3.2207e+06	3.22522e+06	2.58815e+06	2.98364e+06	2.75794e+06	301354	252573	1.74887e+06	2.82806e+06	63717.6	1.44663e+06	816229	2.5563e+06	2.40266e+06	2.94371e+06
RL34_ECOLI	1	1	58.48	50S ribosomal protein L34 OS=Escherichia coli (strain K12) GN=rpmH PE=1 SV=1	3771.8	81407.5	87665.2	53699.7	73285.7	5.75496e+06	5.54435e+06	22352.3	52077.3	2.36946e+06	70886.8	151154	108443	147514	303468
CSPD_ECOLI	1	1	40.05	Cold shock-like protein CspD OS=Escherichia coli (strain K12) GN=cspD PE=1 SV=1	3.89403e+06	460085	629557	1.7135e+06	469143	123276	73613.1	686196	799504	14307.5	430745	2.2955e+06	1.10495e+06	940435	1.31999e+06
YFEX_ECOLI	4	4	138.65	Probable deferrochelatase/peroxidase YfeX OS=Escherichia coli (strain K12) GN=yfeX PE=1 SV=2	2.27364e+06	2.02083e+06	1.76546e+06	2.10261e+06	1.92924e+06	165027	74582.2	2.08645e+06	3.42063e+06	79930.1	304951	1.33662e+06	853908	660256	1.20075e+06
YAEH_ECOLI	7	7	382.65	UPF0325 protein YaeH OS=Escherichia coli (strain K12) GN=yaeH PE=3 SV=1	2.50012e+07	3.0394e+07	3.0924e+07	2.54485e+07	2.84529e+07	7.26257e+06	3.95743e+06	2.61528e+07	4.03825e+07	3.23514e+06	6.45501e+06	2.56522e+07	2.04364e+07	1.30127e+07	1.97196e+07
UGPB_ECOLI	10	10	512.11	sn-glycerol-3-phosphate-binding periplasmic protein UgpB OS=Escherichia coli (strain K12) GN=ugpB PE=1 SV=1	1.87669e+06	2.47493e+06	2.52753e+06	2.63209e+06	2.65032e+06	1.47317e+06	860053	2.71682e+06	3.04604e+06	419246	1.836e+06	4.7856e+06	3.17465e+06	2.56663e+06	3.55358e+06
PUTP_ECOLI	1	1	43.92	Sodium/proline symporter OS=Escherichia coli (strain K12) GN=putP PE=1 SV=1	1.04122e+06	995506	1.0223e+06	1.37213e+06	1.07226e+06	3506.85	19924.1	449844	2.25293e+06	10026	48011.9	355638	754569	507523	801670
ISPE_ECOLI	2	2	89.38	4-diphosphocytidyl-2-C-methyl-D-erythritol kinase OS=Escherichia coli (strain K12) GN=ispE PE=1 SV=1	2.20999e+06	1.61235e+06	1.73303e+06	1.85475e+06	1.43821e+06	193598	316369	883505	1.75433e+06	85553.9	424418	179417	1.09433e+06	948152	852862
TRXB_ECOLI	13	13	987.15	Thioredoxin reductase OS=Escherichia coli (strain K12) GN=trxB PE=1 SV=2	2.16314e+07	1.87726e+07	1.63333e+07	2.07311e+07	1.43728e+07	1.42828e+06	1.12963e+06	2.14305e+07	2.698e+07	197743	4.85608e+06	7.98727e+06	7.21467e+06	5.6847e+06	9.75173e+06
RF3_ECOLI	11	10	391.39	Peptide chain release factor 3 OS=Escherichia coli (strain K12) GN=prfC PE=1 SV=2	3.66349e+06	4.16228e+06	2.73547e+06	4.39692e+06	2.73504e+06	620835	397548	3.27363e+06	4.47438e+06	185212	1.09559e+06	465821	2.2119e+06	1.56187e+06	2.66522e+06
LOIP_ECOLI	4	3	118.78	Metalloprotease LoiP OS=Escherichia coli (strain K12) GN=loiP PE=1 SV=2	163559	234713	44732	183513	175635	0	26482.4	0	68583.6	0	1818.85	60316.7	28868.9	0	2720.77
ISCA_ECOLI	3	3	129.01	Iron-binding protein IscA OS=Escherichia coli (strain K12) GN=iscA PE=1 SV=1	2.53661e+06	2.30148e+06	2.25782e+06	2.96608e+06	2.24529e+06	228806	243099	1.79514e+06	2.57469e+06	64654.4	527570	2.6506e+06	1.5901e+06	1.20579e+06	1.89888e+06
STHA_ECOLI	13	13	1058.24	Soluble pyridine nucleotide transhydrogenase OS=Escherichia coli (strain K12) GN=sthA PE=1 SV=5	1.06217e+07	8.61166e+06	8.73464e+06	8.26929e+06	7.92777e+06	240329	282435	3.18595e+06	1.10952e+07	174280	3.2031e+06	552875	5.57337e+06	3.6771e+06	7.23763e+06
YGHU_ECOLI	9	8	621.29	Disulfide-bond oxidoreductase YghU OS=Escherichia coli (strain K12) GN=yghU PE=1 SV=2	1.28828e+07	1.18416e+07	1.18441e+07	1.09203e+07	1.07585e+07	1.32474e+06	1.12922e+06	2.01513e+07	2.54755e+07	752059	1.8289e+06	7.57202e+06	8.46567e+06	6.05765e+06	8.57537e+06
HOLB_ECOLI	1	1	52.05	DNA polymerase III subunit delta' OS=Escherichia coli (strain K12) GN=holB PE=1 SV=2	278046	236235	123964	220357	153283	0	0	100771	230575	0	11143.9	0	84451.2	30325.4	7654.73
GRPE_ECOLI	10	10	418.6	Protein GrpE OS=Escherichia coli (strain K12) GN=grpE PE=1 SV=1	5.98238e+07	5.00791e+07	4.24464e+07	6.82334e+07	3.27855e+07	6.86446e+06	5.74787e+06	3.23091e+07	4.14924e+07	3.16536e+06	2.39089e+07	6.30995e+07	4.44953e+07	3.83293e+07	5.16411e+07
YCIT_ECOLI	6	6	370.15	Uncharacterized HTH-type transcriptional regulator YciT OS=Escherichia coli (strain K12) GN=yciT PE=3 SV=1	2.86275e+06	2.52706e+06	1.88899e+06	2.43785e+06	1.93026e+06	196739	129188	2.03537e+06	3.37193e+06	112093	1.07458e+06	722649	1.26156e+06	961215	1.49576e+06
DEOR_ECOLI	2	2	81.04	Deoxyribose operon repressor OS=Escherichia coli (strain K12) GN=deoR PE=1 SV=1	572401	551769	434713	404769	370280	4995.72	7101.53	143323	221731	5895.6	162112	7419.51	411122	326751	382659
GPDA_ECOLI	1	1	30.25	Glycerol-3-phosphate dehydrogenase [NAD(P)+] OS=Escherichia coli (strain K12) GN=gpsA PE=3 SV=1	20613.7	9428.56	19843.6	0	11335.3	6001.71	83556.9	264165	13761.4	46208.4	3064.54	215200	282393	185897	157114
CYSP_ECOLI	18	18	1044.66	Thiosulfate-binding protein OS=Escherichia coli (strain K12) GN=cysP PE=1 SV=1	2.21938e+07	2.06943e+07	2.05061e+07	2.49215e+07	1.99044e+07	1.06957e+07	1.34675e+07	2.66322e+07	2.36231e+07	5.08759e+06	1.55057e+07	4.21229e+07	2.31207e+07	2.07557e+07	2.51034e+07
QUEE_ECOLI	1	1	64.22	7-carboxy-7-deazaguanine synthase OS=Escherichia coli (strain K12) GN=queE PE=3 SV=1	930908	309649	348624	389537	217958	0	49.6171	34035.2	246825	1946.38	152710	4486.46	225186	1924.2	292550
SYFA_ECOLI	16	15	929.32	Phenylalanine--tRNA ligase alpha subunit OS=Escherichia coli (strain K12) GN=pheS PE=1 SV=2	7.19864e+06	6.15497e+06	5.92858e+06	6.50122e+06	5.59667e+06	1.09077e+06	1.96608e+06	7.06431e+06	8.68907e+06	819033	3.62572e+06	9.67408e+06	6.2535e+06	7.09519e+06	7.01143e+06
TAS_ECOLI	3	3	126.4	Protein tas OS=Escherichia coli (strain K12) GN=tas PE=1 SV=1	4.18088e+06	4.40785e+06	4.32723e+06	4.75882e+06	3.36822e+06	468839	884254	7.11034e+06	9.35408e+06	130512	1.15637e+06	1.69496e+06	3.17844e+06	2.45768e+06	2.31041e+06
AAER_ECOLI	1	1	13.29	HTH-type transcriptional activator AaeR OS=Escherichia coli (strain K12) GN=aaeR PE=3 SV=1	1.66004e+07	1.1471e+07	1.12717e+07	1.08759e+07	2.52505e+07	2.25093e+07	1.84467e+07	5.35788e+07	6.03867e+06	2.53801e+07	3.63395e+07	5.20014e+07	3.29272e+07	9.0654e+07	2.67151e+07
RIBF_ECOLI	1	1	30.64	Riboflavin biosynthesis protein RibF OS=Escherichia coli (strain K12) GN=ribF PE=3 SV=1	1.17625e+06	465600	1.0528e+06	1.14551e+06	1.09412e+06	3797.22	576.599	853250	1.19464e+06	4331.1	34022.9	65358.7	325584	141219	950768
SYR_ECOLI	17	16	970.48	Arginine--tRNA ligase OS=Escherichia coli (strain K12) GN=argS PE=1 SV=1	9.82714e+06	1.06171e+07	8.13456e+06	1.20681e+07	7.14903e+06	1.53204e+06	1.24191e+06	9.02015e+06	1.02513e+07	617312	2.14332e+06	5.88603e+06	7.27561e+06	5.09587e+06	6.75888e+06
YGGN_ECOLI	4	4	110.94	Uncharacterized protein YggN OS=Escherichia coli (strain K12) GN=yggN PE=4 SV=1	2.71707e+06	4.18728e+06	3.29995e+06	2.0888e+06	2.81122e+06	1.77461e+06	1.98623e+06	2.5597e+06	4.3036e+06	393540	1.28971e+06	3.77178e+06	2.39623e+06	1.23547e+06	2.42241e+06
CYCA_ECOLI	1	1	62.11	D-serine/D-alanine/glycine transporter OS=Escherichia coli (strain K12) GN=cycA PE=1 SV=1	105079	64658	0	0	95940.6	10027.7	9156.19	59517.7	216202	5653.68	106605	89431.6	168177	196875	216811
EFTU1_ECOLI	40	38	3852.52	Elongation factor Tu 1 OS=Escherichia coli (strain K12) GN=tufA PE=1 SV=1	7.6497e+08	7.08952e+08	5.36372e+08	7.06448e+08	5.66136e+08	1.17012e+08	1.20767e+08	7.6601e+08	9.14365e+08	7.06349e+07	3.26868e+08	7.05035e+08	5.5876e+08	4.3894e+08	6.00899e+08
HEM3_ECOLI	5	5	163.91	Porphobilinogen deaminase OS=Escherichia coli (strain K12) GN=hemC PE=1 SV=2	1.19372e+06	1.43015e+06	1.04438e+06	1.44642e+06	897892	39716.5	71015.9	1.17471e+06	2.06793e+06	12539.2	339062	1.48929e+06	851320	787943	803180
HFLX_ECOLI	6	3	160.98	GTPase HflX OS=Escherichia coli (strain K12) GN=hflX PE=1 SV=3	388066	357484	237791	272688	214967	9426.22	16575.7	66869.8	284186	8722.22	146275	33287.2	344186	190894	424689
RL5_ECOLI	12	11	870.28	50S ribosomal protein L5 OS=Escherichia coli (strain K12) GN=rplE PE=1 SV=2	5.16645e+07	4.82388e+07	5.11504e+07	5.46287e+07	3.65004e+07	2.42617e+06	3.5773e+06	1.9999e+07	4.71181e+07	879651	2.30602e+07	6.83285e+06	5.63326e+07	3.57917e+07	5.7456e+07
LPTE_ECOLI	1	1	88.71	LPS-assembly lipoprotein LptE OS=Escherichia coli (strain K12) GN=lptE PE=1 SV=1	2.11057e+06	1.66053e+06	2.28918e+06	1.7406e+06	1.48355e+06	120862	121603	1.20876e+06	2.23487e+06	194954	0	617154	582635	0	1.25987e+06
PFKA_ECOLI	15	13	600.86	ATP-dependent 6-phosphofructokinase isozyme 1 OS=Escherichia coli (strain K12) GN=pfkA PE=1 SV=1	1.89205e+07	1.871e+07	1.28601e+07	1.49262e+07	1.44037e+07	618937	914929	1.68135e+07	2.37669e+07	149350	8.78706e+06	1.51724e+07	8.91956e+06	7.20506e+06	8.41981e+06
NUDE_ECOLI	1	1	40.44	ADP compounds hydrolase NudE OS=Escherichia coli (strain K12) GN=nudE PE=1 SV=1	283011	51433	33826.9	163041	88190.2	0	0	0	235838	937.321	58398.5	61686.4	0	15300.1	89892.8
PAL_ECOLI	7	6	435.96	Peptidoglycan-associated lipoprotein OS=Escherichia coli (strain K12) GN=pal PE=1 SV=1	5.728e+06	8.15388e+06	9.36677e+06	7.96442e+06	8.46312e+06	4.99739e+06	2.20697e+06	4.3821e+06	7.61116e+06	1.38163e+06	1.81237e+06	3.00337e+06	3.70744e+06	3.95171e+06	6.15053e+06
YNHG_ECOLI	2	2	125.54	Probable L,D-transpeptidase YnhG OS=Escherichia coli (strain K12) GN=ynhG PE=1 SV=1	1.24004e+06	3.8153e+06	3.97563e+06	1.71707e+06	4.51439e+06	76540.4	255086	1.16581e+06	2.12655e+06	26937.4	37997.1	279694	1.66108e+06	749158	1.5993e+06
SYK1_ECOLI	23	12	1786.65	Lysine--tRNA ligase OS=Escherichia coli (strain K12) GN=lysS PE=1 SV=2	1.89988e+07	1.84435e+07	1.47815e+07	1.8514e+07	1.68314e+07	2.79644e+06	2.77539e+06	2.51261e+07	3.18488e+07	966159	7.96101e+06	2.25381e+06	1.22415e+07	9.66198e+06	1.188e+07
RSGA_ECOLI	3	3	121.35	Putative ribosome biogenesis GTPase RsgA OS=Escherichia coli (strain K12) GN=rsgA PE=1 SV=2	1.6768e+06	1.3609e+06	1.82209e+06	2.15258e+06	1.79413e+06	120644	95190.3	1.40563e+06	1.59034e+06	9070.44	811832	449175	1.36941e+06	900062	3.24253e+06
MTOX_ECOLI	7	7	233.34	N-methyl-L-tryptophan oxidase OS=Escherichia coli (strain K12) GN=solA PE=1 SV=1	2.72767e+06	2.02385e+06	1.19515e+06	2.43089e+06	1.84873e+06	164808	427710	2.57914e+06	3.46339e+06	165289	816617	1.51402e+06	928252	1.09903e+06	397631
SELA_ECOLI	1	1	27.15	L-seryl-tRNA(Sec) selenium transferase OS=Escherichia coli (strain K12) GN=selA PE=1 SV=1	360033	487005	396231	304615	473964	12205.8	39599.9	305965	779558	35050.1	0	63544.3	38594.6	19585.2	76463.7
METB_ECOLI	1	1	60.12	Cystathionine gamma-synthase OS=Escherichia coli (strain K12) GN=metB PE=1 SV=1	777855	936529	780420	1.07232e+06	1.0075e+06	106360	95815.3	1.03387e+06	1.93101e+06	13890.6	216112	82403.4	446100	339097	528206
NADK_ECOLI	2	1	24.98	NAD kinase OS=Escherichia coli (strain K12) GN=nadK PE=1 SV=1	155785	127332	50388.8	111759	68767.8	0	0	50273.6	145233	0	10953.5	54100.5	23203	21317.6	0
SYA_ECOLI	42	36	2619.14	Alanine--tRNA ligase OS=Escherichia coli (strain K12) GN=alaS PE=1 SV=2	2.37837e+07	2.25082e+07	2.09159e+07	1.77732e+07	2.09747e+07	2.96598e+06	5.50941e+06	2.77909e+07	3.99402e+07	5.84576e+06	5.06997e+06	2.11179e+07	1.95362e+07	1.63788e+07	2.15883e+07
ISPB_ECOLI	1	1	108.48	Octaprenyl-diphosphate synthase OS=Escherichia coli (strain K12) GN=ispB PE=1 SV=1	776137	453536	404938	851233	818481	74520.8	95879.7	849250	875053	36276.7	321125	192765	46473.7	249220	458448
YAJC_ECOLI	1	1	36.97	UPF0092 membrane protein YajC OS=Escherichia coli (strain K12) GN=yajC PE=1 SV=1	1.37502e+07	1.11489e+07	9.72878e+06	1.27191e+07	9.47226e+06	196993	1.06339e+06	9.6209e+06	1.34273e+07	345352	3.26401e+06	3.886e+06	4.53655e+06	4.55969e+06	8.89576e+06
ERA_ECOLI	2	2	76.66	GTPase Era OS=Escherichia coli (strain K12) GN=era PE=1 SV=2	894136	928168	703211	850965	504167	43300.2	29274.7	325057	691077	24873.4	527234	93135.7	1.97772e+06	1.36122e+06	2.27815e+06
KCH_ECOLI	1	1	37	Voltage-gated potassium channel Kch OS=Escherichia coli (strain K12) GN=kch PE=1 SV=1	489152	221280	391544	151390	561951	35354	8164.89	147626	185366	0	57697.1	0	331245	0	0
TYSY_ECOLI	5	5	311.99	Thymidylate synthase OS=Escherichia coli (strain K12) GN=thyA PE=1 SV=1	5.63086e+06	3.92024e+06	4.54319e+06	5.80819e+06	4.62836e+06	626673	575921	4.04031e+06	6.90056e+06	181344	1.77341e+06	309618	2.6959e+06	2.03863e+06	2.5825e+06
SECA_ECOLI	16	16	863.12	Protein translocase subunit SecA OS=Escherichia coli (strain K12) GN=secA PE=1 SV=2	6.11606e+06	5.66192e+06	4.84752e+06	6.86208e+06	4.82582e+06	849425	1.25368e+06	8.12281e+06	9.87186e+06	5.61511e+06	1.65941e+06	3.03043e+06	4.68269e+06	3.15403e+06	5.25842e+06
UDG_ECOLI	15	15	763.5	UDP-glucose 6-dehydrogenase OS=Escherichia coli (strain K12) GN=ugd PE=1 SV=1	9.2711e+06	9.24267e+06	8.32332e+06	7.4883e+06	8.98648e+06	842985	1.66017e+06	4.73508e+06	1.19131e+07	345899	2.60367e+06	1.65411e+06	5.31443e+06	4.16553e+06	5.84445e+06
RL7_ECOLI	10	9	835.96	50S ribosomal protein L7/L12 OS=Escherichia coli (strain K12) GN=rplL PE=1 SV=2	1.90056e+08	2.22116e+08	1.76805e+08	1.96655e+08	1.49555e+08	3.57174e+07	1.85489e+07	1.53072e+08	1.99876e+08	1.46991e+07	1.19754e+08	2.27908e+08	1.8056e+08	1.57097e+08	2.22696e+08
YCIW_ECOLI	3	3	188.19	Uncharacterized protein YciW OS=Escherichia coli (strain K12) GN=yciW PE=4 SV=2	1.85846e+06	2.30315e+06	1.59661e+06	1.6787e+06	1.60187e+06	93.9102	17125	1.13277e+06	1.7942e+06	14912.3	639537	207951	1.19511e+06	934865	1.21861e+06
LDCA_ECOLI	2	2	129.18	Murein tetrapeptide carboxypeptidase OS=Escherichia coli (strain K12) GN=ldcA PE=1 SV=1	841457	846409	717028	915052	606661	264308	542965	610913	1.4073e+06	135606	315498	1.38259e+06	676172	536695	593938
YCIK_ECOLI	4	3	158.53	Uncharacterized oxidoreductase YciK OS=Escherichia coli (strain K12) GN=yciK PE=1 SV=3	2.66915e+06	2.52089e+06	2.18138e+06	1.98344e+06	2.21433e+06	206537	236058	2.09194e+06	4.33192e+06	122844	740472	522541	1.90471e+06	1.16776e+06	1.41101e+06
SLYD_ECOLI	5	5	506.02	FKBP-type peptidyl-prolyl cis-trans isomerase SlyD OS=Escherichia coli (strain K12) GN=slyD PE=1 SV=1	3.32149e+07	3.29605e+07	2.97297e+07	3.53259e+07	3.33359e+07	1.0568e+07	9.34783e+06	4.02738e+07	4.44721e+07	3.79095e+06	2.42588e+07	4.18401e+07	2.03026e+07	1.94458e+07	2.33423e+07
ACNA_ECOLI	19	19	1129.11	Aconitate hydratase A OS=Escherichia coli (strain K12) GN=acnA PE=1 SV=3	5.96354e+06	6.10723e+06	7.74164e+06	6.61448e+06	5.95198e+06	1.14869e+06	1.39873e+06	6.52862e+06	6.87226e+06	457451	2.53267e+06	5.44876e+06	3.87472e+06	2.94545e+06	3.8567e+06
SUHB_ECOLI	7	7	389.68	Inositol-1-monophosphatase OS=Escherichia coli (strain K12) GN=suhB PE=1 SV=1	5.72146e+06	4.97731e+06	4.16884e+06	5.86115e+06	3.72727e+06	693170	568240	4.96118e+06	6.38845e+06	776128	1.39604e+06	3.79438e+06	3.06644e+06	2.17652e+06	3.17899e+06
RL23_ECOLI	4	3	194.93	50S ribosomal protein L23 OS=Escherichia coli (strain K12) GN=rplW PE=1 SV=1	5.23503e+06	5.34425e+06	4.71181e+06	2.41297e+06	575972	463307	134121	934718	2.511e+06	51539.1	4.59679e+06	733355	5.22862e+06	3.85141e+06	8.51859e+06
PTKB_ECOLI	4	4	454.36	Galactitol-specific phosphotransferase enzyme IIB component OS=Escherichia coli (strain K12) GN=gatB PE=1 SV=2	5.4337e+07	3.6397e+07	3.91378e+07	4.0661e+07	3.39862e+07	7.17749e+06	6.06306e+06	3.08228e+07	4.24998e+07	1.70324e+06	1.7827e+07	2.93743e+07	1.82439e+07	1.50301e+07	1.92736e+07
RIMP_ECOLI	1	1	79.01	Ribosome maturation factor RimP OS=Escherichia coli (strain K12) GN=rimP PE=1 SV=2	613618	853918	855946	954138	967805	0	217839	0	154375	10367.5	134981	27487.1	102043	382726	384726
SYGA_ECOLI	7	7	461.03	Glycine--tRNA ligase alpha subunit OS=Escherichia coli (strain K12) GN=glyQ PE=1 SV=2	9.43474e+06	8.58795e+06	7.83789e+06	9.71997e+06	8.72937e+06	870677	537386	1.21207e+07	1.59486e+07	295700	2.34848e+06	1.82519e+06	5.68233e+06	3.9529e+06	5.89281e+06
GPMB_ECOLI	5	5	276.95	Probable phosphoglycerate mutase GpmB OS=Escherichia coli (strain K12) GN=gpmB PE=3 SV=1	1.25174e+06	1.43438e+06	1.46184e+06	1.54903e+06	1.67705e+06	255961	256614	1.52904e+06	2.19443e+06	96186.2	288015	420115	1.47244e+06	996715	1.11875e+06
ACP_ECOLI	4	4	278.05	Acyl carrier protein OS=Escherichia coli (strain K12) GN=acpP PE=1 SV=2	1.46217e+08	8.24418e+07	7.65149e+07	1.15577e+08	9.4818e+07	5.04658e+07	3.70646e+07	1.05087e+08	1.38928e+08	1.79017e+07	5.76871e+07	1.88352e+08	8.74169e+07	1.0406e+08	1.1653e+08
PSRP_ECOLI	2	2	82.81	Phosphoenolpyruvate synthase regulatory protein OS=Escherichia coli (strain K12) GN=ppsR PE=1 SV=1	328932	329055	613012	485356	552187	132154	106209	22162.8	307692	138467	1150.88	0	300878	86233.5	44208.5
OBG_ECOLI	3	3	186.07	GTPase ObgE/CgtA OS=Escherichia coli (strain K12) GN=obgE PE=1 SV=1	1.54019e+06	1.65978e+06	1.34067e+06	1.71219e+06	1.33995e+06	84775.3	79969	760952	1.45517e+06	25177	442132	147304	1.41444e+06	520890	1.65202e+06
YECA_ECOLI	1	1	34.41	Uncharacterized protein YecA OS=Escherichia coli (strain K12) GN=yecA PE=4 SV=1	1.17882e+06	1.16797e+06	923757	976829	1.24462e+06	0	4985.69	1.18969e+06	1.95485e+06	0	195910	14146.2	607916	359288	585412
YHES_ECOLI	3	3	166.36	Uncharacterized ABC transporter ATP-binding protein YheS OS=Escherichia coli (strain K12) GN=yheS PE=1 SV=1	1.53277e+06	1.60095e+06	1.36127e+06	1.23585e+06	793790	55415.2	10432.1	829189	1.64335e+06	26054.8	271099	140371	795950	519497	944093
SSEB_ECOLI	2	2	36.31	Protein SseB OS=Escherichia coli (strain K12) GN=sseB PE=4 SV=1	2.03002e+06	1.34499e+06	1.02755e+06	1.96484e+06	1.19123e+06	181181	1431.81	724241	2.305e+06	3676.51	304230	150350	92244.5	172530	242076
GLNE_ECOLI	6	4	210.34	Glutamate-ammonia-ligase adenylyltransferase OS=Escherichia coli (strain K12) GN=glnE PE=1 SV=2	550912	644225	540852	567568	518020	1891.54	15362.7	256756	892043	11758	18307.6	284866	411428	61126.8	194648
FRDA_ECOLI	5	5	203.89	Fumarate reductase flavoprotein subunit OS=Escherichia coli (strain K12) GN=frdA PE=1 SV=3	1.63625e+06	1.66471e+06	1.16766e+06	1.53554e+06	1.37919e+06	15142.3	64848.2	1.88899e+06	2.88544e+06	22062.9	163322	1.00135e+06	285735	163332	614080
FABI_ECOLI	14	14	924.46	Enoyl-[acyl-carrier-protein] reductase [NADH] FabI OS=Escherichia coli (strain K12) GN=fabI PE=1 SV=2	4.61654e+07	4.08741e+07	3.5533e+07	4.59151e+07	3.44913e+07	6.84812e+06	6.95249e+06	4.09722e+07	7.04247e+07	2.66909e+06	2.10862e+07	3.53175e+06	2.39304e+07	2.13958e+07	2.45496e+07
TDCF_ECOLI	2	1	70.95	Putative reactive intermediate deaminase TdcF OS=Escherichia coli (strain K12) GN=tdcF PE=1 SV=1	398728	142340	302442	254236	271438	125971	174629	355682	882429	1890.7	63022.1	259798	70279.6	22803.2	24798.2
ARLY_ECOLI	18	17	1268.47	Argininosuccinate lyase OS=Escherichia coli (strain K12) GN=argH PE=1 SV=3	1.51858e+07	1.21531e+07	9.70315e+06	1.48352e+07	1.28797e+07	2.30972e+06	2.65619e+06	2.10169e+07	2.99841e+07	1.08653e+06	1.16764e+07	2.19573e+07	8.70919e+06	8.4265e+06	1.14084e+07
MIOC_ECOLI	1	1	51.12	Protein MioC OS=Escherichia coli (strain K12) GN=mioC PE=1 SV=4	1.60812e+06	1.02125e+06	758923	1.321e+06	844239	0	0	717085	1.3531e+06	16192.9	88053	662764	353463	184287	786633
ARCB_ECOLI	3	2	155.98	Aerobic respiration control sensor protein ArcB OS=Escherichia coli (strain K12) GN=arcB PE=1 SV=1	362625	345877	317260	235627	291348	164236	253869	240382	474627	17815.5	135149	267338	37867.2	119903	228193
YDFG_ECOLI	5	4	351.01	NADP-dependent 3-hydroxy acid dehydrogenase YdfG OS=Escherichia coli (strain K12) GN=ydfG PE=1 SV=2	1.41505e+07	1.09732e+07	9.00942e+06	1.20208e+07	9.40846e+06	972951	998859	1.08058e+07	2.54151e+07	381871	3.62046e+06	6.38537e+06	6.53781e+06	4.10572e+06	7.64096e+06
UVRB_ECOLI	5	5	142.95	UvrABC system protein B OS=Escherichia coli (strain K12) GN=uvrB PE=1 SV=2	1.7343e+06	917831	857522	1.21897e+06	816743	58792	45823.6	503752	1.38761e+06	2431.7	233277	81627.7	656452	259175	707536
LRHA_ECOLI	1	1	15.72	Probable HTH-type transcriptional regulator LrhA OS=Escherichia coli (strain K12) GN=lrhA PE=3 SV=2	414985	272584	236096	334587	261671	19246.6	0	152168	126736	2694.73	322116	1.08101e+06	583863	478152	697005
UUP_ECOLI	6	4	223.21	ABC transporter ATP-binding protein uup OS=Escherichia coli (strain K12) GN=uup PE=1 SV=2	1.53654e+06	1.47556e+06	1.40325e+06	1.36158e+06	1.06702e+06	87052.4	88519.4	802485	995374	38696	471294	162483	1.07431e+06	924523	1.03439e+06
TRER_ECOLI	1	1	48.35	HTH-type transcriptional regulator TreR OS=Escherichia coli (strain K12) GN=treR PE=1 SV=2	443949	662390	401056	373934	387568	3110.48	0	392892	328864	0	0	166.212	3.89434	34022.3	167509
ISCU_ECOLI	8	8	763.59	Iron-sulfur cluster assembly scaffold protein IscU OS=Escherichia coli (strain K12) GN=iscU PE=1 SV=1	1.38342e+07	1.0217e+07	7.71868e+06	1.61202e+07	6.9212e+06	2.97771e+06	2.28612e+06	1.35302e+07	1.26934e+07	1.78783e+06	8.51683e+06	2.75288e+07	1.41424e+07	1.02783e+07	1.09699e+07
WECE_ECOLI	3	3	142.73	dTDP-4-amino-4,6-dideoxygalactose transaminase OS=Escherichia coli (strain K12) GN=wecE PE=1 SV=2	1.23125e+06	954086	1.25489e+06	688453	1.10298e+06	1182.91	0	469338	1.14555e+06	5233.02	382756	253320	891109	587026	1.11951e+06
YEBV_ECOLI	2	2	91.9	Uncharacterized protein YebV OS=Escherichia coli (strain K12) GN=yebV PE=1 SV=1	186595	78397.8	143727	121844	504309	110660	180407	323424	43083.8	22976.7	57504.9	88765.2	7819.77	60155	58534.6
DSBC_ECOLI	5	5	296.89	Thiol:disulfide interchange protein DsbC OS=Escherichia coli (strain K12) GN=dsbC PE=1 SV=1	6.79807e+06	6.81506e+06	6.38174e+06	7.03237e+06	6.8571e+06	1.79556e+06	1.00946e+06	8.48662e+06	9.64138e+06	799756	3.14257e+06	7.67935e+06	5.27e+06	3.81667e+06	5.84155e+06
YHEO_ECOLI	4	3	233.81	Uncharacterized protein YheO OS=Escherichia coli (strain K12) GN=yheO PE=4 SV=1	3.35004e+06	2.30254e+06	2.23899e+06	2.33022e+06	1.77074e+06	318374	300332	1.92987e+06	3.99916e+06	146421	912523	540365	1.95305e+06	1.08838e+06	1.69544e+06
PFKB_ECOLI	11	11	649.46	ATP-dependent 6-phosphofructokinase isozyme 2 OS=Escherichia coli (strain K12) GN=pfkB PE=1 SV=2	1.3567e+07	1.36513e+07	1.37059e+07	1.36299e+07	1.26288e+07	2.56624e+06	1.80888e+06	1.66971e+07	2.4533e+07	908605	6.56412e+06	1.27236e+07	1.03306e+07	9.58885e+06	8.99028e+06
YHAJ_ECOLI	2	2	46.58	Uncharacterized HTH-type transcriptional regulator YhaJ OS=Escherichia coli (strain K12) GN=yhaJ PE=3 SV=1	2.11476e+06	1.8538e+06	420310	359677	270624	9898.58	581977	2.27687e+06	2.73841e+06	146187	91843	204996	265375	130004	332826
NIKR_ECOLI	1	1	57.83	Nickel-responsive regulator OS=Escherichia coli (strain K12) GN=nikR PE=1 SV=1	532788	344024	277673	578258	554954	177988	225778	629951	582039	253640	478704	1.09833e+06	311448	440460	318676
NANE_ECOLI	1	1	39.45	Putative N-acetylmannosamine-6-phosphate 2-epimerase OS=Escherichia coli (strain K12) GN=nanE PE=3 SV=1	706846	923188	841334	753392	970055	0	925.861	427430	1.30145e+06	310.211	873.227	100442	0	324114	0
PROP_ECOLI	2	2	66.67	Proline/betaine transporter OS=Escherichia coli (strain K12) GN=proP PE=1 SV=1	875263	1.07585e+06	909999	1.72758e+06	543658	26989.8	0	145615	121014	15603.4	464016	395026	613564	674258	1.21896e+06
LGUL_ECOLI	5	4	172.75	Lactoylglutathione lyase OS=Escherichia coli (strain K12) GN=gloA PE=1 SV=1	5.90088e+06	4.85834e+06	4.82465e+06	5.26844e+06	5.08309e+06	691601	878214	4.84743e+06	9.39911e+06	185931	1.47326e+06	4.18857e+06	3.75787e+06	2.30492e+06	2.94022e+06
RPOA_ECOLI	22	20	1113.28	DNA-directed RNA polymerase subunit alpha OS=Escherichia coli (strain K12) GN=rpoA PE=1 SV=1	7.14394e+07	7.3124e+07	6.35879e+07	7.06306e+07	5.45373e+07	5.31854e+06	6.91138e+06	6.6086e+07	1.03376e+08	4.35206e+06	3.64215e+07	7.09785e+07	5.34014e+07	4.74475e+07	6.29613e+07
RP54_ECOLI	4	4	146.58	RNA polymerase sigma-54 factor OS=Escherichia coli (strain K12) GN=rpoN PE=1 SV=2	1.60661e+06	1.44554e+06	1.45322e+06	1.99807e+06	1.31567e+06	191101	154806	540800	1.98249e+06	67248	590243	8859.58	410350	319583	775645
CYSK_ECOLI	26	26	2152.11	Cysteine synthase A OS=Escherichia coli (strain K12) GN=cysK PE=1 SV=2	2.56399e+08	1.92282e+08	1.99348e+08	2.09552e+08	2.40269e+08	7.96046e+07	6.34479e+07	3.0664e+08	2.58088e+08	2.88994e+07	1.60838e+08	3.63439e+08	2.04074e+08	1.59162e+08	1.94567e+08
TNAB_ECOLI	1	1	69.75	Low affinity tryptophan permease OS=Escherichia coli (strain K12) GN=tnaB PE=1 SV=1	1.79306e+06	1.51874e+06	1.11429e+06	2.11995e+06	1.85778e+06	14127.4	36130.8	1.04317e+06	3.00251e+06	94271.3	385946	365204	702641	364709	535058
RL19_ECOLI	11	11	599.72	50S ribosomal protein L19 OS=Escherichia coli (strain K12) GN=rplS PE=1 SV=2	1.51855e+08	1.68606e+08	1.20186e+08	1.58517e+08	1.24174e+08	1.38444e+07	1.27104e+07	1.16214e+08	2.12327e+08	3.90408e+06	4.33383e+07	2.13528e+07	8.79751e+07	5.42114e+07	1.27672e+08
FABH_ECOLI	5	5	212.79	3-oxoacyl-[acyl-carrier-protein] synthase 3 OS=Escherichia coli (strain K12) GN=fabH PE=1 SV=1	5.87204e+06	5.32388e+06	4.19282e+06	5.25194e+06	4.4394e+06	1.17602e+06	1.22606e+06	4.59227e+06	7.56881e+06	693041	4.23659e+06	6.55094e+06	4.93851e+06	4.67956e+06	4.50687e+06
AK1H_ECOLI	5	5	265.93	Bifunctional aspartokinase/homoserine dehydrogenase 1 OS=Escherichia coli (strain K12) GN=thrA PE=1 SV=2	4.44674e+06	6.66468e+06	7.11777e+06	5.21865e+06	6.11928e+06	88061.3	239395	2.19713e+06	4.92811e+06	77534.9	969206	15943.8	1.79217e+06	1.63257e+06	2.47871e+06
YQIC_ECOLI	3	2	57.69	Uncharacterized protein YqiC OS=Escherichia coli (strain K12) GN=yqiC PE=1 SV=2	421528	595611	812092	933566	549522	125547	58138	505400	893560	17027.2	242807	866543	848427	705456	845734
ABGA_ECOLI	1	1	53.99	p-aminobenzoyl-glutamate hydrolase subunit A OS=Escherichia coli (strain K12) GN=abgA PE=1 SV=2	141999	340121	104687	308946	272190	0	1480.57	89055.9	7956.84	0	0	93729.2	54202.5	0	13170.8
HIS6_ECOLI	4	4	217.97	Imidazole glycerol phosphate synthase subunit HisF OS=Escherichia coli (strain K12) GN=hisF PE=1 SV=1	3.48549e+06	3.16034e+06	1.77599e+06	3.21194e+06	1.88338e+06	196574	131825	3.08057e+06	3.58105e+06	31547.2	1.52958e+06	2.27823e+06	1.89163e+06	1.07746e+06	2.22036e+06
RSMB_ECOLI	4	4	318.55	Ribosomal RNA small subunit methyltransferase B OS=Escherichia coli (strain K12) GN=rsmB PE=1 SV=2	1.20502e+06	1.23314e+06	909981	969503	964862	89088.2	90690.9	1.7967e+06	1.66946e+06	28344.6	390630	387234	524881	346846	744135
EFPL_ECOLI	9	9	461.84	Elongation factor P-like protein OS=Escherichia coli (strain K12) GN=yeiP PE=1 SV=1	6.83371e+06	6.86181e+06	5.80768e+06	7.04587e+06	5.71727e+06	957215	1.06808e+06	6.8595e+06	7.49868e+06	484317	2.53427e+06	4.1579e+06	4.66236e+06	3.73543e+06	6.09112e+06
KDGK_ECOLI	1	1	58.41	2-dehydro-3-deoxygluconokinase OS=Escherichia coli (strain K12) GN=kdgK PE=1 SV=1	1.80607e+06	1.64539e+06	1.16662e+06	1.04338e+06	1.39554e+06	0	101148	1.1719e+06	2.35293e+06	0	407431	1.11275e+06	965751	460416	910441
CPDA_ECOLI	3	2	121.52	3',5'-cyclic adenosine monophosphate phosphodiesterase CpdA OS=Escherichia coli (strain K12) GN=cpdA PE=1 SV=1	734188	818266	589694	852420	723692	31329.8	56155.9	698470	1.41394e+06	15566.8	198545	786829	797816	585926	549802
BGLR_ECOLI	2	2	47.56	Beta-glucuronidase OS=Escherichia coli (strain K12) GN=uidA PE=1 SV=2	845616	729685	452326	739847	695939	12073.4	311710	2.25401e+06	2.68864e+06	89592.5	154580	108125	315340	224441	464818
PARE_ECOLI	4	4	247.93	DNA topoisomerase 4 subunit B OS=Escherichia coli (strain K12) GN=parE PE=1 SV=3	1.03172e+06	1.20174e+06	1.02999e+06	1.14464e+06	800360	39876.7	157992	391494	572784	13024	829177	126716	865368	921344	1.77558e+06
PSS_ECOLI	8	8	520.84	CDP-diacylglycerol--serine O-phosphatidyltransferase OS=Escherichia coli (strain K12) GN=pssA PE=1 SV=2	1.96619e+06	2.30698e+06	2.40267e+06	2.07482e+06	2.49043e+06	548229	603227	1.46594e+06	3.79747e+06	106742	711569	110273	1.23058e+06	1.05843e+06	1.72872e+06
CYAY_ECOLI	2	2	39.93	Protein CyaY OS=Escherichia coli (strain K12) GN=cyaY PE=1 SV=1	1.19661e+06	540032	544757	1.05112e+06	695162	0	160534	610092	899102	0	399781	1.63579e+06	410182	496100	538859
YPFH_ECOLI	1	1	47.46	Esterase YpfH OS=Escherichia coli (strain K12) GN=ypfH PE=3 SV=2	164693	172760	150678	99575.9	119479	0	0	196929	310693	0	42271.3	0	3065.84	2167.08	147376
IMDH_ECOLI	16	13	1016.13	Inosine-5'-monophosphate dehydrogenase OS=Escherichia coli (strain K12) GN=guaB PE=1 SV=1	1.03778e+07	1.02399e+07	9.4623e+06	9.5829e+06	1.14284e+07	1.71227e+06	2.43884e+06	1.32301e+07	2.27537e+07	697863	3.12351e+06	1.37949e+07	9.37582e+06	6.97622e+06	9.86046e+06
PRET_ECOLI	1	1	34.23	NAD-dependent dihydropyrimidine dehydrogenase subunit PreT OS=Escherichia coli (strain K12) GN=preT PE=1 SV=1	452643	86934.5	158250	287987	171269	0	8484.05	44560.8	47943.5	4375.21	32843.7	373647	424538	188149	323795
RATB_ECOLI	1	1	56.83	UPF0125 protein RatB OS=Escherichia coli (strain K12) GN=ratB PE=1 SV=1	1.72527e+06	1.40532e+06	1.00763e+06	1.72135e+06	1.29676e+06	356381	277728	1.20132e+06	1.58369e+06	232988	513660	1.77703e+06	696047	562434	576663
YHHW_ECOLI	3	3	137.47	Quercetin 2,3-dioxygenase OS=Escherichia coli (strain K12) GN=yhhW PE=1 SV=1	714306	650555	583086	824027	532348	64358.7	127886	948574	1.50833e+06	139316	6980.1	486483	437570	319279	392187
TYRA_ECOLI	2	1	42.86	T-protein OS=Escherichia coli (strain K12) GN=tyrA PE=1 SV=1	0	0	0	0	0	2982.18	0	0	0	1716.09	0	0	185502	128148	324832
TKT2_ECOLI	20	14	716.19	Transketolase 2 OS=Escherichia coli (strain K12) GN=tktB PE=1 SV=1	3.77922e+06	7.00874e+06	6.84093e+06	4.93131e+06	6.27157e+06	1.35737e+06	1.30998e+06	6.46178e+06	8.68642e+06	690897	2.9259e+06	5.74427e+06	4.28883e+06	4.89629e+06	3.69525e+06
RS12_ECOLI	4	4	175.76	30S ribosomal protein S12 OS=Escherichia coli (strain K12) GN=rpsL PE=1 SV=2	5.80192e+07	7.368e+07	5.62096e+07	5.26883e+07	5.02757e+07	3.93653e+06	9.54126e+06	3.42873e+07	5.39891e+07	2.08385e+06	1.12101e+07	5.33523e+06	4.20736e+07	2.5872e+07	4.11705e+07
UXUB_ECOLI;YDFI_ECOLI	7	7	290.85	D-mannonate oxidoreductase OS=Escherichia coli (strain K12) GN=uxuB PE=3 SV=1	1.50982e+06	1.47713e+06	1.79654e+06	1.63211e+06	1.55191e+06	52454.5	577045	3.88855e+06	6.89304e+06	158929	259308	1.51789e+06	690496	690592	757440
YFCF_ECOLI	2	2	73.32	Glutathione S-transferase YfcF OS=Escherichia coli (strain K12) GN=yfcF PE=1 SV=1	1.52928e+06	1.9286e+06	1.74038e+06	1.86449e+06	1.90997e+06	235529	120485	621620	1.6728e+06	95041	723974	643364	1.33604e+06	1.08208e+06	1.00504e+06
PURR_ECOLI	6	5	179.66	HTH-type transcriptional repressor PurR OS=Escherichia coli (strain K12) GN=purR PE=1 SV=2	2.24175e+06	2.17349e+06	1.79366e+06	1.92902e+06	1.64441e+06	258031	113813	2.10421e+06	2.9415e+06	22537.3	532659	2.85051e+06	2.41779e+06	1.8653e+06	2.56421e+06
COAD_ECOLI	2	2	62.89	Phosphopantetheine adenylyltransferase OS=Escherichia coli (strain K12) GN=coaD PE=1 SV=1	1.1732e+06	1.21653e+06	1.26474e+06	1.12763e+06	1.09608e+06	102576	140614	1.53345e+06	3.40312e+06	47462	795638	1.62264e+06	1.08809e+06	1.25533e+06	1.38673e+06
MPRA_ECOLI	3	3	154.94	Transcriptional repressor MprA OS=Escherichia coli (strain K12) GN=mprA PE=2 SV=1	2.08637e+06	1.85323e+06	2.48206e+06	2.36026e+06	2.32311e+06	166584	288369	1.20808e+06	2.5921e+06	77180.5	328615	816576	2.00552e+06	861178	2.00637e+06
USHA_ECOLI	7	6	202.04	Protein UshA OS=Escherichia coli (strain K12) GN=ushA PE=1 SV=2	1.6193e+06	1.32035e+06	1.33073e+06	1.42059e+06	1.63739e+06	22432.5	21241.4	2.5907e+06	2.38104e+06	34291.7	505676	1.61651e+06	1.2644e+06	944395	1.18643e+06
RL1_ECOLI	17	17	1208.76	50S ribosomal protein L1 OS=Escherichia coli (strain K12) GN=rplA PE=1 SV=2	1.75784e+08	1.75874e+08	1.33116e+08	1.54133e+08	1.27648e+08	2.58856e+07	2.97379e+07	1.45559e+08	2.01019e+08	1.3735e+07	6.77399e+07	2.34831e+07	1.04763e+08	8.71838e+07	1.27955e+08
INGK_ECOLI	1	1	19.82	Inosine-guanosine kinase OS=Escherichia coli (strain K12) GN=gsk PE=1 SV=1	1.50648e+06	1.98118e+06	1.12417e+06	1.30763e+06	1.19707e+06	40975.5	26040.8	643285	1.07043e+06	16200.3	413705	15496.7	666327	609011	711389
GNSA_ECOLI	1	1	21.02	Protein GnsA OS=Escherichia coli (strain K12) GN=gnsA PE=1 SV=1	242968	39943	29941.6	308458	26377.3	1660.2	48150.5	294606	71048.6	222.394	27286.3	693571	401862	379593	286196
THID_ECOLI	2	2	98.9	Hydroxymethylpyrimidine/phosphomethylpyrimidine kinase OS=Escherichia coli (strain K12) GN=thiD PE=1 SV=1	807888	413615	402406	369002	587301	280864	37792.8	21116.4	168380	11484.5	1.42328e+06	94339.1	1.47248e+06	1.26881e+06	1.52619e+06
YRFG_ECOLI	1	1	63.54	GMP/IMP nucleotidase YrfG OS=Escherichia coli (strain K12) GN=yrfG PE=1 SV=1	88641.1	495009	454608	575254	407521	20590.2	0	20577.3	2636.93	6877.09	20472.9	956.867	35523	125011	67976.3
RSTA_ECOLI	2	2	90.69	Transcriptional regulatory protein RstA OS=Escherichia coli (strain K12) GN=rstA PE=1 SV=2	1.80115e+06	1.83815e+06	1.75843e+06	1.60263e+06	1.52284e+06	49662.3	57405.8	723674	2.12068e+06	35144.8	622249	40400.3	853602	509245	1.05746e+06
ATPB_ECOLI	25	25	1852.72	ATP synthase subunit beta OS=Escherichia coli (strain K12) GN=atpD PE=1 SV=2	5.0573e+07	3.83128e+07	2.95461e+07	4.35344e+07	3.5952e+07	3.45041e+06	5.14317e+06	3.33804e+07	5.70247e+07	1.12975e+06	1.40876e+07	3.39232e+07	1.90391e+07	1.8089e+07	2.32825e+07
MSRC_ECOLI	4	3	106.41	Free methionine-R-sulfoxide reductase OS=Escherichia coli (strain K12) GN=msrC PE=1 SV=2	465385	487895	291152	389997	275213	5430.87	36407.4	487509	944625	1875.21	270432	698655	427353	299478	261840
SYM_ECOLI	24	22	1270.75	Methionine--tRNA ligase OS=Escherichia coli (strain K12) GN=metG PE=1 SV=2	1.40651e+07	1.20074e+07	9.24514e+06	1.25963e+07	1.00969e+07	592267	1.93029e+06	1.26186e+07	1.8331e+07	362217	6.52225e+06	1.35537e+07	1.02326e+07	8.56679e+06	1.16999e+07
FABZ_ECOLI	4	4	185.07	3-hydroxyacyl-[acyl-carrier-protein] dehydratase FabZ OS=Escherichia coli (strain K12) GN=fabZ PE=1 SV=1	1.71087e+06	1.88291e+06	1.05332e+06	2.234e+06	1.53894e+06	393428	374304	2.40591e+06	2.22773e+06	113606	1.46752e+06	2.58968e+06	2.14057e+06	1.44404e+06	1.26765e+06
MREB_ECOLI	9	8	305.8	Rod shape-determining protein MreB OS=Escherichia coli (strain K12) GN=mreB PE=1 SV=1	1.27143e+07	1.11921e+07	1.13656e+07	1.04158e+07	9.51552e+06	5.46002e+06	4.55102e+06	4.85541e+06	1.36036e+07	1.00499e+06	3.20909e+06	1.37004e+06	7.59832e+06	5.34988e+06	9.08226e+06
YAJG_ECOLI	2	2	103.27	Uncharacterized lipoprotein YajG OS=Escherichia coli (strain K12) GN=yajG PE=3 SV=1	1.18145e+06	1.10427e+06	1.27529e+06	1.24263e+06	1.05299e+06	22611.6	228519	369395	899361	29009.3	577198	238227	451824	706666	1.14504e+06
ATPG_ECOLI	11	10	568.27	ATP synthase gamma chain OS=Escherichia coli (strain K12) GN=atpG PE=1 SV=1	1.11903e+07	9.33945e+06	7.96499e+06	1.02645e+07	8.41108e+06	458612	1.32391e+06	8.84222e+06	1.43002e+07	236329	2.79002e+06	5.94565e+06	5.26493e+06	4.28192e+06	6.54444e+06
DHAS_ECOLI	9	9	574.87	Aspartate-semialdehyde dehydrogenase OS=Escherichia coli (strain K12) GN=asd PE=1 SV=1	9.58154e+06	8.95951e+06	7.35237e+06	1.10487e+07	8.97576e+06	2.7232e+06	1.75912e+06	1.21394e+07	1.93276e+07	475636	3.81107e+06	1.20907e+07	7.37827e+06	5.20282e+06	6.02889e+06
ENTH_ECOLI	3	3	137.61	Proofreading thioesterase EntH OS=Escherichia coli (strain K12) GN=entH PE=1 SV=1	427901	395171	493592	441498	642173	9036.08	246.599	502269	993930	19.1695	22510.9	11378.6	123332	68485.7	170653
YOAC_ECOLI	4	4	183.47	Uncharacterized protein YoaC OS=Escherichia coli (strain K12) GN=yoaC PE=4 SV=2	1.95054e+06	1.19416e+06	1.21575e+06	1.5708e+06	1.62606e+06	799709	252203	1.25752e+06	2.58862e+06	94714.9	734802	189985	1.18729e+06	722290	977052
CYSQ_ECOLI	5	4	329.71	3'(2'),5'-bisphosphate nucleotidase CysQ OS=Escherichia coli (strain K12) GN=cysQ PE=1 SV=2	7.84286e+06	8.27432e+06	9.56388e+06	8.10851e+06	8.00384e+06	964623	1.07228e+06	8.79592e+06	1.32264e+07	444314	3.03248e+06	6.99291e+06	5.65791e+06	4.57911e+06	5.75913e+06
LEPA_ECOLI	9	9	370.31	Elongation factor 4 OS=Escherichia coli (strain K12) GN=lepA PE=1 SV=1	3.54241e+06	4.57737e+06	3.63661e+06	2.81519e+06	2.77048e+06	81830.4	422326	604056	2.12614e+06	251873	1.41316e+06	886419	2.67698e+06	1.94525e+06	4.12524e+06
YCFP_ECOLI	8	7	391.2	UPF0227 protein YcfP OS=Escherichia coli (strain K12) GN=ycfP PE=1 SV=1	9.90939e+06	8.37378e+06	6.8873e+06	9.09431e+06	7.52418e+06	829074	713915	7.18261e+06	1.57031e+07	295879	2.8921e+06	496499	4.46077e+06	4.25661e+06	4.51069e+06
YIGB_ECOLI	3	3	66.22	5-amino-6-(5-phospho-D-ribitylamino)uracil phosphatase YigB OS=Escherichia coli (strain K12) GN=yigB PE=1 SV=1	524535	363240	415499	555889	409811	15825.1	819.09	162250	638968	8450.88	14239.5	147135	195010	2352.83	271744
BASR_ECOLI	1	1	47.48	Transcriptional regulatory protein BasR OS=Escherichia coli (strain K12) GN=basR PE=1 SV=3	986462	1.26701e+06	884784	1.09488e+06	936880	9003.23	4889.95	267037	1.02623e+06	0	122022	200352	589017	305916	330007
PTND_ECOLI	1	1	35.86	Mannose permease IID component OS=Escherichia coli (strain K12) GN=manZ PE=1 SV=2	709793	491774	590205	922093	730323	0	56727.3	765840	2.433e+06	0	269158	370877	564772	427338	784124
ENTF_ECOLI	3	2	107.39	Enterobactin synthase component F OS=Escherichia coli (strain K12) GN=entF PE=1 SV=3	646960	603236	745667	552080	854437	32076.8	77927.4	812489	1.17376e+06	5392	78964.3	1558.18	257979	244714	237081
YFIF_ECOLI	7	7	361.6	Uncharacterized tRNA/rRNA methyltransferase YfiF OS=Escherichia coli (strain K12) GN=yfiF PE=3 SV=1	4.36267e+06	4.58396e+06	4.04159e+06	4.4831e+06	4.65729e+06	451864	176969	3.73585e+06	1.07444e+07	175177	636036	2.55524e+06	2.42172e+06	1.56728e+06	2.78386e+06
RIMO_ECOLI	4	4	146.48	Ribosomal protein S12 methylthiotransferase RimO OS=Escherichia coli (strain K12) GN=rimO PE=1 SV=1	953459	1.04362e+06	909082	908294	632422	75797.5	201565	166649	911671	9765.18	381205	692083	477583	830098	788499
RS7_ECOLI	11	11	709.3	30S ribosomal protein S7 OS=Escherichia coli (strain K12) GN=rpsG PE=1 SV=3	1.97201e+08	1.86974e+08	1.44121e+08	1.92409e+08	1.49238e+08	1.35219e+07	1.40789e+07	1.24232e+08	2.09899e+08	4.02851e+06	5.35746e+07	1.77183e+07	1.25447e+08	8.60892e+07	1.11522e+08
SYC_ECOLI	12	12	538.36	Cysteine--tRNA ligase OS=Escherichia coli (strain K12) GN=cysS PE=1 SV=2	9.79687e+06	9.22464e+06	7.6765e+06	9.14001e+06	7.28113e+06	1.19482e+06	1.0611e+06	7.89227e+06	1.20718e+07	451761	2.39914e+06	8.27743e+06	6.05301e+06	4.10398e+06	5.64747e+06
ALAC_ECOLI	3	3	106.44	Glutamate-pyruvate aminotransferase AlaC OS=Escherichia coli (strain K12) GN=alaC PE=1 SV=1	704870	923941	818055	1.03566e+06	884959	13031.6	30073.6	1.11703e+06	1.68423e+06	12596.3	241685	375732	538150	491268	753281
EUTM_ECOLI	2	2	102.99	Ethanolamine utilization protein EutM OS=Escherichia coli (strain K12) GN=eutM PE=1 SV=1	426314	85704.3	225319	74417.5	542503	113994	24177.9	418202	36482.8	20429.6	507673	1.12769e+06	373305	359757	451438
CHRR_ECOLI	1	1	33.71	Chromate reductase OS=Escherichia coli (strain K12) GN=chrR PE=1 SV=1	497521	385311	37391	441785	132190	0	0	402988	663468	0	529315	813369	615869	341336	0
RIBA_ECOLI	2	2	73.33	GTP cyclohydrolase-2 OS=Escherichia coli (strain K12) GN=ribA PE=1 SV=1	544480	413318	234601	401141	438748	31.4383	9488.05	385046	739071	1612.53	95164.2	407368	221397	108819	290565
YEHS_ECOLI	3	2	88.91	Uncharacterized protein YehS OS=Escherichia coli (strain K12) GN=yehS PE=4 SV=1	475666	516058	362475	554704	290591	13837.9	37754.6	599901	961121	14937.9	140176	685241	548998	455925	641294
ULAG_ECOLI	1	1	13.55	Probable L-ascorbate-6-phosphate lactonase UlaG OS=Escherichia coli (strain K12) GN=ulaG PE=1 SV=2	0	4446.38	189.787	63511.1	3591.87	177022	136565	117210	7815.79	47060.7	22813.8	0	52878.8	140893	41976
YJIA_ECOLI	3	3	142.49	Uncharacterized GTP-binding protein YjiA OS=Escherichia coli (strain K12) GN=yjiA PE=1 SV=3	1.80199e+06	1.53649e+06	1.10984e+06	1.5608e+06	1.33122e+06	67621.2	122407	867398	1.56271e+06	53982.9	923231	315911	1.01122e+06	1.33295e+06	914307
YEGP_ECOLI	4	4	353.25	UPF0339 protein YegP OS=Escherichia coli (strain K12) GN=yegP PE=1 SV=2	4.13739e+06	1.04862e+07	1.32449e+07	7.17017e+06	1.27708e+07	510309	278047	1.03486e+07	1.16048e+07	84508.9	652500	5.01285e+06	3.72889e+06	3.14653e+06	4.29951e+06
NRDR_ECOLI	4	3	58.06	Transcriptional repressor NrdR OS=Escherichia coli (strain K12) GN=nrdR PE=1 SV=1	540045	523563	627154	496583	505587	5057.29	0	419889	762451	1448.05	126821	386864	588575	391338	620601
YBAV_ECOLI	2	1	51.06	Uncharacterized protein YbaV OS=Escherichia coli (strain K12) GN=ybaV PE=3 SV=1	0	0	0	62158.1	14913.4	0	249954	0	0	59420.4	47388.6	101219	71886.5	41236.4	59592.4
LLDD_ECOLI	1	1	79.17	L-lactate dehydrogenase OS=Escherichia coli (strain K12) GN=lldD PE=1 SV=1	215611	25921.7	0	52641.2	0	0	63443.8	96786.7	513540	6410.2	0	0	0	0	44466.4
HSCA_ECOLI	6	6	244.2	Chaperone protein HscA OS=Escherichia coli (strain K12) GN=hscA PE=1 SV=1	3.37914e+06	3.53394e+06	2.85111e+06	3.02001e+06	2.41857e+06	140668	304437	2.0909e+06	3.39162e+06	33203.7	661734	250453	2.16428e+06	1.66077e+06	1.91994e+06
RDGB_ECOLI	3	3	105.3	dITP/XTP pyrophosphatase OS=Escherichia coli (strain K12) GN=rdgB PE=1 SV=1	354348	389091	238432	341405	444134	83157.6	97127.7	382998	583402	25820.9	221308	400842	302987	201227	259929
ARCA_ECOLI	16	15	683.46	Aerobic respiration control protein ArcA OS=Escherichia coli (strain K12) GN=arcA PE=1 SV=1	3.50144e+07	3.5686e+07	2.7488e+07	2.32161e+07	3.25777e+07	5.05858e+06	5.89313e+06	2.862e+07	4.76152e+07	2.47303e+06	7.71841e+06	2.03652e+07	2.76316e+07	1.83737e+07	2.98381e+07
YIIM_ECOLI	2	2	93.86	Protein YiiM OS=Escherichia coli (strain K12) GN=yiiM PE=1 SV=2	2.18678e+06	1.86601e+06	1.66767e+06	2.19237e+06	1.77343e+06	415204	202874	2.46371e+06	3.74235e+06	154152	1.00907e+06	1.73939e+06	1.63172e+06	936743	1.045e+06
RHO_ECOLI	26	25	1986.89	Transcription termination factor Rho OS=Escherichia coli (strain K12) GN=rho PE=1 SV=1	7.92491e+07	7.16007e+07	5.8282e+07	8.33464e+07	5.13959e+07	8.61284e+06	4.92981e+06	6.75189e+07	1.04445e+08	3.69582e+06	2.20244e+07	2.9466e+06	4.12715e+07	2.71683e+07	4.69025e+07
RL4_ECOLI	10	10	675	50S ribosomal protein L4 OS=Escherichia coli (strain K12) GN=rplD PE=1 SV=1	6.71663e+07	7.15445e+07	6.99517e+07	5.33899e+07	4.95619e+07	2.98618e+06	4.09138e+06	2.50726e+07	5.18594e+07	1.96087e+06	7.51725e+06	5.74666e+06	5.77256e+07	3.6627e+07	6.36985e+07
POTD_ECOLI	8	8	406.36	Spermidine/putrescine-binding periplasmic protein OS=Escherichia coli (strain K12) GN=potD PE=1 SV=1	7.13767e+06	7.79323e+06	6.17906e+06	7.1848e+06	7.25487e+06	1.76459e+06	2.21407e+06	6.72576e+06	1.01454e+07	1.14944e+06	2.2615e+06	9.62422e+06	6.92866e+06	5.9075e+06	7.29173e+06
RIBD_ECOLI	4	4	122.5	Riboflavin biosynthesis protein RibD OS=Escherichia coli (strain K12) GN=ribD PE=1 SV=1	1.0387e+06	774793	943411	994932	936658	29463.6	71482	849245	1.33531e+06	19252.2	109337	617164	691257	487141	809704
YCED_ECOLI	2	2	75.63	Uncharacterized protein YceD OS=Escherichia coli (strain K12) GN=yceD PE=4 SV=1	1.95181e+06	1.58202e+06	1.8595e+06	2.36795e+06	1.41064e+06	1.44514e+06	1.17054e+06	2.64561e+06	2.08507e+06	147216	797643	3.00972e+06	1.95665e+06	1.15729e+06	2.42362e+06
CINAL_ECOLI	2	2	78.87	NMN amidohydrolase-like protein YfaY OS=Escherichia coli (strain K12) GN=yfaY PE=3 SV=1	473767	589290	469790	378840	484001	12275.9	271.127	768757	1.3012e+06	0	262555	634491	522859	443749	569886
END4_ECOLI	1	1	76.42	Endonuclease 4 OS=Escherichia coli (strain K12) GN=nfo PE=1 SV=1	1.63727e+06	780866	580142	1.40083e+06	430894	8748.42	102449	1.12092e+06	1.47916e+06	3146.41	496766	1.78308e+06	726772	467238	771888
NARP_ECOLI	3	3	139.6	Nitrate/nitrite response regulator protein NarP OS=Escherichia coli (strain K12) GN=narP PE=3 SV=1	419265	450863	371650	351750	481332	68718.9	56651.5	145493	575845	10725.4	232288	314151	474768	360241	367823
PPK_ECOLI	5	5	193.85	Polyphosphate kinase OS=Escherichia coli (strain K12) GN=ppk PE=1 SV=2	5.06676e+06	5.05014e+06	5.57671e+06	5.95348e+06	4.69419e+06	272150	397175	3.4508e+06	6.01422e+06	403360	1.28373e+06	868464	4.29678e+06	1.95472e+06	4.21563e+06
GLK_ECOLI	5	5	289.84	Glucokinase OS=Escherichia coli (strain K12) GN=glk PE=1 SV=1	4.08752e+06	3.49455e+06	4.43633e+06	3.85279e+06	3.76597e+06	594784	703963	5.51614e+06	7.10421e+06	170551	1.24239e+06	137183	3.483e+06	1.80213e+06	2.49908e+06
ASNB_ECOLI	12	12	689.88	Asparagine synthetase B [glutamine-hydrolyzing] OS=Escherichia coli (strain K12) GN=asnB PE=1 SV=3	5.4572e+06	6.06265e+06	5.25539e+06	5.59827e+06	4.8579e+06	851030	1.1147e+06	6.46071e+06	9.15572e+06	610021	2.30709e+06	223035	5.13526e+06	2.32263e+06	4.41231e+06
MRR_ECOLI	2	2	162.28	Mrr restriction system protein OS=Escherichia coli (strain K12) GN=mrr PE=1 SV=1	772070	98625.5	136524	159096	80202	4029.26	0	234873	92412.6	3102.1	98469.8	333491	112996	584160	673264
ERFK_ECOLI	2	1	76.17	Probable L,D-transpeptidase ErfK/SrfK OS=Escherichia coli (strain K12) GN=erfK PE=1 SV=2	43929	59529.4	347538	32391.4	316816	0	64242.5	96107.9	43214.4	0	19676.1	47344.9	323803	126048	21874.5
CSDA_ECOLI	1	1	22.89	Cysteine desulfurase CsdA OS=Escherichia coli (strain K12) GN=csdA PE=1 SV=1	878335	784400	639753	1.0054e+06	570563	0	677.82	87169.6	1.49426e+06	34844.8	56867.7	757613	1.43257e+06	111855	1.08902e+06
GPPA_ECOLI	2	2	83.09	Guanosine-5'-triphosphate,3'-diphosphate pyrophosphatase OS=Escherichia coli (strain K12) GN=gppA PE=1 SV=3	1.60782e+06	847800	785098	1.21164e+06	626432	34394.2	78073	1.13812e+06	1.52608e+06	8706.24	353683	421109	951525	651415	1.18565e+06
CSRA_ECOLI	5	5	291.78	Carbon storage regulator OS=Escherichia coli (strain K12) GN=csrA PE=1 SV=1	3.17044e+07	2.4866e+07	2.0701e+07	2.75998e+07	2.35861e+07	2.65994e+06	2.53508e+06	2.29839e+07	3.35301e+07	589335	1.80121e+06	1.23043e+07	1.7082e+07	1.40668e+07	1.64876e+07
YBIS_ECOLI	4	4	227.83	Probable L,D-transpeptidase YbiS OS=Escherichia coli (strain K12) GN=ybiS PE=1 SV=1	3.24619e+06	3.03927e+06	2.40594e+06	3.42514e+06	3.19717e+06	430680	572628	2.12684e+06	4.61724e+06	247195	950136	386427	2.38109e+06	1.77672e+06	2.45178e+06
PYRE_ECOLI	4	4	171.9	Orotate phosphoribosyltransferase OS=Escherichia coli (strain K12) GN=pyrE PE=1 SV=2	1.85679e+06	1.68556e+06	1.57275e+06	2.03991e+06	1.48289e+06	354754	304786	2.60045e+06	2.41134e+06	139806	819364	2.35217e+06	1.2956e+06	1.12501e+06	1.11672e+06
TAUD_ECOLI	5	3	80.64	Alpha-ketoglutarate-dependent taurine dioxygenase OS=Escherichia coli (strain K12) GN=tauD PE=1 SV=3	655535	888291	869865	1.31558e+06	1.04536e+06	0	2572.39	514253	650183	39906.3	487807	1.35616e+06	626397	911904	633874
APAH_ECOLI	1	1	55.15	Bis(5'-nucleosyl)-tetraphosphatase [symmetrical] OS=Escherichia coli (strain K12) GN=apaH PE=1 SV=2	1.63854e+06	793370	626074	870434	712707	173184	123630	808035	1.93437e+06	37702.9	728152	1.15388e+06	1.03231e+06	712554	910344
PBPB_ECOLI	1	1	84.97	Penicillin-binding protein 1B OS=Escherichia coli (strain K12) GN=mrcB PE=1 SV=2	0	0	414382	595.987	0	0	0	0	0	0	0	0	0	0	0
ISPF_ECOLI	3	3	109.82	2-C-methyl-D-erythritol 2,4-cyclodiphosphate synthase OS=Escherichia coli (strain K12) GN=ispF PE=1 SV=1	2.09447e+06	1.65832e+06	1.75514e+06	1.74019e+06	2.05971e+06	425598	357321	2.30794e+06	1.69468e+06	131156	1.34054e+06	2.91602e+06	1.88543e+06	1.36246e+06	2.811e+06
CISY_ECOLI	31	30	1971.23	Citrate synthase OS=Escherichia coli (strain K12) GN=gltA PE=1 SV=1	1.45298e+08	1.33058e+08	1.01989e+08	1.60636e+08	1.09747e+08	2.25594e+07	2.30554e+07	1.71235e+08	2.71169e+08	7.53746e+06	4.7266e+07	1.53709e+08	1.18296e+08	9.87322e+07	1.60501e+08
YCEH_ECOLI	8	7	466.31	UPF0502 protein YceH OS=Escherichia coli (strain K12) GN=yceH PE=1 SV=3	3.4644e+06	3.75476e+06	3.11047e+06	3.49446e+06	3.12662e+06	891920	793550	4.26895e+06	6.12747e+06	163164	1.60915e+06	2.96024e+06	2.92211e+06	2.83195e+06	3.57466e+06
NNR_ECOLI	1	1	23.88	Bifunctional NAD(P)H-hydrate repair enzyme Nnr OS=Escherichia coli (strain K12) GN=nnr PE=1 SV=2	161861	101113	169676	132645	113005	62548	0	77809.2	131667	0	14538.8	33769.1	107731	99512.9	87377
GLPA_ECOLI	8	7	451.36	Anaerobic glycerol-3-phosphate dehydrogenase subunit A OS=Escherichia coli (strain K12) GN=glpA PE=1 SV=1	2.64727e+06	2.46593e+06	3.10041e+06	2.90497e+06	2.80734e+06	6912.31	0	724500	1.716e+06	37017.7	419752	127566	1.4461e+06	1.20727e+06	1.57967e+06
ICLR_ECOLI	5	5	243.77	Acetate operon repressor OS=Escherichia coli (strain K12) GN=iclR PE=1 SV=1	1.11533e+06	1.2923e+06	965737	1.40926e+06	1.3699e+06	189614	188530	1.71989e+06	2.14063e+06	145972	604287	1.53429e+06	1.25322e+06	630409	1.1056e+06
RS5_ECOLI	10	9	795.28	30S ribosomal protein S5 OS=Escherichia coli (strain K12) GN=rpsE PE=1 SV=2	6.16857e+07	5.49144e+07	4.96147e+07	5.53093e+07	4.26215e+07	2.93244e+06	3.44974e+06	2.32677e+07	5.5426e+07	1.20373e+06	3.3934e+07	6.29389e+06	5.40681e+07	2.95116e+07	6.99122e+07
PSTB_ECOLI	1	1	28.67	Phosphate import ATP-binding protein PstB OS=Escherichia coli (strain K12) GN=pstB PE=1 SV=2	0	235642	276839	182130	238473	0	0	8231.38	11167.5	0	0	24575.6	5219.35	0	0
SLP_ECOLI	1	1	69.57	Outer membrane protein slp OS=Escherichia coli (strain K12) GN=slp PE=1 SV=1	565766	1.03577e+06	1.05503e+06	740388	1.17723e+06	14388.8	104500	246901	510010	4167.44	39296.4	174813	129973	99669.2	0
MURA_ECOLI	10	10	416.21	UDP-N-acetylglucosamine 1-carboxyvinyltransferase OS=Escherichia coli (strain K12) GN=murA PE=1 SV=1	4.32315e+06	3.52294e+06	3.72428e+06	4.84527e+06	3.81579e+06	511527	478462	3.79509e+06	4.98952e+06	194552	1.14822e+06	467286	2.60329e+06	2.18448e+06	3.63491e+06
THIG_ECOLI	1	1	63.44	Thiazole synthase OS=Escherichia coli (strain K12) GN=thiG PE=1 SV=3	0	38018.4	28942.6	108579	63201.7	25137.6	22604.5	52635.2	757768	83504.4	121787	1.51643e+06	146441	43116.5	28468.5
RNK_ECOLI	2	2	97.64	Regulator of nucleoside diphosphate kinase OS=Escherichia coli (strain K12) GN=rnk PE=1 SV=1	1.01645e+06	699090	543807	855550	955612	125376	3259.1	935734	1.87239e+06	41589.5	209031	11807.9	16757.8	557255	228552
ARGB_ECOLI	6	5	298.1	Acetylglutamate kinase OS=Escherichia coli (strain K12) GN=argB PE=1 SV=1	1.742e+06	1.86971e+06	1.86672e+06	2.17115e+06	1.91025e+06	328258	222833	1.76333e+06	3.74282e+06	81376.8	2.35107e+06	3.04563e+06	1.72447e+06	1.31755e+06	1.72762e+06
RSMH_ECOLI	9	9	357.61	Ribosomal RNA small subunit methyltransferase H OS=Escherichia coli (strain K12) GN=rsmH PE=1 SV=1	3.63376e+06	3.15931e+06	2.69097e+06	3.40314e+06	3.26341e+06	235730	310567	3.23632e+06	6.21527e+06	197682	1.01206e+06	1.41555e+06	2.71786e+06	1.39406e+06	2.52355e+06
TALA_ECOLI	15	14	661.89	Transaldolase A OS=Escherichia coli (strain K12) GN=talA PE=3 SV=1	2.64216e+06	3.80814e+06	5.18246e+06	4.01125e+06	4.45027e+06	209291	472961	3.64239e+06	5.9269e+06	153382	969664	5.14064e+06	5.08833e+06	3.89282e+06	5.20484e+06
RCSF_ECOLI	1	1	67.35	Outer membrane lipoprotein RcsF OS=Escherichia coli (strain K12) GN=rcsF PE=1 SV=1	2.295e+06	3.03499e+06	2.47722e+06	3.87964e+06	3.00969e+06	11998.1	78569.3	370831	4.26752e+06	0	175211	1.4058e+06	2.18029e+06	685228	1.66725e+06
YIDC_ECOLI	3	3	235.71	Membrane protein insertase YidC OS=Escherichia coli (strain K12) GN=yidC PE=1 SV=2	1.32762e+06	1.53613e+06	1.26558e+06	2.00829e+06	1.331e+06	353964	9774.54	766171	1.43339e+06	16309.1	403369	329926	463295	476183	774113
RL30_ECOLI	5	5	289.58	50S ribosomal protein L30 OS=Escherichia coli (strain K12) GN=rpmD PE=1 SV=2	2.45089e+07	2.37243e+07	2.95553e+07	3.28841e+07	2.61403e+07	2.91192e+06	1.97916e+06	8.309e+06	2.85215e+07	685462	2.49124e+06	1.58444e+06	2.18447e+07	1.17573e+07	2.68493e+07
CYSH_ECOLI	12	12	710.24	Phosphoadenosine phosphosulfate reductase OS=Escherichia coli (strain K12) GN=cysH PE=1 SV=3	8.70496e+06	7.04987e+06	7.22221e+06	8.6936e+06	7.49817e+06	187041	347633	4.73394e+06	9.1174e+06	240628	3.52672e+06	554854	5.06411e+06	4.24997e+06	5.9176e+06
DPO1_ECOLI	13	13	605.82	DNA polymerase I OS=Escherichia coli (strain K12) GN=polA PE=1 SV=1	5.19849e+06	4.44839e+06	3.9603e+06	4.52103e+06	4.30369e+06	772562	596346	6.48963e+06	8.84937e+06	252250	1.89519e+06	485592	3.60851e+06	2.85161e+06	3.38095e+06
ALKH_ECOLI	7	7	369.61	KHG/KDPG aldolase OS=Escherichia coli (strain K12) GN=eda PE=1 SV=1	9.62639e+06	9.33129e+06	7.66547e+06	9.57433e+06	8.64986e+06	2.06556e+06	988801	1.32841e+07	2.09747e+07	733289	4.8475e+06	1.28885e+07	8.17014e+06	5.62143e+06	8.776e+06
YCGB_ECOLI	2	1	108.06	Uncharacterized protein YcgB OS=Escherichia coli (strain K12) GN=ycgB PE=4 SV=2	579599	1.75577e+06	1.32752e+06	1.07459e+06	1.30877e+06	1373.86	17836.2	559174	1.31029e+06	0	55318.6	17732.5	47536.8	114337	42602.4
ORN_ECOLI	6	6	352.28	Oligoribonuclease OS=Escherichia coli (strain K12) GN=orn PE=1 SV=2	3.50077e+06	3.21184e+06	3.45077e+06	4.16479e+06	3.08582e+06	397609	1.16779e+06	6.12106e+06	7.50037e+06	289991	661213	4.98579e+06	2.84959e+06	2.70495e+06	2.97284e+06
GALU_ECOLI	11	11	584.38	UTP--glucose-1-phosphate uridylyltransferase OS=Escherichia coli (strain K12) GN=galU PE=1 SV=2	1.21973e+07	1.16526e+07	9.9125e+06	1.11559e+07	1.13886e+07	941010	1.13733e+06	1.04864e+07	1.98451e+07	272740	4.39504e+06	8.91138e+06	7.10901e+06	5.36513e+06	7.432e+06
MNMG_ECOLI	3	3	70.69	tRNA uridine 5-carboxymethylaminomethyl modification enzyme MnmG OS=Escherichia coli (strain K12) GN=mnmG PE=1 SV=1	732224	604593	541686	652361	513543	63654.7	108960	339561	1.08176e+06	96792.9	230303	84796.7	439731	368195	353028
ILVH_ECOLI	1	1	27.07	Acetolactate synthase isozyme 3 small subunit OS=Escherichia coli (strain K12) GN=ilvH PE=1 SV=3	64099.2	12690.9	35377.2	14696.6	536.254	415123	6299.43	0	23371	2496.17	235.977	0	519.98	0	15293.7
DHSD_ECOLI	1	1	38.95	Succinate dehydrogenase hydrophobic membrane anchor subunit OS=Escherichia coli (strain K12) GN=sdhD PE=1 SV=1	2.14385e+06	2.53952e+06	2.69774e+06	1.72545e+06	2.88867e+06	29482.4	73784.9	2.00312e+06	5.65759e+06	40210.8	181602	2.94489e+06	3.47264e+06	3.14789e+06	4.09563e+06
RLMN_ECOLI	1	1	60.02	Dual-specificity RNA methyltransferase RlmN OS=Escherichia coli (strain K12) GN=rlmN PE=1 SV=1	790526	565130	3.39408e+06	518796	665912	28878.1	5665.17	112862	0	38555.7	295636	113293	237090	413010	147681
RS1_ECOLI	31	29	2286.46	30S ribosomal protein S1 OS=Escherichia coli (strain K12) GN=rpsA PE=1 SV=1	1.52165e+08	1.54261e+08	1.33243e+08	1.53924e+08	1.27219e+08	1.77686e+07	1.92124e+07	1.15128e+08	1.7158e+08	8.12025e+06	6.61849e+07	1.3545e+08	1.1709e+08	8.47289e+07	1.21787e+08
YFGD_ECOLI	4	2	144.16	Uncharacterized protein YfgD OS=Escherichia coli (strain K12) GN=yfgD PE=1 SV=1	2.05318e+06	1.75811e+06	1.84089e+06	1.82186e+06	1.38275e+06	510563	432365	2.1458e+06	4.14051e+06	145828	391335	3.33186e+06	2.09682e+06	1.24418e+06	1.90297e+06
ATPF_ECOLI	8	7	581.73	ATP synthase subunit b OS=Escherichia coli (strain K12) GN=atpF PE=1 SV=1	1.16742e+07	1.2339e+07	1.35981e+07	1.57241e+07	1.26313e+07	1.31711e+06	1.87014e+06	8.59083e+06	1.86768e+07	936951	4.3046e+06	5.68584e+06	8.44974e+06	6.12092e+06	1.32426e+07
ILVN_ECOLI	1	1	30.64	Acetolactate synthase isozyme 1 small subunit OS=Escherichia coli (strain K12) GN=ilvN PE=1 SV=1	588046	701623	878392	657101	933337	19947	0	420866	1.06301e+06	6556.14	741019	177506	1.09757e+06	1.24905e+06	2.04613e+06
USPC_ECOLI	1	1	30.15	Universal stress protein C OS=Escherichia coli (strain K12) GN=uspC PE=2 SV=1	574948	405657	211030	423297	172823	0	15447.8	258275	750539	0	316.596	388606	196777	85931.9	163478
SRMB_ECOLI	9	9	472.45	ATP-dependent RNA helicase SrmB OS=Escherichia coli (strain K12) GN=srmB PE=1 SV=1	3.52629e+06	3.96666e+06	2.79137e+06	3.68296e+06	3.01491e+06	54596.2	286644	2.29618e+06	3.85095e+06	76072.8	1.18523e+06	100787	1.50292e+06	1.37527e+06	1.99702e+06
YQCA_ECOLI	1	1	80.82	Uncharacterized protein YqcA OS=Escherichia coli (strain K12) GN=yqcA PE=3 SV=1	0	0	0	0	0	182122	136842	0	0	0	78669.7	107773	0	35249.3	0
ISPG_ECOLI	19	18	1101.93	4-hydroxy-3-methylbut-2-en-1-yl diphosphate synthase (flavodoxin) OS=Escherichia coli (strain K12) GN=ispG PE=1 SV=1	9.63242e+06	6.80684e+06	5.87459e+06	8.01979e+06	4.96642e+06	712800	620133	4.88373e+06	1.0389e+07	1.16688e+06	4.24743e+06	8.2536e+06	8.14955e+06	7.47038e+06	1.0568e+07
DHPS_ECOLI	2	2	79.33	Dihydropteroate synthase OS=Escherichia coli (strain K12) GN=folP PE=1 SV=1	856721	464456	440103	613237	521651	3089.53	71705.1	651874	1.05421e+06	386.673	36037.6	228991	143328	72936.8	102619
YIAJ_ECOLI	2	2	54.65	HTH-type transcriptional regulator YiaJ OS=Escherichia coli (strain K12) GN=yiaJ PE=1 SV=1	710338	543986	440549	562148	497761	1462.7	8700.56	252991	886617	0	218121	7780.59	711361	334284	657985
IBAG_ECOLI	1	1	37.43	Acid stress protein IbaG OS=Escherichia coli (strain K12) GN=ibaG PE=1 SV=1	5.4317e+06	3.11828e+06	2.4545e+06	3.79776e+06	2.71483e+06	552118	1.24244e+06	3.75122e+06	6.02877e+06	345160	1.12115e+06	4.84918e+06	3.30567e+06	3.26668e+06	4.02844e+06
PSPA_ECOLI	9	8	414.69	Phage shock protein A OS=Escherichia coli (strain K12) GN=pspA PE=1 SV=2	8.70916e+06	1.05092e+07	9.64938e+06	8.03819e+06	9.94427e+06	2.08193e+07	1.13644e+06	9.65908e+06	1.16144e+07	5.8908e+07	4.03185e+06	1.13617e+07	6.52002e+06	6.12762e+06	8.38152e+06
ALAA_ECOLI	3	3	142.57	Glutamate-pyruvate aminotransferase AlaA OS=Escherichia coli (strain K12) GN=alaA PE=1 SV=1	1.17981e+06	618494	694631	871039	616809	90793.1	64873.5	784763	1.64464e+06	11095.9	293228	17042.9	491005	137241	490672
YAHO_ECOLI	5	5	343.99	Uncharacterized protein YahO OS=Escherichia coli (strain K12) GN=yahO PE=3 SV=1	3.36515e+07	4.03315e+07	5.04891e+07	3.03485e+07	5.7378e+07	3.11537e+07	4.48222e+07	2.80283e+07	3.0071e+07	1.59789e+07	1.39753e+07	2.55411e+07	2.9805e+07	4.24158e+07	4.45821e+07
GMHA_ECOLI	11	9	655.62	Phosphoheptose isomerase OS=Escherichia coli (strain K12) GN=gmhA PE=1 SV=1	2.5211e+07	2.2353e+07	2.1363e+07	2.49957e+07	2.19431e+07	1.82443e+06	3.34351e+06	2.67885e+07	3.41258e+07	1.34183e+06	4.304e+06	1.98505e+07	1.5735e+07	1.18777e+07	1.64753e+07
YCGM_ECOLI	6	6	250.96	Uncharacterized protein YcgM OS=Escherichia coli (strain K12) GN=ycgM PE=1 SV=1	3.21811e+06	3.50576e+06	3.45753e+06	3.78769e+06	3.2049e+06	272763	749719	4.56492e+06	5.94925e+06	289471	1.34262e+06	5.96537e+06	4.54638e+06	3.37644e+06	4.67354e+06
URK_ECOLI	9	9	342.13	Uridine kinase OS=Escherichia coli (strain K12) GN=udk PE=3 SV=1	2.53471e+06	3.08313e+06	2.63996e+06	2.90964e+06	2.92278e+06	220825	511411	2.89559e+06	5.42905e+06	130423	936231	2.42044e+06	1.78563e+06	1.41903e+06	1.26076e+06
KDGR_ECOLI	8	5	221.24	Transcriptional regulator KdgR OS=Escherichia coli (strain K12) GN=kdgR PE=1 SV=1	4.6475e+06	4.92628e+06	4.25479e+06	4.43041e+06	4.13892e+06	757262	631501	4.49505e+06	6.78134e+06	249665	1.62315e+06	3.21408e+06	3.71409e+06	2.48309e+06	4.21118e+06
DKSA_ECOLI	9	7	413.48	RNA polymerase-binding transcription factor DksA OS=Escherichia coli (strain K12) GN=dksA PE=1 SV=1	1.82853e+07	1.77545e+07	1.71458e+07	2.06926e+07	1.6652e+07	4.24284e+06	2.71948e+06	2.21826e+07	2.48653e+07	1.26008e+06	4.48937e+06	2.49365e+07	1.17095e+07	8.23925e+06	1.25292e+07
ODP1_ECOLI	49	46	3092.97	Pyruvate dehydrogenase E1 component OS=Escherichia coli (strain K12) GN=aceE PE=1 SV=2	8.09491e+07	8.99694e+07	7.84904e+07	8.17306e+07	7.45894e+07	6.59472e+06	9.59966e+06	1.10309e+08	1.38166e+08	1.9541e+06	3.1455e+07	1.59491e+07	4.89058e+07	3.93485e+07	5.45097e+07
YIAF_ECOLI	2	2	93.59	Uncharacterized protein YiaF OS=Escherichia coli (strain K12) GN=yiaF PE=4 SV=2	1.992e+06	1.601e+06	1.81397e+06	2.31177e+06	1.98782e+06	60198.9	221007	1.02884e+06	2.47369e+06	49554.6	76447.1	896076	1.22247e+06	949736	1.48141e+06
YEHZ_ECOLI	3	3	134.67	Glycine betaine-binding protein YehZ OS=Escherichia coli (strain K12) GN=yehZ PE=1 SV=1	600688	1.11471e+06	1.04052e+06	789592	1.29446e+06	303488	414727	960726	1.13785e+06	150080	319459	1.42248e+06	862045	769930	867428
KTHY_ECOLI	2	2	66.11	Thymidylate kinase OS=Escherichia coli (strain K12) GN=tmk PE=1 SV=1	11513.7	0	10850.2	6460.76	4262.71	0	2134.29	78641.6	386132	0	9899.87	80809.2	181409	147970	196189
RNH_ECOLI	3	3	93.05	Ribonuclease HI OS=Escherichia coli (strain K12) GN=rnhA PE=1 SV=1	399990	406106	359939	480594	316071	9140.61	29040.4	406390	843452	3317.13	81497.2	209359	336819	147302	179750
YHDE_ECOLI	1	1	19.34	Maf-like protein YhdE OS=Escherichia coli (strain K12) GN=yhdE PE=1 SV=1	3.45154e+06	3.48846e+06	3.53244e+06	4.77302e+06	2.80567e+06	61270.3	312514	3.71011e+06	6.55001e+06	72876.9	1.10622e+06	1.98157e+06	2.7502e+06	1.79004e+06	3.66876e+06
ISPH_ECOLI	5	4	136.35	4-hydroxy-3-methylbut-2-enyl diphosphate reductase OS=Escherichia coli (strain K12) GN=ispH PE=1 SV=1	2.43621e+06	2.15278e+06	2.46059e+06	2.40447e+06	1.96014e+06	312796	2.05474e+06	1.58521e+06	2.48165e+06	243186	1.01501e+06	1.32872e+06	1.36436e+06	1.0082e+06	1.19087e+06
PYRF_ECOLI	2	2	79.33	Orotidine 5'-phosphate decarboxylase OS=Escherichia coli (strain K12) GN=pyrF PE=1 SV=1	5.29479e+06	5.34015e+06	4.65597e+06	2.62631e+06	4.51784e+06	646408	601342	4.64954e+06	6.4109e+06	122843	1.02822e+06	2.51052e+06	2.97437e+06	1.61846e+06	3.44914e+06
FKBB_ECOLI	8	8	561.79	FKBP-type 22 kDa peptidyl-prolyl cis-trans isomerase OS=Escherichia coli (strain K12) GN=fklB PE=1 SV=2	2.83047e+07	2.7714e+07	2.89885e+07	3.14695e+07	2.4999e+07	1.64583e+06	2.77867e+06	2.83055e+07	3.66106e+07	2.01286e+06	4.4589e+06	2.27248e+07	1.65765e+07	1.41433e+07	1.89354e+07
YHBW_ECOLI	6	4	145.77	Uncharacterized protein YhbW OS=Escherichia coli (strain K12) GN=yhbW PE=4 SV=1	2.08349e+06	1.65243e+06	2.39657e+06	1.88727e+06	1.7977e+06	94270.4	3749.91	989949	2.53487e+06	55960.6	719081	108241	986988	659590	971810
SECD_ECOLI	10	9	451.76	Protein translocase subunit SecD OS=Escherichia coli (strain K12) GN=secD PE=1 SV=1	1.17787e+06	1.0323e+06	1.14791e+06	925103	843121	33258.7	27907.3	253225	1.13499e+06	30402.4	218885	107519	142194	1.46083e+06	2.24727e+06
KITH_ECOLI	2	2	126.38	Thymidine kinase OS=Escherichia coli (strain K12) GN=tdk PE=3 SV=1	542118	594859	602190	457740	587556	58973.6	54627.2	489442	402536	3445	113066	627108	304240	216802	411549
YGDH_ECOLI	10	10	452.01	LOG family protein YgdH OS=Escherichia coli (strain K12) GN=ygdH PE=3 SV=1	4.22919e+06	3.56148e+06	2.83404e+06	6.52397e+06	3.15481e+06	119987	114732	4.3741e+06	8.82271e+06	155139	938456	2.31855e+06	1.91916e+06	1.34062e+06	1.45187e+06
NAGC_ECOLI	6	5	277.05	N-acetylglucosamine repressor OS=Escherichia coli (strain K12) GN=nagC PE=2 SV=1	1.4814e+06	1.25259e+06	1.01775e+06	1.22724e+06	933688	0	29989	856583	1.34146e+06	8789.98	1.13055e+06	465050	945603	729828	1.55071e+06
PKA_ECOLI	1	1	45.49	Protein lysine acetyltransferase Pka OS=Escherichia coli (strain K12) GN=pka PE=1 SV=1	297114	534878	344192	165135	357625	0	45.4222	109468	501112	506.223	33600.4	16057.5	41353.4	0	51022
DBHB_ECOLI	6	6	439.29	DNA-binding protein HU-beta OS=Escherichia coli (strain K12) GN=hupB PE=1 SV=1	1.02994e+08	8.69689e+07	8.53438e+07	1.01751e+08	8.00782e+07	1.72939e+07	1.20134e+07	1.05701e+08	1.35878e+08	8.11025e+06	2.44188e+07	9.41448e+07	7.74559e+07	5.81739e+07	7.24186e+07
DAPF_ECOLI	2	2	106.93	Diaminopimelate epimerase OS=Escherichia coli (strain K12) GN=dapF PE=1 SV=1	726753	474879	546179	759073	856353	53503.6	144637	1.25721e+06	1.30592e+06	14127	187057	331038	117675	298408	561502
YGHX_ECOLI	2	1	59.08	Putative uncharacterized protein YghX OS=Escherichia coli (strain K12) GN=yghX PE=5 SV=3	334183	1.01963e+06	1.30334e+06	572196	1.49019e+06	28812.7	1843.65	525751	679284	0	36000.9	167082	497210	152917	253630
YCCU_ECOLI	4	4	170.95	Uncharacterized protein YccU OS=Escherichia coli (strain K12) GN=yccU PE=1 SV=2	6.84159e+06	7.13989e+06	6.86528e+06	6.88071e+06	7.01977e+06	930015	1.33626e+06	7.48215e+06	1.09756e+07	585762	2.48941e+06	7.47837e+06	6.15946e+06	4.35828e+06	5.10461e+06
RSMA_ECOLI	1	1	24.52	Ribosomal RNA small subunit methyltransferase A OS=Escherichia coli (strain K12) GN=rsmA PE=1 SV=1	824090	718030	626434	707556	728989	116329	67196.2	476930	1.02464e+06	8662.64	232948	444103	989594	588111	899773
GSTB_ECOLI	9	8	399.35	Glutathione S-transferase GstB OS=Escherichia coli (strain K12) GN=gstB PE=1 SV=1	1.09387e+07	9.74902e+06	1.0082e+07	1.17899e+07	8.61753e+06	1.2812e+06	2.06782e+06	1.66721e+07	2.22803e+07	116144	2.24383e+06	4.46256e+06	5.76864e+06	3.29711e+06	5.33523e+06
EFTS_ECOLI	26	26	2203.48	Elongation factor Ts OS=Escherichia coli (strain K12) GN=tsf PE=1 SV=2	1.25758e+08	1.19568e+08	9.25632e+07	1.20595e+08	9.32587e+07	1.54373e+07	2.30018e+07	1.39035e+08	1.54713e+08	8.55479e+06	5.92127e+07	1.27939e+08	9.36353e+07	6.99864e+07	9.22001e+07
CYSN_ECOLI	10	9	661.49	Sulfate adenylyltransferase subunit 1 OS=Escherichia coli (strain K12) GN=cysN PE=1 SV=1	2.02366e+07	1.94669e+07	1.57217e+07	2.2481e+07	1.76691e+07	1.19981e+06	1.17582e+06	1.20855e+07	2.19884e+07	645434	6.06363e+06	858367	1.18111e+07	1.0301e+07	1.24413e+07
GSTA_ECOLI	8	8	448.4	Glutathione S-transferase GstA OS=Escherichia coli (strain K12) GN=gstA PE=1 SV=1	1.36089e+07	1.08545e+07	7.99161e+06	1.63583e+07	9.62001e+06	2.40072e+06	2.72829e+06	1.12264e+07	1.71249e+07	1.1066e+06	8.75911e+06	1.69917e+07	9.36092e+06	9.07755e+06	1.01332e+07
CYOA_ECOLI	6	5	378.2	Cytochrome bo(3) ubiquinol oxidase subunit 2 OS=Escherichia coli (strain K12) GN=cyoA PE=1 SV=1	5.72665e+06	5.88153e+06	5.76873e+06	6.99725e+06	6.24464e+06	926239	340543	4.11152e+06	7.8078e+06	340021	2.68121e+06	2.54452e+06	3.26729e+06	2.91277e+06	4.79652e+06
GLPD_ECOLI	14	14	652.84	Aerobic glycerol-3-phosphate dehydrogenase OS=Escherichia coli (strain K12) GN=glpD PE=1 SV=3	1.07223e+07	7.51816e+06	6.45464e+06	1.23112e+07	6.63487e+06	700543	782371	6.6339e+06	1.09507e+07	545582	3.76162e+06	5.78305e+06	5.65853e+06	3.86876e+06	7.41917e+06
YGFZ_ECOLI	14	14	752.94	tRNA-modifying protein YgfZ OS=Escherichia coli (strain K12) GN=ygfZ PE=1 SV=2	1.12267e+07	9.83154e+06	8.93068e+06	1.11686e+07	9.08362e+06	1.55345e+06	1.29893e+06	1.0425e+07	1.72145e+07	521020	4.76085e+06	8.78384e+06	6.83822e+06	4.91843e+06	7.28135e+06
LPTB_ECOLI	1	1	43.82	Lipopolysaccharide export system ATP-binding protein LptB OS=Escherichia coli (strain K12) GN=lptB PE=1 SV=2	3.51748e+06	3.67866e+06	2.70113e+06	3.03579e+06	2.89238e+06	123487	160757	139854	2.07455e+06	0	1.12305e+06	445208	795971	1.07973e+06	607714
SDHB_ECOLI	11	11	504.9	Succinate dehydrogenase iron-sulfur subunit OS=Escherichia coli (strain K12) GN=sdhB PE=1 SV=1	5.86808e+06	4.17872e+06	4.33284e+06	4.94367e+06	3.08964e+06	173854	857012	2.40444e+06	6.14042e+06	109422	1.13962e+06	3.04317e+06	3.0558e+06	2.45777e+06	4.13577e+06
FETP_ECOLI	7	7	381.79	Probable Fe(2+)-trafficking protein OS=Escherichia coli (strain K12) GN=yggX PE=1 SV=2	9.67613e+06	6.23374e+06	5.58465e+06	7.04719e+06	6.84689e+06	363541	1.07167e+06	5.55872e+06	9.63894e+06	296292	1.47002e+06	6.46261e+06	3.66074e+06	3.44956e+06	4.31348e+06
CREA_ECOLI	4	3	111.95	Protein CreA OS=Escherichia coli (strain K12) GN=creA PE=3 SV=1	1.32605e+06	1.43895e+06	836961	1.37943e+06	1.40059e+06	304123	302567	956348	2.52581e+06	59619.8	735412	1.9972e+06	1.55408e+06	1.01535e+06	1.56306e+06
RNE_ECOLI	21	20	1324.71	Ribonuclease E OS=Escherichia coli (strain K12) GN=rne PE=1 SV=6	7.26907e+06	6.90387e+06	5.25011e+06	7.82043e+06	5.56238e+06	310060	581607	2.27598e+06	7.46124e+06	30207.7	2.27986e+06	318831	4.89234e+06	4.11323e+06	6.54469e+06
HEMY_ECOLI	2	2	95.15	Protein HemY OS=Escherichia coli (strain K12) GN=hemY PE=1 SV=1	996412	820463	920002	1.22214e+06	767507	11222.3	16490.7	679373	942038	888495	2.00938e+07	906316	1.78197e+06	1.34206e+06	1.45868e+06
YJHP_ECOLI	2	2	70.47	Uncharacterized protein YjhP OS=Escherichia coli (strain K12) GN=yjhP PE=1 SV=1	402018	275410	264019	284842	248029	0	32713.1	369396	1.84225e+06	0	9879.74	66659.8	192968	163748	206916
ATPE_ECOLI	2	2	195.96	ATP synthase epsilon chain OS=Escherichia coli (strain K12) GN=atpC PE=1 SV=2	1.16319e+07	1.3595e+07	9.24557e+06	1.33939e+07	1.08856e+07	1.16777e+06	1.42752e+06	1.19856e+07	1.63509e+07	867002	3.59363e+06	1.00546e+07	8.26184e+06	5.43971e+06	9.35817e+06
ANMK_ECOLI	2	2	47.25	Anhydro-N-acetylmuramic acid kinase OS=Escherichia coli (strain K12) GN=anmK PE=1 SV=1	617980	414592	140321	444088	322383	12264.8	10813.8	686789	976832	300.682	239570	566466	326559	229889	272045
YBEM_ECOLI	2	2	169.76	Putative hydrolase YbeM OS=Escherichia coli (strain K12) GN=ybeM PE=5 SV=3	353209	685249	902462	576533	838017	35938.1	81343	300264	961619	0	100925	36315.6	3319.73	3142.66	0
ADPP_ECOLI	1	1	36.42	ADP-ribose pyrophosphatase OS=Escherichia coli (strain K12) GN=nudF PE=1 SV=2	1.03961e+06	550163	604304	795443	490854	0	46642.8	814354	1.37655e+06	5787.3	1.04319e+06	886376	1.43906e+06	926099	1.16654e+06
KDSC_ECOLI	3	3	171.16	3-deoxy-D-manno-octulosonate 8-phosphate phosphatase KdsC OS=Escherichia coli (strain K12) GN=kdsC PE=1 SV=1	230994	451164	340401	333622	281746	90160.4	38775	446842	583464	23454.1	203133	507612	370441	236949	336021
EFG_ECOLI	51	50	4331.7	Elongation factor G OS=Escherichia coli (strain K12) GN=fusA PE=1 SV=2	1.67016e+08	1.4734e+08	1.06102e+08	1.65652e+08	1.22925e+08	2.07503e+07	1.84373e+07	1.77802e+08	2.68202e+08	7.70732e+06	8.04001e+07	2.15736e+08	1.18254e+08	9.42265e+07	1.5821e+08
HRPA_ECOLI	2	2	49.5	ATP-dependent RNA helicase HrpA OS=Escherichia coli (strain K12) GN=hrpA PE=3 SV=3	629623	643996	559102	707599	651591	28808.5	56952.8	226496	882368	64962.4	25113.7	122860	479155	324575	521712
RSD_ECOLI	2	2	124.35	Regulator of sigma D OS=Escherichia coli (strain K12) GN=rsd PE=1 SV=1	2.28326e+06	2.42789e+06	1.92117e+06	1.82948e+06	2.09404e+06	1.4703e+06	1.67532e+06	2.08081e+06	1.49429e+07	36383.5	1.11973e+06	349686	2.07542e+06	1.23356e+06	1.92256e+06
ALLR_ECOLI	2	2	94.33	HTH-type transcriptional repressor AllR OS=Escherichia coli (strain K12) GN=allR PE=1 SV=1	945148	439663	340984	515026	345734	83370.6	90052.9	855957	540610	131689	343123	850036	476791	432492	753166
YCIN_ECOLI	3	3	229.8	Protein YciN OS=Escherichia coli (strain K12) GN=yciN PE=1 SV=1	7.01825e+06	5.52754e+06	4.17553e+06	6.24184e+06	4.80984e+06	1.7466e+06	1.47536e+06	4.51195e+06	6.83183e+06	179003	1.24044e+06	5.19599e+06	2.40698e+06	2.73604e+06	3.19648e+06
PUTA_ECOLI	31	29	1734.02	Bifunctional protein PutA OS=Escherichia coli (strain K12) GN=putA PE=1 SV=3	1.17462e+07	7.82587e+06	6.53705e+06	1.03252e+07	6.59084e+06	570183	630618	7.45168e+06	1.35653e+07	432901	3.28273e+06	2.9127e+06	6.80436e+06	3.67732e+06	7.32955e+06
ARGE_ECOLI	4	4	176.69	Acetylornithine deacetylase OS=Escherichia coli (strain K12) GN=argE PE=1 SV=2	2.14435e+06	2.42698e+06	2.33272e+06	3.2256e+06	2.21075e+06	305681	253678	3.53629e+06	4.05323e+06	133888	1.60615e+06	2.19146e+06	890269	822622	1.01915e+06
ACNB_ECOLI	44	41	2813.38	Aconitate hydratase B OS=Escherichia coli (strain K12) GN=acnB PE=1 SV=3	1.3031e+08	6.11226e+07	5.24587e+07	8.60705e+07	4.03871e+07	1.06306e+07	1.43663e+07	6.83313e+07	1.07384e+08	5.41579e+06	4.47817e+07	5.4789e+07	7.81056e+07	6.72595e+07	9.18425e+07
ASTD_ECOLI	8	7	462.84	N-succinylglutamate 5-semialdehyde dehydrogenase OS=Escherichia coli (strain K12) GN=astD PE=1 SV=1	4.20487e+06	1.01996e+07	1.25702e+07	8.27519e+06	1.14416e+07	566676	523634	8.87e+06	1.07047e+07	256731	2.89434e+06	3.15813e+06	5.81554e+06	6.29888e+06	7.27805e+06
YBFF_ECOLI	1	1	52.17	Esterase YbfF OS=Escherichia coli (strain K12) GN=ybfF PE=1 SV=1	1.05501e+06	872767	876978	908745	1.15796e+06	80423	95243	985076	2.17572e+06	11461.4	281304	251340	522611	385222	684699
YGAU_ECOLI	4	3	152.33	Uncharacterized protein YgaU OS=Escherichia coli (strain K12) GN=ygaU PE=1 SV=2	175154	550405	1.26079e+06	502711	1.38717e+06	174313	176469	244405	810950	88494.3	130377	47274.7	307205	331411	597981
MACA_ECOLI	1	1	15.66	Macrolide export protein MacA OS=Escherichia coli (strain K12) GN=macA PE=1 SV=2	2.29156e+06	2.00688e+06	2.18525e+06	1.02736e+06	3.48439e+06	79044.4	1.89483e+06	3.38049e+06	2.34766e+06	2.52046e+06	9504.18	944674	1.4219e+06	2.27953e+06	1.24321e+06
ROF_ECOLI	1	1	60.64	Protein rof OS=Escherichia coli (strain K12) GN=rof PE=1 SV=1	2.77011e+06	1.1073e+06	974252	2.49189e+06	1.22087e+06	583270	600597	1.9288e+06	1.80184e+06	142864	995247	1.6325e+06	1.0981e+06	1.12757e+06	1.9442e+06
FTNA_ECOLI	7	7	447.46	Bacterial non-heme ferritin OS=Escherichia coli (strain K12) GN=ftnA PE=1 SV=1	1.77107e+07	1.59753e+07	1.40956e+07	1.97041e+07	1.31667e+07	2.88794e+06	3.01278e+06	1.70201e+07	2.09711e+07	1.4098e+06	7.11477e+06	4.28448e+07	1.4838e+07	1.53107e+07	1.85543e+07
RL11_ECOLI	7	7	468.53	50S ribosomal protein L11 OS=Escherichia coli (strain K12) GN=rplK PE=1 SV=2	1.22419e+08	1.15543e+08	8.77627e+07	1.19996e+08	9.16805e+07	2.15235e+07	1.59688e+07	6.01142e+07	1.16211e+08	9.93016e+06	3.4338e+07	2.66542e+07	8.26057e+07	6.01456e+07	8.45541e+07
THIM_ECOLI	1	1	23.14	Hydroxyethylthiazole kinase OS=Escherichia coli (strain K12) GN=thiM PE=1 SV=1	1.3753e+06	1.09351e+06	932853	1.15341e+06	1.16602e+06	42328.7	4544.67	596801	837092	0	96237.8	554712	69997.9	20117.8	36944.8
RL17_ECOLI	9	9	516.79	50S ribosomal protein L17 OS=Escherichia coli (strain K12) GN=rplQ PE=1 SV=1	7.27709e+07	8.20283e+07	5.72454e+07	8.59017e+07	5.77056e+07	8.78711e+06	9.49239e+06	5.42117e+07	9.30594e+07	2.67053e+06	2.90188e+07	9.2576e+06	4.87427e+07	3.49086e+07	5.50345e+07
RL10_ECOLI	13	11	859.06	50S ribosomal protein L10 OS=Escherichia coli (strain K12) GN=rplJ PE=1 SV=2	9.3172e+07	7.53078e+07	8.20587e+07	9.28485e+07	8.65125e+07	9.75701e+06	1.17628e+07	5.40281e+07	1.06614e+08	2.88168e+06	4.04407e+07	3.12907e+07	6.61953e+07	4.8359e+07	7.34344e+07
DAPA_ECOLI	9	8	502.5	4-hydroxy-tetrahydrodipicolinate synthase OS=Escherichia coli (strain K12) GN=dapA PE=1 SV=1	1.83897e+07	1.34962e+07	1.18185e+07	1.69209e+07	1.49955e+07	998155	1.94279e+06	1.87795e+07	2.58253e+07	770788	5.952e+06	1.35498e+07	7.43677e+06	6.67636e+06	7.47999e+06
GREB_ECOLI	1	1	16.86	Transcription elongation factor GreB OS=Escherichia coli (strain K12) GN=greB PE=1 SV=2	725521	384558	341775	401020	199925	0	18504.5	107892	126643	0	317033	0	452075	352464	560093
PUUE_ECOLI	2	1	32.71	4-aminobutyrate aminotransferase PuuE OS=Escherichia coli (strain K12) GN=puuE PE=1 SV=1	0	206753	40926.5	0	125078	44453.1	82489.6	0	142537	481.027	624232	308342	114132	112010	275659
YGHA_ECOLI	3	2	121.34	Uncharacterized oxidoreductase YghA OS=Escherichia coli (strain K12) GN=yghA PE=1 SV=1	50887.9	459974	542773	275183	727524	1.29802e+06	103954	1.61127e+06	415529	176744	19285.5	950569	2.06404e+06	365196	1.94637e+06
RSMI_ECOLI	9	9	462.01	Ribosomal RNA small subunit methyltransferase I OS=Escherichia coli (strain K12) GN=rsmI PE=1 SV=1	2.58661e+06	3.32217e+06	3.36303e+06	2.02838e+06	2.60449e+06	260482	327401	2.45418e+06	3.6276e+06	183053	1.01144e+06	180209	1.89677e+06	1.34691e+06	2.15137e+06
T1MK_ECOLI	1	1	68.94	Type I restriction enzyme EcoKI M protein OS=Escherichia coli (strain K12) GN=hsdM PE=1 SV=1	1.21035e+06	2.28278e+06	1.59228e+06	1.29997e+06	897940	0	4416.63	408403	1.47045e+06	571.377	132589	192772	84200.8	0	207333
PHOP_ECOLI	3	3	335.82	Transcriptional regulatory protein PhoP OS=Escherichia coli (strain K12) GN=phoP PE=1 SV=1	8.50743e+06	8.30921e+06	8.74479e+06	6.99513e+06	7.14826e+06	803921	1.17385e+06	8.91781e+06	1.42423e+07	286429	2.58888e+06	9.60187e+06	9.61422e+06	7.12578e+06	1.00539e+07
SRA_ECOLI	2	2	113.49	Stationary-phase-induced ribosome-associated protein OS=Escherichia coli (strain K12) GN=sra PE=1 SV=1	1.06303e+06	740035	2.54252e+06	2.7135e+06	1.31383e+06	197555	382142	798910	1.08986e+06	202990	12280	175093	1.15889e+06	1.19286e+06	1.28666e+06
GALR_ECOLI	3	2	67.53	HTH-type transcriptional regulator GalR OS=Escherichia coli (strain K12) GN=galR PE=1 SV=1	328552	331434	321764	309437	334479	816.453	18791.8	269928	409405	34490	139323	175627	263103	775767	582364
MLAD_ECOLI	1	1	71.38	Probable phospholipid ABC transporter-binding protein MlaD OS=Escherichia coli (strain K12) GN=mlaD PE=1 SV=1	1.35308e+06	891656	822940	1.25413e+06	736443	17892	0	568691	1.60077e+06	10212	674197	229464	553021	388150	769758
TEHB_ECOLI	5	4	171.82	Tellurite methyltransferase OS=Escherichia coli (strain K12) GN=tehB PE=1 SV=1	1.4727e+06	1.49464e+06	1.05401e+06	1.54456e+06	1.35773e+06	97317	6454.54	1.0437e+06	2.0941e+06	34514.2	405277	96624.4	636467	592633	910545
BEPA_ECOLI	2	2	42.64	Beta-barrel assembly-enhancing protease OS=Escherichia coli (strain K12) GN=bepA PE=1 SV=1	874902	789321	791655	726896	610366	19775.5	87193	433938	1.32297e+06	38235.9	280157	463729	768274	336973	882762
YAHK_ECOLI	12	12	843.66	Aldehyde reductase YahK OS=Escherichia coli (strain K12) GN=yahK PE=1 SV=1	1.11944e+07	1.19454e+07	1.15386e+07	1.21694e+07	1.13531e+07	887761	819426	1.24665e+07	1.79189e+07	629698	2.5187e+06	1.07491e+07	6.4489e+06	6.66635e+06	7.46641e+06
RLMKL_ECOLI	1	1	22.42	Ribosomal RNA large subunit methyltransferase K/L OS=Escherichia coli (strain K12) GN=rlmL PE=1 SV=1	275239	242092	200818	276064	216546	21025.9	49579.8	3600.79	215095	0	76717.2	17589.8	162048	155247	236866
PDXK_ECOLI	2	2	129.43	Pyridoxine/pyridoxal/pyridoxamine kinase OS=Escherichia coli (strain K12) GN=pdxK PE=1 SV=2	1.26723e+06	963341	1.03479e+06	1.16412e+06	1.14559e+06	125541	211700	1.34239e+06	2.16516e+06	351816	618198	2.53244e+06	1.44338e+06	936514	1.42681e+06
SLYA_ECOLI	1	1	35.6	Transcriptional regulator SlyA OS=Escherichia coli (strain K12) GN=slyA PE=3 SV=1	2.11609e+06	1.23234e+06	1.092e+06	2.11154e+06	1.26109e+06	46315	0	514832	921160	54953	492416	1.07031e+06	821991	603327	1.1278e+06
NANR_ECOLI	2	2	85.57	Transcriptional regulator NanR OS=Escherichia coli (strain K12) GN=nanR PE=3 SV=1	559742	499636	492468	381471	696944	53968.6	11044.7	299244	679222	3429.72	125453	16175.4	412633	208497	397457
MASZ_ECOLI	18	18	1081.42	Malate synthase G OS=Escherichia coli (strain K12) GN=glcB PE=1 SV=3	8.8262e+06	9.60572e+06	8.9059e+06	1.06171e+07	9.28042e+06	1.26183e+06	1.23482e+06	8.03457e+06	1.67561e+07	828214	3.39682e+06	6.4195e+06	7.54479e+06	6.29608e+06	8.04009e+06
OSMC_ECOLI	8	8	673.85	Peroxiredoxin OsmC OS=Escherichia coli (strain K12) GN=osmC PE=1 SV=2	1.82437e+07	4.30345e+07	4.82907e+07	2.38787e+07	4.29262e+07	7.15838e+06	7.65453e+06	4.67744e+07	4.19436e+07	4.23759e+06	1.39054e+07	2.79223e+07	2.71499e+07	2.96103e+07	3.04611e+07
YAIL_ECOLI	3	1	135.19	Uncharacterized protein YaiL OS=Escherichia coli (strain K12) GN=yaiL PE=4 SV=2	1.64376e+06	1.47257e+06	1.19033e+06	1.18632e+06	1.04498e+06	99492.1	99503.3	686715	1.21015e+06	57017.9	730108	1.46689e+06	65689.9	648277	49784.5
NFSA_ECOLI	8	7	447.76	Oxygen-insensitive NADPH nitroreductase OS=Escherichia coli (strain K12) GN=nfsA PE=1 SV=2	6.33678e+06	4.7089e+06	3.43376e+06	5.82947e+06	5.33829e+06	702456	518464	4.70662e+06	7.87081e+06	45631.5	2.56426e+06	6.8166e+06	5.42943e+06	2.79734e+06	4.63405e+06
ASTA_ECOLI	10	8	522.48	Arginine N-succinyltransferase OS=Escherichia coli (strain K12) GN=astA PE=2 SV=1	2.42137e+06	8.77936e+06	9.86431e+06	5.8659e+06	8.37063e+06	122465	271692	5.19205e+06	5.97459e+06	95929.6	2.04473e+06	205725	4.23582e+06	3.83499e+06	4.73269e+06
RIR1_ECOLI	15	13	623.46	Ribonucleoside-diphosphate reductase 1 subunit alpha OS=Escherichia coli (strain K12) GN=nrdA PE=1 SV=2	5.25988e+06	6.45059e+06	5.14439e+06	4.87912e+06	4.88025e+06	676704	164941	5.8439e+06	1.28554e+07	48938.4	1.56283e+06	264789	2.63585e+06	2.17354e+06	2.68017e+06
GCSP_ECOLI	34	34	2790.11	Glycine dehydrogenase (decarboxylating) OS=Escherichia coli (strain K12) GN=gcvP PE=1 SV=3	4.20779e+07	3.83662e+07	3.34717e+07	4.13627e+07	3.46075e+07	7.28252e+06	5.92172e+06	4.63541e+07	5.59449e+07	2.20298e+06	1.46657e+07	4.58969e+07	2.65086e+07	2.20799e+07	2.0476e+07
NFUA_ECOLI	7	7	414.43	Fe/S biogenesis protein NfuA OS=Escherichia coli (strain K12) GN=nfuA PE=1 SV=1	2.14971e+07	1.93958e+07	1.81416e+07	2.23465e+07	1.60012e+07	1.53464e+06	2.64506e+06	1.75769e+07	2.49037e+07	1.03555e+06	4.38825e+06	1.89308e+07	1.3344e+07	8.30053e+06	1.5033e+07
TRMD_ECOLI	1	1	32.68	tRNA (guanine-N(1)-)-methyltransferase OS=Escherichia coli (strain K12) GN=trmD PE=1 SV=1	344110	591982	355711	471932	360213	48482.3	79648.6	318158	316877	7272.18	36405	134750	265071	247820	349457
RSPR_ECOLI	1	1	67.16	HTH-type transcriptional repressor RspR OS=Escherichia coli (strain K12) GN=rspR PE=1 SV=1	312672	285177	421134	235285	161919	14105	19785	0	308218	1391.48	27730	211592	242677	113933	33916.6
ASTB_ECOLI	5	5	280.55	N-succinylarginine dihydrolase OS=Escherichia coli (strain K12) GN=astB PE=1 SV=1	793608	2.57737e+06	2.7662e+06	1.48817e+06	2.72068e+06	148690	99966.1	1.86424e+06	1.71595e+06	48496.7	970116	580854	1.44267e+06	1.65255e+06	1.23696e+06
NUOF_ECOLI	12	11	627.38	NADH-quinone oxidoreductase subunit F OS=Escherichia coli (strain K12) GN=nuoF PE=1 SV=3	1.21952e+07	8.99218e+06	9.01425e+06	1.14688e+07	8.55546e+06	954035	1.42748e+06	6.49962e+06	1.21097e+07	614442	5.79926e+06	1.1854e+07	6.76131e+06	5.88525e+06	8.38184e+06
GALP_ECOLI	2	1	52.51	Galactose-proton symporter OS=Escherichia coli (strain K12) GN=galP PE=1 SV=1	3.19433e+06	3.6543e+06	3.44453e+06	4.65312e+06	3.40816e+06	264472	465258	3.0315e+06	7.86293e+06	10124.1	95452.5	1.10391e+06	1.97444e+06	1.3349e+06	1.81329e+06
HNS_ECOLI	13	12	907.5	DNA-binding protein H-NS OS=Escherichia coli (strain K12) GN=hns PE=1 SV=2	6.44749e+07	5.6117e+07	5.69684e+07	5.94745e+07	5.45085e+07	7.21304e+06	9.2556e+06	6.36937e+07	8.29484e+07	4.9565e+06	2.82351e+07	9.53701e+07	6.80181e+07	4.21486e+07	5.12656e+07
AROH_ECOLI	4	3	162.26	Phospho-2-dehydro-3-deoxyheptonate aldolase, Trp-sensitive OS=Escherichia coli (strain K12) GN=aroH PE=1 SV=4	688680	604858	498215	375152	370520	32775.9	47841.5	69352.4	506989	15564.3	297507	46331	317917	293834	544267
PPX_ECOLI	5	5	198.25	Exopolyphosphatase OS=Escherichia coli (strain K12) GN=ppx PE=1 SV=2	1.10441e+06	853794	736266	1.01092e+06	841616	4730.86	59895.5	1.03413e+06	1.54229e+06	9453.86	58986.9	759230	511195	336137	1.12701e+06
GREA_ECOLI	10	9	601.41	Transcription elongation factor GreA OS=Escherichia coli (strain K12) GN=greA PE=1 SV=1	9.93161e+06	1.05922e+07	9.01358e+06	1.20495e+07	8.46038e+06	2.66573e+06	1.39917e+06	1.39888e+07	1.52147e+07	800482	2.8015e+06	1.33766e+07	9.23415e+06	6.85135e+06	8.41694e+06
CH60_ECOLI	42	36	3458.95	60 kDa chaperonin OS=Escherichia coli (strain K12) GN=groL PE=1 SV=2	3.46534e+08	3.2503e+08	2.7769e+08	3.72491e+08	2.334e+08	5.6734e+07	4.33853e+07	2.74222e+08	3.41707e+08	2.7033e+07	1.3215e+08	3.95964e+08	3.04235e+08	2.99674e+08	3.68155e+08
RL13_ECOLI	11	11	685.44	50S ribosomal protein L13 OS=Escherichia coli (strain K12) GN=rplM PE=1 SV=1	9.68168e+07	1.36504e+08	9.98576e+07	1.16423e+08	8.88109e+07	1.14723e+07	1.05603e+07	8.05143e+07	1.61635e+08	5.17908e+06	4.31277e+07	1.76513e+07	8.03196e+07	5.73654e+07	8.43063e+07
SPOT_ECOLI	4	4	111.27	Bifunctional (p)ppGpp synthase/hydrolase SpoT OS=Escherichia coli (strain K12) GN=spoT PE=1 SV=1	606907	464551	635229	390107	324229	61362.5	36163.3	84840.6	334587	7176.53	324194	34076.3	603904	453759	776705
YGGL_ECOLI	1	1	62.55	Uncharacterized protein YggL OS=Escherichia coli (strain K12) GN=yggL PE=4 SV=2	3.31287e+06	1.81507e+06	1.59636e+06	694922	2.95831e+06	1.25094e+06	1.3775e+06	5.75625e+06	7.37223e+06	655474	0	2.02879e+06	1.79614e+06	1.36295e+06	1.66689e+06
YHII_ECOLI	1	1	44.1	Uncharacterized protein YhiI OS=Escherichia coli (strain K12) GN=yhiI PE=3 SV=1	204499	291260	301645	280152	280623	3419.5	0	30095.4	72676.5	9091.87	108357	0	128544	0	196815
FRE_ECOLI	8	6	305.6	NAD(P)H-flavin reductase OS=Escherichia coli (strain K12) GN=fre PE=1 SV=2	4.53994e+06	3.48462e+06	2.94696e+06	3.49083e+06	3.0243e+06	174070	205690	3.22952e+06	6.65925e+06	120751	1.13222e+06	158984	2.32473e+06	1.56499e+06	2.5258e+06
ELAB_ECOLI	3	1	118.71	Protein ElaB OS=Escherichia coli (strain K12) GN=elaB PE=1 SV=1	9.00651e+06	1.17085e+07	1.44233e+07	5.7074e+06	1.26886e+07	204971	578899	1.365e+07	1.83974e+07	163429	1.7568e+06	1.51514e+07	7.17573e+06	5.65731e+06	8.88081e+06
METC_ECOLI	3	3	139.3	Cystathionine beta-lyase MetC OS=Escherichia coli (strain K12) GN=metC PE=1 SV=1	501443	487791	553969	559936	487951	57885.2	63819.4	864316	1.18683e+06	58159	202868	766749	316445	309500	303722
SECB_ECOLI	3	3	165.16	Protein-export protein SecB OS=Escherichia coli (strain K12) GN=secB PE=1 SV=1	3.19251e+07	2.78081e+07	2.11548e+07	3.25378e+07	2.31906e+07	3.69433e+06	3.22045e+06	3.23206e+07	4.3583e+07	1.55169e+06	1.12731e+07	2.44772e+07	1.97559e+07	1.50971e+07	1.98421e+07
RL2_ECOLI	22	21	1239	50S ribosomal protein L2 OS=Escherichia coli (strain K12) GN=rplB PE=1 SV=2	6.34228e+07	6.31135e+07	4.32825e+07	6.69564e+07	5.95028e+07	5.04868e+06	4.03695e+06	5.08373e+07	7.39757e+07	1.43035e+06	2.23629e+07	6.93864e+06	4.82123e+07	3.08085e+07	4.74265e+07
GLPX_ECOLI	3	3	166.73	Fructose-1,6-bisphosphatase 1 class 2 OS=Escherichia coli (strain K12) GN=glpX PE=1 SV=1	976516	787357	954173	891391	866854	68267.1	60111.4	261509	1.17569e+06	27014.8	287117	6735.09	531205	344377	572572
KPPR_ECOLI	3	3	145.55	Probable phosphoribulokinase OS=Escherichia coli (strain K12) GN=prkB PE=3 SV=1	812350	868065	832261	1.03991e+06	869504	64465.2	5847.48	975969	2.06738e+06	15169.8	172915	411978	486154	351008	349719
FADM_ECOLI	2	2	38.47	Long-chain acyl-CoA thioesterase FadM OS=Escherichia coli (strain K12) GN=fadM PE=1 SV=1	160246	509356	701310	314124	451361	587.033	71197.4	543781	1.11943e+06	505.037	71165.3	356644	561719	435723	553772
FADH_ECOLI	4	4	182.05	2,4-dienoyl-CoA reductase [NADPH] OS=Escherichia coli (strain K12) GN=fadH PE=1 SV=3	431763	953861	1.36048e+06	239319	947857	12504.2	39781.2	488178	917893	5088.49	195754	31554.3	445252	430205	519506
DEGQ_ECOLI	8	7	554	Periplasmic pH-dependent serine endoprotease DegQ OS=Escherichia coli (strain K12) GN=degQ PE=1 SV=1	4.75827e+06	4.8944e+06	4.6522e+06	4.19705e+06	5.19942e+06	513433	615587	3.86736e+06	7.11633e+06	131948	1.64519e+06	3.11351e+06	3.42743e+06	2.70248e+06	4.79155e+06
FOLC_ECOLI	3	3	109.33	Bifunctional protein FolC OS=Escherichia coli (strain K12) GN=folC PE=1 SV=2	634935	503409	345907	405148	428633	23863.3	4634.14	433445	978517	6783.1	267253	52819.7	550120	325091	574699
ACKA_ECOLI	16	16	1355.51	Acetate kinase OS=Escherichia coli (strain K12) GN=ackA PE=1 SV=1	2.23167e+07	1.99577e+07	1.76292e+07	2.53769e+07	1.41155e+07	2.78531e+06	5.35149e+06	1.48857e+07	2.71616e+07	1.26759e+06	5.26082e+06	1.82647e+07	1.49562e+07	1.01826e+07	1.35611e+07
YDCL_ECOLI	5	5	275.84	Uncharacterized lipoprotein YdcL OS=Escherichia coli (strain K12) GN=ydcL PE=3 SV=1	2.35739e+06	2.51065e+06	2.30674e+06	2.55478e+06	2.30577e+06	176271	360095	1.53047e+06	2.24642e+06	177490	491030	1.67809e+06	1.55523e+06	1.20507e+06	2.20446e+06
FADB_ECOLI	14	14	683.87	Fatty acid oxidation complex subunit alpha OS=Escherichia coli (strain K12) GN=fadB PE=1 SV=2	5.96474e+06	1.25121e+07	1.3059e+07	8.53971e+06	1.16556e+07	4.14583e+06	1.39791e+06	1.22946e+07	1.61866e+07	1.00015e+06	4.92459e+06	9.05405e+06	1.05358e+07	8.0422e+06	9.42804e+06
GUAC_ECOLI	5	5	274.6	GMP reductase OS=Escherichia coli (strain K12) GN=guaC PE=1 SV=1	4.34581e+06	4.5867e+06	4.13313e+06	4.86e+06	4.62071e+06	264512	206705	5.234e+06	7.11516e+06	213130	456501	4.27906e+06	2.39529e+06	2.30546e+06	2.61258e+06
SYI_ECOLI	36	32	1972.82	Isoleucine--tRNA ligase OS=Escherichia coli (strain K12) GN=ileS PE=1 SV=5	2.23365e+07	1.75682e+07	1.44144e+07	1.77987e+07	1.73923e+07	92639.8	2.37743e+06	1.84848e+07	3.11379e+07	572396	7.71096e+06	2.56028e+07	1.6025e+07	1.1258e+07	1.50759e+07
DYR_ECOLI	2	2	136.51	Dihydrofolate reductase OS=Escherichia coli (strain K12) GN=folA PE=1 SV=1	2.67492e+06	3.36767e+06	2.75381e+06	3.84366e+06	2.44994e+06	773439	1.5937e+06	2.32496e+06	3.00756e+06	248731	1.27076e+06	2.66935e+06	1.99239e+06	2.00671e+06	1.71796e+06
ENGB_ECOLI	5	5	266.27	Probable GTP-binding protein EngB OS=Escherichia coli (strain K12) GN=engB PE=1 SV=1	5.35786e+06	4.89593e+06	4.70847e+06	4.79636e+06	4.48892e+06	920961	1.00458e+06	5.44855e+06	5.64278e+06	339851	2.97402e+06	738539	3.82881e+06	2.73636e+06	4.0558e+06
SLT_ECOLI	3	3	183.26	Soluble lytic murein transglycosylase OS=Escherichia coli (strain K12) GN=slt PE=1 SV=1	522842	675035	701560	793849	597669	18158.6	67079.3	814331	813104	24666.4	139531	6516.24	468212	290387	453330
MNMA_ECOLI	7	6	286.87	tRNA-specific 2-thiouridylase MnmA OS=Escherichia coli (strain K12) GN=mnmA PE=1 SV=4	6.19297e+06	5.14406e+06	5.02347e+06	6.85434e+06	4.19214e+06	1.29349e+06	689048	5.89475e+06	8.26824e+06	344545	2.29339e+06	5.03211e+06	4.05753e+06	2.85739e+06	4.49641e+06
RNG_ECOLI	4	4	187.31	Ribonuclease G OS=Escherichia coli (strain K12) GN=rng PE=1 SV=2	534053	572431	363713	514341	543495	0	12182.7	382060	978096	3137.28	76166.7	59469.5	218489	121322	396981
RNPH_ECOLI	4	4	366.45	Inactive ribonuclease PH OS=Escherichia coli (strain K12) GN=rph PE=3 SV=1	4.62794e+06	4.25679e+06	4.9348e+06	5.65456e+06	4.96462e+06	2.86768e+06	731543	4.59394e+06	6.2387e+06	215921	1.48726e+06	3.89444e+06	3.31168e+06	2.55243e+06	2.51707e+06
YEEX_ECOLI	2	1	124.98	UPF0265 protein YeeX OS=Escherichia coli (strain K12) GN=yeeX PE=1 SV=1	2.83939e+07	2.48575e+07	2.59523e+07	2.3402e+07	2.80097e+07	4.37244e+06	5.25908e+06	1.82688e+07	3.59769e+07	4.00373e+06	1.36392e+07	1.92134e+07	1.77112e+07	1.54645e+07	1.8246e+07
ODO1_ECOLI	44	42	3526.44	2-oxoglutarate dehydrogenase E1 component OS=Escherichia coli (strain K12) GN=sucA PE=1 SV=1	9.01503e+07	8.17792e+07	6.96663e+07	8.22137e+07	6.81472e+07	4.57838e+06	5.47108e+06	1.07067e+08	1.42037e+08	2.1817e+06	2.37332e+07	9.27031e+06	5.52463e+07	4.29701e+07	5.93986e+07
FADR_ECOLI	3	3	125.15	Fatty acid metabolism regulator protein OS=Escherichia coli (strain K12) GN=fadR PE=1 SV=2	369622	276859	346954	200520	323445	60304.8	57877.9	28562	379958	12384.4	3413.85	4144.65	259581	133296	471974
RAPZ_ECOLI	3	3	106.79	RNase adapter protein RapZ OS=Escherichia coli (strain K12) GN=rapZ PE=1 SV=1	1.03458e+06	1.19524e+06	1.08946e+06	1.22663e+06	1.15437e+06	87759	77864.9	1.20901e+06	2.20009e+06	9883.63	390295	1.28577e+06	780873	517516	622127
RECA_ECOLI	8	7	331.16	Protein RecA OS=Escherichia coli (strain K12) GN=recA PE=1 SV=2	1.09694e+07	8.78257e+06	7.29315e+06	8.03208e+06	7.38597e+06	542357	656322	3.14972e+06	8.90199e+06	244313	4.19922e+06	661105	7.2348e+06	4.93803e+06	8.75589e+06
LPLA_ECOLI	2	2	31.44	Lipoate-protein ligase A OS=Escherichia coli (strain K12) GN=lplA PE=1 SV=3	705648	355565	523035	873638	337794	6929.62	3334.24	430778	658336	40901.8	306814	117398	799776	572709	106361
FADE_ECOLI	1	1	22.9	Acyl-coenzyme A dehydrogenase OS=Escherichia coli (strain K12) GN=fadE PE=2 SV=2	193131	809786	1.71551e+06	218055	1.28552e+06	5178.9	6669.75	703225	1.97241e+06	0	144574	19510.8	258763	498989	884920
YCDX_ECOLI	1	1	37.2	Probable phosphatase YcdX OS=Escherichia coli (strain K12) GN=ycdX PE=1 SV=1	621138	688837	497937	829248	1.00815e+06	90535.7	19387.3	838803	775194	0	228048	1.63619e+06	503954	317803	1.91803e+06
PYRI_ECOLI	2	2	59.96	Aspartate carbamoyltransferase regulatory chain OS=Escherichia coli (strain K12) GN=pyrI PE=1 SV=2	834565	698340	603123	673927	546920	24119.7	37878.4	707514	1.15023e+06	31452	283139	940986	381231	327242	394365
FADJ_ECOLI	3	2	80.87	Fatty acid oxidation complex subunit alpha OS=Escherichia coli (strain K12) GN=fadJ PE=1 SV=1	99804	208752	162337	168234	313372	13595.9	1540.02	182810	443609	238.55	150545	266901	75896.2	117984	19684.7
ATPL_ECOLI	1	1	34.16	ATP synthase subunit c OS=Escherichia coli (strain K12) GN=atpE PE=1 SV=1	2.0685e+07	1.76076e+07	1.51133e+07	1.65693e+07	1.70158e+07	40277.4	1.12475e+06	1.61627e+07	3.4223e+07	260798	293339	7.2596e+06	9.92238e+06	5.1581e+06	1.34877e+07
YTFP_ECOLI	2	2	130.74	Gamma-glutamylcyclotransferase family protein YtfP OS=Escherichia coli (strain K12) GN=ytfP PE=1 SV=1	6.49687e+06	3.79613e+06	3.457e+06	6.0215e+06	3.40062e+06	401525	40978.5	4.30436e+06	7.84168e+06	192261	1.12701e+06	2.74008e+06	2.07188e+06	1.11692e+06	1.89348e+06
GSIB_ECOLI	13	13	819.33	Glutathione-binding protein GsiB OS=Escherichia coli (strain K12) GN=gsiB PE=1 SV=1	8.25527e+06	8.35358e+06	7.54478e+06	1.09026e+07	8.73531e+06	1.17799e+06	2.1491e+06	9.91198e+06	1.243e+07	1.25747e+06	3.66706e+06	1.29356e+07	8.21979e+06	6.2655e+06	6.48919e+06
E4PD_ECOLI	3	3	115.02	D-erythrose-4-phosphate dehydrogenase OS=Escherichia coli (strain K12) GN=epd PE=1 SV=2	1.10439e+06	1.20567e+06	712269	735795	927445	35745.5	80449.9	886027	1.47163e+06	87146.7	258214	0	370448	401809	329715
YDGJ_ECOLI	5	5	142.72	Uncharacterized oxidoreductase YdgJ OS=Escherichia coli (strain K12) GN=ydgJ PE=3 SV=2	2.04364e+06	1.9899e+06	1.82013e+06	2.10192e+06	1.5376e+06	356486	1.70358e+06	1.96227e+06	3.18516e+06	138785	929541	3.52153e+06	1.81209e+06	1.09134e+06	1.44772e+06
MANB_ECOLI	2	1	14.78	Phosphomannomutase OS=Escherichia coli (strain K12) GN=manB PE=3 SV=1	1.28101e+06	987543	894461	1.2422e+06	1.15659e+06	2104.76	0	1.65257e+06	1.34537e+06	26694.4	2778.86	48436.4	262207	130156	276060
PCNB_ECOLI	2	2	87.77	Poly(A) polymerase I OS=Escherichia coli (strain K12) GN=pcnB PE=1 SV=2	865188	1.09926e+06	881035	1.05928e+06	958804	67339.4	47464.6	612666	1.08596e+06	45283.5	357169	168690	1.0486e+06	1.15028e+06	2.1797e+06
PNCA_ECOLI	1	1	20.37	Pyrazinamidase/nicotinamidase OS=Escherichia coli (strain K12) GN=pncA PE=3 SV=1	513864	685603	392544	599364	663697	5627.94	31534	293010	1.13831e+06	0	51991.4	97179.6	133626	120429	249785
ARNB_ECOLI	12	12	673.12	UDP-4-amino-4-deoxy-L-arabinose--oxoglutarate aminotransferase OS=Escherichia coli (strain K12) GN=arnB PE=1 SV=2	9.54758e+06	1.24125e+07	1.11571e+07	1.1269e+07	1.04366e+07	3.35271e+06	986254	8.41294e+06	1.29991e+07	838190	4.33168e+06	4.42242e+06	7.3247e+06	4.72467e+06	9.55339e+06
RODZ_ECOLI	4	4	331.81	Cytoskeleton protein RodZ OS=Escherichia coli (strain K12) GN=rodZ PE=1 SV=2	1.39891e+06	1.53562e+06	1.89758e+06	1.14927e+06	1.51959e+06	50106.3	170984	938474	2.71336e+06	28045.5	178932	1.07216e+06	1.64312e+06	889146	2.27941e+06
YPHC_ECOLI	3	3	79.19	Uncharacterized zinc-type alcohol dehydrogenase-like protein YphC OS=Escherichia coli (strain K12) GN=yphC PE=3 SV=2	255435	240671	238248	242197	178427	31693.8	30118.6	988637	1.1348e+06	15955.6	50015.2	368973	131004	431931	137204
DDPA_ECOLI	13	11	523.49	Probable D,D-dipeptide-binding periplasmic protein DdpA OS=Escherichia coli (strain K12) GN=ddpA PE=2 SV=1	3.5087e+06	4.37762e+06	5.10756e+06	3.98678e+06	4.75544e+06	798737	664943	3.65827e+06	4.47517e+06	538701	1.09591e+06	2.34055e+06	3.03281e+06	3.26235e+06	3.71414e+06
PTRA_ECOLI	3	3	127.72	Protease 3 OS=Escherichia coli (strain K12) GN=ptrA PE=1 SV=1	867402	965728	904035	1.11538e+06	1.00177e+06	50485.7	81187.2	1.25729e+06	1.149e+06	12256.5	137079	1.57475e+06	656465	370815	462322
YIHI_ECOLI	3	3	185.98	Der GTPase-activating protein YihI OS=Escherichia coli (strain K12) GN=yihI PE=1 SV=1	2.25334e+06	2.14254e+06	1.56515e+06	1.97317e+06	1.44819e+06	227348	173851	1.8506e+06	1.92087e+06	50935.5	1.19456e+06	1.86837e+06	984873	690429	1.30558e+06
HEMG_ECOLI	1	1	13.84	Protoporphyrinogen IX dehydrogenase [menaquinone] OS=Escherichia coli (strain K12) GN=hemG PE=1 SV=1	1193.33	34028.8	44397.9	555.56	52099.3	0	0	3381.11	37678.9	1528.69	1624	323.314	665.654	272.337	2820.15
TRUD_ECOLI	4	3	235.64	tRNA pseudouridine synthase D OS=Escherichia coli (strain K12) GN=truD PE=1 SV=1	1.72726e+06	847597	915604	1.35598e+06	582539	127749	192456	1.61908e+06	2.0764e+06	133554	773912	887869	939355	450874	1.87721e+06
NUOB_ECOLI	7	6	268.4	NADH-quinone oxidoreductase subunit B OS=Escherichia coli (strain K12) GN=nuoB PE=1 SV=1	6.69386e+06	5.37747e+06	5.24462e+06	5.92354e+06	4.7615e+06	522148	835906	5.14796e+06	8.58194e+06	376716	2.34481e+06	3.87546e+06	3.87784e+06	2.81864e+06	5.22916e+06
AZOR_ECOLI	2	2	116.04	FMN-dependent NADH-azoreductase OS=Escherichia coli (strain K12) GN=azoR PE=1 SV=3	546723	769408	411343	572284	861719	57326.2	30998	900102	1.16379e+06	0	424494	2.12952e+06	638540	450237	872244
ARNA_ECOLI	21	21	1304.9	Bifunctional polymyxin resistance protein ArnA OS=Escherichia coli (strain K12) GN=arnA PE=1 SV=1	1.69518e+07	1.6848e+07	1.38056e+07	1.89026e+07	1.45133e+07	1.3574e+06	2.03927e+06	1.07968e+07	2.63987e+07	425997	6.04226e+06	2.57457e+06	1.23163e+07	9.8666e+06	1.26837e+07
NADD_ECOLI	1	1	35.91	Nicotinate-nucleotide adenylyltransferase OS=Escherichia coli (strain K12) GN=nadD PE=1 SV=1	1.08284e+06	754862	775207	900706	743663	84148.8	0	352593	966113	0	0	2.06338e+06	1.37227e+06	793830	1.02093e+06
ULAB_ECOLI	1	1	56.99	Ascorbate-specific phosphotransferase enzyme IIB component OS=Escherichia coli (strain K12) GN=ulaB PE=1 SV=1	1.64425e+06	996212	637113	779679	495588	101419	160766	366698	699502	153042	251957	0	297544	360965	654249
RL6_ECOLI	16	16	1099.75	50S ribosomal protein L6 OS=Escherichia coli (strain K12) GN=rplF PE=1 SV=2	8.0241e+07	7.63485e+07	7.81017e+07	7.4979e+07	6.91157e+07	6.26314e+06	8.5866e+06	3.81198e+07	8.42338e+07	3.37463e+06	3.32389e+07	1.5912e+07	6.67519e+07	4.53952e+07	8.31263e+07
SYDP_ECOLI	2	2	24.35	Protein Syd OS=Escherichia coli (strain K12) GN=syd PE=1 SV=1	243288	272492	246906	266796	230548	44197.5	0	221015	399260	0	0	1507.33	135110	104393	157039
RIHA_ECOLI	3	3	105.53	Pyrimidine-specific ribonucleoside hydrolase RihA OS=Escherichia coli (strain K12) GN=rihA PE=1 SV=2	617703	397809	480711	677572	475470	50907.6	15181	730677	727798	96.0879	39582.1	703827	563939	251059	617057
PYRC_ECOLI	3	3	77.81	Dihydroorotase OS=Escherichia coli (strain K12) GN=pyrC PE=1 SV=2	757761	617521	617549	776974	519606	7031.14	58624.3	835442	1.34635e+06	16614.8	327493	818972	371389	345931	427577
DMLA_ECOLI	1	1	76.86	D-malate dehydrogenase [decarboxylating] OS=Escherichia coli (strain K12) GN=dmlA PE=1 SV=1	866693	1.59116e+06	1.95335e+06	1.53119e+06	1.4846e+06	212684	0	410245	1.375e+06	123368	632312	2.52626e+06	1.47127e+06	1.08869e+06	1.65741e+06
NAGB_ECOLI	5	5	273.21	Glucosamine-6-phosphate deaminase OS=Escherichia coli (strain K12) GN=nagB PE=1 SV=1	2.96634e+06	4.20464e+06	4.01618e+06	4.57373e+06	3.91247e+06	412660	638666	4.9638e+06	6.61028e+06	384894	1.11293e+06	4.19326e+06	3.49562e+06	2.24832e+06	2.91766e+06
IF2_ECOLI	28	26	1898.06	Translation initiation factor IF-2 OS=Escherichia coli (strain K12) GN=infB PE=1 SV=1	2.79202e+07	2.68598e+07	2.24251e+07	2.66417e+07	2.14345e+07	1.12963e+06	8.63199e+06	1.19468e+07	2.35886e+07	1.13337e+06	6.15416e+06	4.07643e+06	1.62403e+07	1.1675e+07	2.19326e+07
GATZ_ECOLI;KBAZ_ECOLI	23	22	1736.98	D-tagatose-1,6-bisphosphate aldolase subunit GatZ OS=Escherichia coli (strain K12) GN=gatZ PE=1 SV=1	2.24364e+08	1.40214e+08	1.58983e+08	1.51673e+08	2.15065e+08	9.97551e+06	2.59754e+07	7.57177e+07	2.05094e+08	7.73828e+06	9.33517e+07	2.90557e+07	1.2595e+08	8.43273e+07	1.42069e+08
GLGC_ECOLI	7	7	245.74	Glucose-1-phosphate adenylyltransferase OS=Escherichia coli (strain K12) GN=glgC PE=1 SV=2	1.55297e+06	1.34467e+06	845410	1.40727e+06	1.05757e+06	210603	174358	1.64438e+06	2.06057e+06	918637	564576	2.3216e+06	1.07877e+06	839664	1.56407e+06
BAMB_ECOLI	2	2	198.74	Outer membrane protein assembly factor BamB OS=Escherichia coli (strain K12) GN=bamB PE=1 SV=1	1.21072e+06	1.89181e+06	1.37298e+06	1.20311e+06	1.35019e+06	108113	0	658031	1.0247e+06	79100.3	493188	975567	783180	546600	1.42735e+06
YGGU_ECOLI	1	1	23.34	UPF0235 protein YggU OS=Escherichia coli (strain K12) GN=yggU PE=3 SV=2	0	0	0	0	2175.62	0	183.683	6133.09	0	12053	0	213374	11393.1	10631.2	0
DSBG_ECOLI	2	2	145.62	Thiol:disulfide interchange protein DsbG OS=Escherichia coli (strain K12) GN=dsbG PE=1 SV=2	1.8582e+06	1.60242e+06	1.59048e+06	1.73422e+06	1.157e+06	79880.5	64680.3	896158	2.24349e+06	168703	866365	710231	948409	657230	801000
YCBX_ECOLI	5	5	398.69	Uncharacterized protein YcbX OS=Escherichia coli (strain K12) GN=ycbX PE=1 SV=1	2.29146e+06	2.13411e+06	2.08408e+06	2.08366e+06	1.85065e+06	294379	237293	1.63398e+06	3.21044e+06	84076.5	863200	1.33711e+06	1.80178e+06	1.32562e+06	2.01903e+06
NUOE_ECOLI	2	2	116.46	NADH-quinone oxidoreductase subunit E OS=Escherichia coli (strain K12) GN=nuoE PE=1 SV=1	1.27599e+06	787959	907592	1.30257e+06	1.00918e+06	130326	137222	684953	1.33284e+06	30970.4	569748	1.58596e+06	746926	390798	1.04619e+06
PDXB_ECOLI	13	12	779.39	Erythronate-4-phosphate dehydrogenase OS=Escherichia coli (strain K12) GN=pdxB PE=2 SV=2	1.0899e+07	8.91576e+06	8.18919e+06	1.06011e+07	7.46141e+06	2.04738e+06	1.97749e+06	8.98245e+06	1.53998e+07	532285	6.96554e+06	7.34061e+06	7.00868e+06	6.40762e+06	7.761e+06
MALY_ECOLI	2	2	60.13	Protein MalY OS=Escherichia coli (strain K12) GN=malY PE=1 SV=1	649519	602130	386371	770332	322303	112136	62747.1	452433	632528	11509.3	186125	1.15764e+06	496141	491166	485300
MOG_ECOLI	5	5	207.82	Molybdopterin adenylyltransferase OS=Escherichia coli (strain K12) GN=mog PE=1 SV=1	1.79672e+06	1.78489e+06	1.37503e+06	1.65572e+06	1.48186e+06	411430	198215	2.08247e+06	2.78874e+06	153268	781893	2.82979e+06	1.36119e+06	905908	1.5193e+06
IOJAP_ECOLI	2	2	88.28	Ribosomal silencing factor RsfS OS=Escherichia coli (strain K12) GN=rsfS PE=1 SV=1	682749	312360	27559.5	329397	377593	36001	4908.85	4034.03	82392.7	2046.52	375186	177.811	3368.11	186543	111142
ACCC_ECOLI	17	17	1072.03	Biotin carboxylase OS=Escherichia coli (strain K12) GN=accC PE=1 SV=2	2.34775e+07	1.9519e+07	1.99916e+07	2.00048e+07	1.6232e+07	1.28282e+06	4.41453e+06	2.05409e+07	3.63325e+07	2.40128e+06	7.25876e+06	1.15659e+07	1.6524e+07	1.08933e+07	1.58878e+07
DADA_ECOLI	9	7	498.08	D-amino acid dehydrogenase OS=Escherichia coli (strain K12) GN=dadA PE=1 SV=1	7.7232e+06	3.07274e+06	2.8732e+06	4.83851e+06	2.80488e+06	301749	312624	2.68014e+06	6.60735e+06	114347	981692	724578	3.04709e+06	1.94223e+06	5.05823e+06
YEGQ_ECOLI	3	3	88.77	Uncharacterized protease YegQ OS=Escherichia coli (strain K12) GN=yegQ PE=3 SV=1	515797	368085	274645	471938	264378	0	31044.5	176417	559195	16791.4	58267.7	98007.5	699857	374424	636712
DDLA_ECOLI	6	6	429.75	D-alanine--D-alanine ligase A OS=Escherichia coli (strain K12) GN=ddlA PE=3 SV=1	5.31818e+06	4.16654e+06	3.23683e+06	4.54377e+06	3.43532e+06	488254	575194	4.59128e+06	6.49078e+06	267544	1.51855e+06	679105	3.91906e+06	2.8434e+06	3.51915e+06
SAD_ECOLI	6	5	198.82	Succinate semialdehyde dehydrogenase [NAD(P)+] Sad OS=Escherichia coli (strain K12) GN=sad PE=1 SV=2	1.08609e+06	1.04985e+06	810488	1.31701e+06	1.32931e+06	127835	62760.8	1.17787e+06	4.47275e+06	2560.56	244465	31073.2	670628	291688	607426
YDEI_ECOLI	2	2	89.38	Uncharacterized protein YdeI OS=Escherichia coli (strain K12) GN=ydeI PE=3 SV=1	1.40509e+06	4.77223e+06	5.36977e+06	2.25708e+06	5.73913e+06	1.6307e+06	2.10874e+06	2.5299e+06	2.35491e+06	956322	504144	1.66911e+06	3.53824e+06	3.54363e+06	3.9821e+06
SODC_ECOLI	5	5	430.45	Superoxide dismutase [Cu-Zn] OS=Escherichia coli (strain K12) GN=sodC PE=1 SV=1	2.16041e+06	1.05395e+07	1.28437e+07	5.83482e+06	1.43295e+07	2.23003e+06	6.3729e+06	5.85381e+06	7.14432e+06	2.66379e+06	1.78051e+06	4.54656e+06	8.72374e+06	8.73344e+06	7.86441e+06
RLMM_ECOLI	2	2	40.2	Ribosomal RNA large subunit methyltransferase M OS=Escherichia coli (strain K12) GN=rlmM PE=1 SV=1	350053	250661	326618	524762	257906	83475.3	27215.6	376938	366984	38025.1	229904	20553.9	124358	336878	185607
TOLC_ECOLI	5	5	312.98	Outer membrane protein TolC OS=Escherichia coli (strain K12) GN=tolC PE=1 SV=3	505681	749913	1.08555e+06	808465	1.0908e+06	104019	650330	615919	1.06924e+06	136260	197776	605158	762199	607773	821648
DNAB_ECOLI	4	3	132.62	Replicative DNA helicase OS=Escherichia coli (strain K12) GN=dnaB PE=1 SV=1	779593	976847	791224	685141	729804	40038.8	49127.6	1.57595e+06	445135	7.8075	51553.5	101573	306204	162466	371971
OPGD_ECOLI	7	7	335.45	Glucans biosynthesis protein D OS=Escherichia coli (strain K12) GN=mdoD PE=1 SV=3	2.22651e+06	1.56369e+06	1.64122e+06	2.14756e+06	1.92121e+06	245495	643517	1.77365e+06	2.54663e+06	126125	1.2387e+06	2.89572e+06	1.76258e+06	1.44469e+06	1.98931e+06
BGLA_ECOLI	6	6	268.34	6-phospho-beta-glucosidase BglA OS=Escherichia coli (strain K12) GN=bglA PE=1 SV=2	3.69736e+06	3.33828e+06	2.80677e+06	3.75313e+06	2.5453e+06	505789	394810	2.2683e+06	3.17484e+06	63452.6	1.34389e+06	3.20746e+06	1.59489e+06	2.31052e+06	1.50696e+06
LAST_ECOLI	2	2	118.12	Uncharacterized tRNA/rRNA methyltransferase LasT OS=Escherichia coli (strain K12) GN=lasT PE=3 SV=2	129635	276503	302987	131656	116452	49237.4	45070.7	383544	221646	2188.56	45503.9	67829.2	74015.8	83318.5	127788
RL15_ECOLI	10	9	446.24	50S ribosomal protein L15 OS=Escherichia coli (strain K12) GN=rplO PE=1 SV=1	6.36072e+07	6.67529e+07	4.8152e+07	4.68585e+07	4.2798e+07	4.17416e+06	4.50446e+06	3.35773e+07	5.05892e+07	1.99667e+06	2.28639e+07	3.97226e+06	4.21987e+07	2.63765e+07	5.14882e+07
MHPR_ECOLI	1	1	36.01	Mhp operon transcriptional activator OS=Escherichia coli (strain K12) GN=mhpR PE=3 SV=2	593504	454100	465220	542422	800640	163628	221841	1.09005e+06	1.29507e+06	77166.2	0	406596	494766	603358	678080
NAGA_ECOLI	3	3	209.26	N-acetylglucosamine-6-phosphate deacetylase OS=Escherichia coli (strain K12) GN=nagA PE=1 SV=1	2.58411e+06	2.22298e+06	1.98459e+06	2.29899e+06	1.96287e+06	186795	206143	2.88466e+06	3.11093e+06	105175	694745	1.88855e+06	1.72263e+06	1.37662e+06	1.40972e+06
YAEQ_ECOLI	1	1	47.75	Uncharacterized protein YaeQ OS=Escherichia coli (strain K12) GN=yaeQ PE=1 SV=1	1.67871e+06	966534	1.02198e+06	1.79639e+06	1.02377e+06	46303.1	0	584389	1.31709e+06	55596.1	488640	32623.5	1.07235e+06	550288	754127
RS3_ECOLI	18	17	916.09	30S ribosomal protein S3 OS=Escherichia coli (strain K12) GN=rpsC PE=1 SV=2	9.3192e+07	9.57053e+07	8.53925e+07	7.129e+07	7.44917e+07	4.33184e+06	6.06302e+06	4.49945e+07	9.15614e+07	3.15109e+06	5.11666e+07	8.24611e+06	7.99738e+07	4.97977e+07	1.10709e+08
GLPE_ECOLI	1	1	42.87	Thiosulfate sulfurtransferase GlpE OS=Escherichia coli (strain K12) GN=glpE PE=1 SV=1	799138	1.01429e+06	758282	782836	798789	8395.09	62140.6	933275	1.30324e+06	43733.5	302937	359554	409091	379671	668400
DNAA_ECOLI	2	2	63.38	Chromosomal replication initiator protein DnaA OS=Escherichia coli (strain K12) GN=dnaA PE=1 SV=2	653207	599789	775383	608600	1.13702e+06	50242.5	20318.9	101704	973861	50692	286728	55004.9	746482	637248	944820
RLUD_ECOLI	3	3	105.03	Ribosomal large subunit pseudouridine synthase D OS=Escherichia coli (strain K12) GN=rluD PE=1 SV=4	907152	603497	609324	750221	453197	46927	58267.2	658981	736374	31641.3	399587	398762	684188	190572	898060
SYW_ECOLI	11	10	670.97	Tryptophan--tRNA ligase OS=Escherichia coli (strain K12) GN=trpS PE=1 SV=3	1.25467e+07	1.15193e+07	7.40617e+06	1.10064e+07	9.68603e+06	1.12358e+06	1.58031e+06	1.29641e+07	2.29473e+07	733197	6.44114e+06	1.14936e+07	8.68327e+06	6.64953e+06	9.2561e+06
TATA_ECOLI	1	1	65.58	Sec-independent protein translocase protein TatA OS=Escherichia coli (strain K12) GN=tatA PE=1 SV=1	1.16212e+06	1.32671e+06	1.44295e+06	1.0965e+06	1.21623e+06	14.5276	80751	649483	1.70712e+06	51058.9	34556.1	432760	549416	309721	730127
GLMM_ECOLI	13	12	710.45	Phosphoglucosamine mutase OS=Escherichia coli (strain K12) GN=glmM PE=1 SV=3	7.36915e+06	6.55818e+06	5.78918e+06	8.18914e+06	5.68857e+06	1.99345e+06	3.77324e+06	6.05085e+06	9.05023e+06	335390	2.02086e+06	6.23944e+06	7.2303e+06	4.66144e+06	6.26521e+06
RS14_ECOLI	4	4	190.57	30S ribosomal protein S14 OS=Escherichia coli (strain K12) GN=rpsN PE=1 SV=2	2.39877e+07	2.17092e+07	2.692e+07	2.01166e+07	1.72728e+07	2.02921e+06	2.97363e+06	7.3191e+06	2.57901e+07	667828	1.54005e+07	4.15986e+06	1.75832e+07	1.2084e+07	2.13742e+07
DER_ECOLI	10	10	322.69	GTPase Der OS=Escherichia coli (strain K12) GN=der PE=1 SV=1	4.65553e+06	4.12794e+06	4.46498e+06	4.07144e+06	4.01276e+06	314486	298580	3.12308e+06	5.60618e+06	815952	1.49791e+06	374373	3.05284e+06	2.82162e+06	2.72052e+06
RBSK_ECOLI	1	1	19.35	Ribokinase OS=Escherichia coli (strain K12) GN=rbsK PE=1 SV=1	0	0	5877.69	0	0	3064.27	0	77703.4	13542.6	0	58125.2	0	0	0	0
YEAO_ECOLI	2	2	133.15	Uncharacterized protein YeaO OS=Escherichia coli (strain K12) GN=yeaO PE=4 SV=2	343456	233937	211560	300960	257583	11303	41975.5	339045	674794	135.694	102256	261707	216562	225900	275324
YCBB_ECOLI	2	1	29.21	Probable L,D-transpeptidase YcbB OS=Escherichia coli (strain K12) GN=ycbB PE=3 SV=2	166901	139965	231422	144685	148738	2010.21	301.357	133647	213023	38.2875	42959.5	0.713228	180157	33621	84213.4
YEAD_ECOLI	4	4	210.97	Putative glucose-6-phosphate 1-epimerase OS=Escherichia coli (strain K12) GN=yeaD PE=1 SV=2	4.86803e+06	3.63362e+06	3.35486e+06	4.16912e+06	2.98904e+06	1.12402e+06	657927	3.23066e+06	4.94695e+06	353131	2.15503e+06	6.04651e+06	3.93287e+06	2.42615e+06	3.77007e+06
RPOS_ECOLI	4	3	243.41	RNA polymerase sigma factor RpoS OS=Escherichia coli (strain K12) GN=rpoS PE=1 SV=3	417921	1.06652e+06	1.64986e+06	959429	1.28695e+06	103836	131469	456034	1.10251e+06	44466	553281	102715	730006	358110	597858
YQJI_ECOLI	1	1	59.89	Transcriptional regulator YqjI OS=Escherichia coli (strain K12) GN=yqjI PE=1 SV=1	345728	568464	532057	278925	130877	0	42489.5	337163	364773	4723.79	58085.2	159506	165330	80673.6	135284
CARA_ECOLI	7	7	482.22	Carbamoyl-phosphate synthase small chain OS=Escherichia coli (strain K12) GN=carA PE=1 SV=1	4.89442e+06	4.84139e+06	3.7582e+06	4.43543e+06	3.68875e+06	325691	281195	5.08811e+06	9.7339e+06	66145.8	1.75462e+06	4.37921e+06	2.84505e+06	1.88445e+06	2.41514e+06
CYSJ_ECOLI	14	13	939.83	Sulfite reductase [NADPH] flavoprotein alpha-component OS=Escherichia coli (strain K12) GN=cysJ PE=1 SV=4	1.17862e+07	1.90312e+07	1.31497e+07	1.54599e+07	1.72106e+07	3.48333e+06	2.15797e+06	1.64783e+07	2.817e+07	643588	7.70163e+06	1.0281e+06	1.20881e+07	1.19838e+07	1.14039e+07
YCAO_ECOLI	2	2	50.49	Ribosomal protein S12 methylthiotransferase accessory factor YcaO OS=Escherichia coli (strain K12) GN=ycaO PE=1 SV=2	1.49487e+06	1.95099e+06	1.52735e+06	1.5411e+06	1.31762e+06	161635	113700	1.59448e+06	2.43282e+06	57391.6	21009.3	456737	1.33587e+06	1.14777e+06	1.68673e+06
PANB_ECOLI	6	5	494.35	3-methyl-2-oxobutanoate hydroxymethyltransferase OS=Escherichia coli (strain K12) GN=panB PE=1 SV=1	1.30436e+07	1.06362e+07	9.44923e+06	1.2308e+07	9.86504e+06	1.59785e+06	1.99495e+06	1.47954e+07	1.93953e+07	642353	5.59398e+06	1.58411e+07	9.00467e+06	8.11102e+06	8.17448e+06
F16PA_ECOLI	12	11	1001.17	Fructose-1,6-bisphosphatase class 1 OS=Escherichia coli (strain K12) GN=fbp PE=1 SV=1	1.29461e+07	1.0414e+07	9.49755e+06	9.2403e+06	9.0556e+06	303966	909376	7.06763e+06	1.73941e+07	261433	4.87271e+06	487471	7.79453e+06	6.1728e+06	6.90454e+06
ARGR_ECOLI	2	1	80.32	Arginine repressor OS=Escherichia coli (strain K12) GN=argR PE=1 SV=1	540544	840873	1.10728e+06	443418	713203	74541.8	243973	189126	749857	29871.2	439623	0	316239	422362	362560
DHAL_ECOLI	1	1	44.04	PEP-dependent dihydroxyacetone kinase, ADP-binding subunit DhaL OS=Escherichia coli (strain K12) GN=dhaL PE=1 SV=3	1.64702e+06	1.18944e+06	14401.5	1.06799e+06	1.25439e+06	38724.4	1615.21	733146	2.71534e+06	1520.61	744229	89491.8	1.26584e+06	671900	1.16851e+06
YCDY_ECOLI	3	3	214.09	Chaperone protein YcdY OS=Escherichia coli (strain K12) GN=ycdY PE=1 SV=1	4.55436e+06	3.74396e+06	2.87697e+06	3.80102e+06	2.55574e+06	581595	583152	3.23446e+06	5.07009e+06	234271	1.79914e+06	3.64946e+06	3.14657e+06	2.2479e+06	3.37458e+06
MDAB_ECOLI	5	5	290.71	Modulator of drug activity B OS=Escherichia coli (strain K12) GN=mdaB PE=1 SV=1	1.94296e+06	1.45178e+06	1.52407e+06	1.44635e+06	1.14666e+06	289833	344509	1.43648e+06	2.01145e+06	77843.7	1.2322e+06	1.82769e+06	1.23118e+06	1.13318e+06	1.34278e+06
PHOB_ECOLI	1	1	72.59	Phosphate regulon transcriptional regulatory protein PhoB OS=Escherichia coli (strain K12) GN=phoB PE=1 SV=1	304912	493833	97173.9	191898	391905	58749.7	54119.7	554887	487084	13196.3	178858	271939	180770	178467	142536
PROA_ECOLI	14	12	770.22	Gamma-glutamyl phosphate reductase OS=Escherichia coli (strain K12) GN=proA PE=1 SV=2	4.25021e+06	3.79562e+06	4.14087e+06	4.71167e+06	3.47621e+06	592701	227243	6.18672e+06	4.53453e+06	59952.6	1.47044e+06	3.73905e+06	3.91248e+06	2.60379e+06	2.07619e+06
MURI_ECOLI	1	1	34.73	Glutamate racemase OS=Escherichia coli (strain K12) GN=murI PE=1 SV=2	679262	590905	579219	602142	633394	749.177	41368.4	486415	1.08631e+06	14686.7	188859	12454.4	629842	192099	579645
GUTQ_ECOLI	4	4	154.3	Arabinose 5-phosphate isomerase GutQ OS=Escherichia coli (strain K12) GN=gutQ PE=1 SV=3	602207	395947	428717	481733	528346	43266	89825.6	985867	1.56647e+06	15734.5	85721.2	463880	425734	236011	360834
RL21_ECOLI	6	6	303.77	50S ribosomal protein L21 OS=Escherichia coli (strain K12) GN=rplU PE=1 SV=1	6.40486e+07	5.92249e+07	4.33355e+07	7.26419e+07	4.72627e+07	8.97171e+06	9.73115e+06	5.81178e+07	7.1532e+07	3.65907e+06	3.07022e+07	4.4447e+06	4.07488e+07	3.9239e+07	5.26548e+07
LPXD_ECOLI	4	4	234.48	UDP-3-O-(3-hydroxymyristoyl)glucosamine N-acyltransferase OS=Escherichia coli (strain K12) GN=lpxD PE=1 SV=2	4.98474e+06	4.51453e+06	3.63968e+06	4.9801e+06	3.91807e+06	338688	505814	2.07458e+06	4.85235e+06	179837	2.60523e+06	523033	3.07142e+06	2.52e+06	4.14511e+06
EX1_ECOLI	2	2	20.46	Exodeoxyribonuclease I OS=Escherichia coli (strain K12) GN=sbcB PE=1 SV=2	917387	640666	593648	866352	618114	32946.6	47544.5	1.28854e+06	1.16161e+06	7394.51	548348	579733	349364	179503	286841
GHRA_ECOLI	4	4	152.14	Glyoxylate/hydroxypyruvate reductase A OS=Escherichia coli (strain K12) GN=ghrA PE=1 SV=2	1.36567e+06	1.42583e+06	1.36736e+06	1.21039e+06	1.27963e+06	297196	671798	1.39562e+06	2.15301e+06	50913.7	792822	919320	1.05815e+06	704004	1.27911e+06
RMLD_ECOLI	4	2	153.58	dTDP-4-dehydrorhamnose reductase OS=Escherichia coli (strain K12) GN=rfbD PE=3 SV=2	1.77719e+06	2.13993e+06	2.06623e+06	2.85983e+06	2.59783e+06	294600	623542	2.30229e+06	4.72434e+06	52786.5	687702	372421	1.72666e+06	1.95993e+06	1.57805e+06
YQJD_ECOLI	3	3	228.19	Uncharacterized protein YqjD OS=Escherichia coli (strain K12) GN=yqjD PE=1 SV=1	3.69822e+06	5.64822e+06	6.40786e+06	4.54529e+06	5.94931e+06	335538	337839	5.53407e+06	6.9678e+06	187230	495094	6.42908e+06	3.46172e+06	2.35313e+06	3.58659e+06
RSME_ECOLI	2	2	90.2	Ribosomal RNA small subunit methyltransferase E OS=Escherichia coli (strain K12) GN=rsmE PE=1 SV=1	654259	601606	500617	722738	364108	45068.9	25544.5	555075	951176	0	87889.5	369066	178116	99769.8	216081
AGAL_ECOLI	13	13	994.22	Alpha-galactosidase OS=Escherichia coli (strain K12) GN=melA PE=1 SV=1	2.95537e+07	2.56684e+07	2.98707e+07	3.14709e+07	2.80757e+07	2.58615e+06	1.78297e+06	3.69418e+07	5.7388e+07	947458	6.22386e+06	2.14096e+07	2.78047e+07	1.18257e+07	1.96441e+07
SUFE_ECOLI	1	1	26.86	Cysteine desulfuration protein SufE OS=Escherichia coli (strain K12) GN=sufE PE=1 SV=1	501582	549785	413875	580404	383935	24571.7	32739.7	556129	570738	0	22984.3	207990	312203	114606	63877.1
YNJB_ECOLI	1	1	13.75	Protein YnjB OS=Escherichia coli (strain K12) GN=ynjB PE=1 SV=2	202790	224875	108541	222969	188706	11294	29818.9	174922	163366	2644.16	104402	4407.89	27747.8	129344	233137
NADA_ECOLI	1	1	52.17	Quinolinate synthase A OS=Escherichia coli (strain K12) GN=nadA PE=1 SV=3	0	0	0	0	0	0	0	0	0	0	0	726779	0	0	0
NEMA_ECOLI	3	3	222.25	N-ethylmaleimide reductase OS=Escherichia coli (strain K12) GN=nemA PE=2 SV=1	6.13742e+06	7.06114e+06	7.28828e+06	7.27066e+06	6.90605e+06	787488	313341	9.01726e+06	1.51424e+07	25744.4	2.16095e+06	3.11648e+06	4.72208e+06	3.02037e+06	3.75774e+06
YBHB_ECOLI	2	2	108.39	UPF0098 protein YbhB OS=Escherichia coli (strain K12) GN=ybhB PE=1 SV=2	5.54836e+06	2.60112e+06	3.0858e+06	3.03654e+06	3.47037e+06	27119.1	410780	3.90869e+06	4.27502e+06	170897	27607	2.26725e+06	2.12583e+06	1.62061e+06	1.97991e+06
BOLA_ECOLI	2	2	169	DNA-binding transcriptional regulator BolA OS=Escherichia coli (strain K12) GN=bolA PE=1 SV=1	26602.5	356410	901761	204573	1.58083e+06	3755.12	29000.3	16752.3	60830.7	0	175016	262305	355729	708662	0
GALS_ECOLI	13	13	643.25	HTH-type transcriptional regulator GalS OS=Escherichia coli (strain K12) GN=galS PE=1 SV=2	9.92156e+06	7.35077e+06	7.22888e+06	7.61491e+06	6.61939e+06	563759	450388	9.04161e+06	1.64466e+07	311184	2.07699e+06	7.79232e+06	4.99646e+06	3.24094e+06	5.0532e+06
YQCC_ECOLI	1	1	51.72	Uncharacterized protein YqcC OS=Escherichia coli (strain K12) GN=yqcC PE=1 SV=1	0	0	0	0	26190.7	0	0	37103.5	194719	0	0	149113	0	109180	149221
METF_ECOLI	2	1	61.04	5,10-methylenetetrahydrofolate reductase OS=Escherichia coli (strain K12) GN=metF PE=1 SV=1	844245	674383	821991	684355	442921	23403.3	142386	740211	2.00748e+06	66944.8	523735	19593.2	404404	312115	584681
GATY_ECOLI	4	2	95.88	D-tagatose-1,6-bisphosphate aldolase subunit GatY OS=Escherichia coli (strain K12) GN=gatY PE=1 SV=1	818839	523090	438567	856970	365485	1298.36	5942.08	77656.8	270830	1229.24	0	579590	452770	251617	364124
RS20_ECOLI	6	6	429.48	30S ribosomal protein S20 OS=Escherichia coli (strain K12) GN=rpsT PE=1 SV=2	8.7239e+07	6.20824e+07	8.233e+07	1.0301e+08	6.03816e+07	1.37075e+07	9.85978e+06	5.03588e+07	8.00186e+07	6.98537e+06	3.71139e+07	1.75506e+07	5.8387e+07	4.29881e+07	6.43293e+07
FDHD_ECOLI	2	1	71.72	Sulfurtransferase FdhD OS=Escherichia coli (strain K12) GN=fdhD PE=1 SV=1	1.16844e+06	769059	782287	1.06766e+06	1.14005e+06	3848.34	132633	1.05027e+06	1.42438e+06	35952	472679	595571	543309	297215	605768
NUOI_ECOLI	6	6	190.27	NADH-quinone oxidoreductase subunit I OS=Escherichia coli (strain K12) GN=nuoI PE=1 SV=1	5.53847e+06	2.86555e+06	3.05862e+06	3.6648e+06	3.1634e+06	691784	894903	2.15596e+06	4.91854e+06	328756	957569	1.85596e+06	2.8658e+06	2.88332e+06	3.65041e+06
PARC_ECOLI	4	4	166.46	DNA topoisomerase 4 subunit A OS=Escherichia coli (strain K12) GN=parC PE=1 SV=1	648595	860102	664544	583250	459926	9414.33	68589.7	364427	821994	18875.5	219889	13227.7	585635	441146	453693
RS13_ECOLI	11	10	835.5	30S ribosomal protein S13 OS=Escherichia coli (strain K12) GN=rpsM PE=1 SV=2	1.6763e+08	1.59641e+08	1.07392e+08	1.56848e+08	1.30446e+08	1.74426e+07	2.19304e+07	1.42155e+08	2.03149e+08	8.16751e+06	7.92175e+07	2.04386e+07	9.9234e+07	1.01575e+08	1.20634e+08
DCDA_ECOLI	2	2	79.64	Diaminopimelate decarboxylase OS=Escherichia coli (strain K12) GN=lysA PE=1 SV=1	420706	677281	577423	730792	704299	45223.3	153871	560452	1.29151e+06	14182.1	379210	373599	230392	233773	281303
QUEC_ECOLI	4	4	184.4	7-cyano-7-deazaguanine synthase OS=Escherichia coli (strain K12) GN=queC PE=1 SV=1	3.46255e+06	3.01133e+06	2.7575e+06	2.8272e+06	2.66327e+06	409378	515330	3.66672e+06	4.75752e+06	123049	914363	3.49849e+06	2.02623e+06	1.58838e+06	1.93237e+06
G3P2_ECOLI	4	2	77.93	Putative glyceraldehyde-3-phosphate dehydrogenase C OS=Escherichia coli (strain K12) GN=gapC PE=5 SV=2	44672.9	41672.6	103385	55400.8	69755.1	33677.9	7295.01	192389	215108	1162.89	25403.2	23342.2	186805	247181	273300
PREA_ECOLI	2	1	53.42	NAD-dependent dihydropyrimidine dehydrogenase subunit PreA OS=Escherichia coli (strain K12) GN=preA PE=1 SV=3	841788	207986	0	148172	124397	0	0	200847	319402	0	60753.8	0	0	12046.1	6939.06
CURA_ECOLI	5	5	198.23	NADPH-dependent curcumin reductase OS=Escherichia coli (strain K12) GN=curA PE=1 SV=3	2.68408e+06	3.9402e+06	3.31925e+06	3.54792e+06	3.19593e+06	264603	131866	4.39838e+06	7.18855e+06	263208	1.33917e+06	1.89496e+06	2.56965e+06	1.52761e+06	998094
SSRP_ECOLI	1	1	22.4	SsrA-binding protein OS=Escherichia coli (strain K12) GN=smpB PE=1 SV=2	677413	1.15249e+06	840573	775832	877289	0	87557.8	910102	1.13742e+06	13128.7	13112.2	21584.4	753361	543198	979538
ALR2_ECOLI	11	10	569.97	Alanine racemase, catabolic OS=Escherichia coli (strain K12) GN=dadX PE=2 SV=2	7.38253e+06	8.20833e+06	9.46408e+06	8.20837e+06	9.12838e+06	1.8177e+06	771667	1.20926e+07	1.66237e+07	764016	2.48596e+06	9.57457e+06	8.19571e+06	6.03756e+06	7.36894e+06
YBJI_ECOLI	2	2	59.41	5-amino-6-(5-phospho-D-ribitylamino)uracil phosphatase YbjI OS=Escherichia coli (strain K12) GN=ybjI PE=1 SV=3	716273	863337	746777	702202	747812	38380.8	167643	512855	1.56401e+06	9442.14	183214	193833	472568	405731	779552
FPG_ECOLI	1	1	21.4	Formamidopyrimidine-DNA glycosylase OS=Escherichia coli (strain K12) GN=mutM PE=1 SV=3	0	130443	60756.6	110466	63402.2	1293.38	0	34139.9	4584.62	2.40805e+06	17508.4	266075	560741	310143	493211
OSMY_ECOLI	9	9	806.2	Osmotically-inducible protein Y OS=Escherichia coli (strain K12) GN=osmY PE=1 SV=1	3.26248e+07	8.06344e+07	9.79396e+07	5.36521e+07	9.22984e+07	1.63315e+07	2.80508e+07	5.87575e+07	5.63822e+07	1.65995e+07	3.14306e+07	4.90921e+07	6.31982e+07	7.36024e+07	7.68307e+07
YIGL_ECOLI	3	3	83.98	Pyridoxal phosphate phosphatase YigL OS=Escherichia coli (strain K12) GN=yigL PE=1 SV=4	837905	1.09345e+06	891027	977675	755876	81203.4	376365	927800	3.14467e+06	37342.1	442582	315631	619950	642283	986350
RS8_ECOLI	11	9	588.96	30S ribosomal protein S8 OS=Escherichia coli (strain K12) GN=rpsH PE=1 SV=2	7.50606e+07	6.08087e+07	6.37323e+07	8.34376e+07	6.56803e+07	7.87175e+06	7.35553e+06	4.35513e+07	8.28432e+07	3.53705e+06	3.24881e+07	1.39498e+07	6.03074e+07	4.33669e+07	5.99437e+07
RMLB2_ECOLI	2	2	50.37	dTDP-glucose 4,6-dehydratase 2 OS=Escherichia coli (strain K12) GN=rffG PE=1 SV=3	761803	607834	645610	710133	709286	153263	27456.5	897950	1.41181e+06	230798	151064	280281	508333	467022	875978
UBIF_ECOLI	1	1	46.61	2-octaprenyl-3-methyl-6-methoxy-1,4-benzoquinol hydroxylase OS=Escherichia coli (strain K12) GN=ubiF PE=1 SV=1	1.40445e+06	2.74427e+06	1.9873e+06	2.12467e+06	1.89429e+06	32194.9	1.82983e+06	718340	2.2614e+06	2749.32	611803	690298	650807	779855	2.25821e+06
FTSE_ECOLI	2	2	40.66	Cell division ATP-binding protein FtsE OS=Escherichia coli (strain K12) GN=ftsE PE=1 SV=1	4.63701e+06	3.93993e+06	4.59497e+06	4.61579e+06	3.76562e+06	340805	855353	4.33884e+06	4.70158e+06	425354	68796	4.00676e+06	3.63049e+06	2.42516e+06	4.23959e+06
RF1_ECOLI	7	6	219.7	Peptide chain release factor 1 OS=Escherichia coli (strain K12) GN=prfA PE=1 SV=1	1.79308e+06	1.78804e+06	1.43696e+06	1.85927e+06	1.44632e+06	142612	130224	1.68958e+06	2.70331e+06	93174	418183	1.60207e+06	1.29545e+06	956919	1.33102e+06
AHPF_ECOLI	16	16	981.41	Alkyl hydroperoxide reductase subunit F OS=Escherichia coli (strain K12) GN=ahpF PE=1 SV=2	1.5358e+07	1.29947e+07	1.00661e+07	1.43632e+07	1.07424e+07	3.09861e+06	1.44996e+06	1.10559e+07	1.93361e+07	1.12804e+06	7.83504e+06	1.13983e+07	1.29096e+07	9.80613e+06	1.1872e+07
GLMU_ECOLI	9	9	433.84	Bifunctional protein GlmU OS=Escherichia coli (strain K12) GN=glmU PE=1 SV=1	6.25979e+06	5.43224e+06	6.5559e+06	4.86815e+06	1.46604e+07	602838	1.69942e+06	5.40502e+06	7.71828e+06	2.21652e+06	1.1017e+06	6.52045e+06	5.98702e+06	4.08163e+06	4.12252e+06
LCFA_ECOLI	4	4	123.89	Long-chain-fatty-acid--CoA ligase OS=Escherichia coli (strain K12) GN=fadD PE=1 SV=1	227529	1.05388e+06	1.47039e+06	688057	813247	91920.6	13797.1	78434	340508	147853	179184	925011	165479	184915	388724
RSMG_ECOLI	5	5	160.85	Ribosomal RNA small subunit methyltransferase G OS=Escherichia coli (strain K12) GN=rsmG PE=1 SV=1	2.84178e+06	2.0997e+06	1.11536e+06	1.91749e+06	1.48361e+06	266424	302362	1.22451e+06	3.60306e+06	10266.7	414785	1.35063e+06	766244	635850	928623
YPEA_ECOLI	2	2	72	Acetyltransferase YpeA OS=Escherichia coli (strain K12) GN=ypeA PE=1 SV=2	260002	219807	336521	223996	200979	23152	24053.9	143069	19014.5	41960.5	26202.9	25401.1	173366	96203.1	276565
GLRX4_ECOLI	5	5	408.95	Glutaredoxin-4 OS=Escherichia coli (strain K12) GN=grxD PE=1 SV=1	1.50203e+07	1.04106e+07	1.01998e+07	1.24499e+07	9.91305e+06	1.65332e+06	2.34486e+06	7.48897e+06	1.45627e+07	471641	5.07796e+06	1.20757e+07	5.68442e+06	4.63373e+06	6.73651e+06
RIML_ECOLI	1	1	74.62	Ribosomal-protein-serine acetyltransferase OS=Escherichia coli (strain K12) GN=rimL PE=1 SV=1	831413	824576	702201	921049	648308	230383	2502.58	975564	1.76538e+06	2541.64	0	582803	695503	250438	474159
EXUR_ECOLI	3	2	48.06	Exu regulon transcriptional regulator OS=Escherichia coli (strain K12) GN=exuR PE=3 SV=1	755877	613341	610577	718478	612127	13181.3	43398.2	478839	941162	28116.8	271210	40952.8	777901	439500	866403
FLHE_ECOLI	1	1	17.14	Flagellar protein FlhE OS=Escherichia coli (strain K12) GN=flhE PE=3 SV=1	326903	195216	133688	270552	187173	9883.19	104390	200763	127057	318.402	39063.4	90406.4	198939	101474	179129
TYRR_ECOLI	3	2	155.5	Transcriptional regulatory protein TyrR OS=Escherichia coli (strain K12) GN=tyrR PE=1 SV=2	851236	739689	795231	942067	800992	39726.8	31510.8	58853.5	329091	6158.83	443243	0	609878	443802	472176
IPYR_ECOLI	8	7	468.25	Inorganic pyrophosphatase OS=Escherichia coli (strain K12) GN=ppa PE=1 SV=2	2.22482e+07	1.86122e+07	2.60345e+07	3.2533e+07	2.99556e+07	3.66206e+06	5.51176e+06	3.49418e+07	2.81993e+07	2.2111e+06	7.13847e+06	4.06707e+07	3.20775e+07	2.23771e+07	3.96661e+07
TLDD_ECOLI	4	4	215.16	Metalloprotease TldD OS=Escherichia coli (strain K12) GN=tldD PE=1 SV=1	4.57688e+06	3.41992e+06	3.26085e+06	4.7476e+06	2.99677e+06	606837	323985	6.44331e+06	5.90066e+06	432280	1.81845e+06	4.70232e+06	3.92236e+06	2.80217e+06	3.67624e+06
UVRD_ECOLI	6	4	142.47	DNA helicase II OS=Escherichia coli (strain K12) GN=uvrD PE=1 SV=1	596941	424391	311887	459798	460277	28791.6	20757.6	602069	1.12529e+06	14621.5	219490	6031.55	344024	232986	372362
RS6_ECOLI	12	12	694.31	30S ribosomal protein S6 OS=Escherichia coli (strain K12) GN=rpsF PE=1 SV=1	9.78016e+07	8.29727e+07	7.34088e+07	8.62218e+07	6.72231e+07	6.84627e+06	1.36087e+07	8.18332e+07	1.16087e+08	3.72283e+06	2.64627e+07	5.83758e+07	6.85597e+07	4.42214e+07	7.35442e+07
BTUE_ECOLI	5	5	299.49	Thioredoxin/glutathione peroxidase BtuE OS=Escherichia coli (strain K12) GN=btuE PE=1 SV=1	7.66943e+06	8.23258e+06	6.63769e+06	7.37627e+06	6.96739e+06	887486	905998	5.82892e+06	8.35698e+06	427879	4.85523e+06	2.22867e+06	4.78433e+06	4.59871e+06	5.45489e+06
CLPX_ECOLI	11	10	572.75	ATP-dependent Clp protease ATP-binding subunit ClpX OS=Escherichia coli (strain K12) GN=clpX PE=1 SV=2	6.52068e+06	5.08618e+06	4.19558e+06	5.36049e+06	3.81062e+06	504079	603966	2.46058e+06	4.77451e+06	529926	2.12513e+06	497271	3.61982e+06	3.60023e+06	3.69672e+06
ALR1_ECOLI	6	6	363.09	Alanine racemase, biosynthetic OS=Escherichia coli (strain K12) GN=alr PE=1 SV=1	2.68027e+06	1.8387e+06	1.54548e+06	2.40287e+06	1.46846e+06	151904	118319	2.72596e+06	5.56325e+06	42482.9	585282	461107	1.60888e+06	936146	1.68875e+06
CPOB_ECOLI	5	5	161.2	Cell division coordinator CpoB OS=Escherichia coli (strain K12) GN=cpoB PE=1 SV=2	7.18448e+06	5.99956e+06	5.28628e+06	7.20871e+06	5.00372e+06	1.55563e+06	932922	6.06462e+06	8.28765e+06	575368	1.72814e+06	7.61095e+06	6.70166e+06	4.06645e+06	6.605e+06
BAER_ECOLI	1	1	86.44	Transcriptional regulatory protein BaeR OS=Escherichia coli (strain K12) GN=baeR PE=1 SV=1	1.02001e+06	1.55779e+06	841685	819462	819429	179871	91597.3	860118	1.36359e+06	13543.8	415060	861431	602226	418487	513345
PDXH_ECOLI	7	7	339.16	Pyridoxine/pyridoxamine 5'-phosphate oxidase OS=Escherichia coli (strain K12) GN=pdxH PE=1 SV=2	4.21112e+06	2.89769e+06	2.87438e+06	2.20854e+06	2.44244e+06	308005	286203	2.01316e+06	4.76296e+06	174819	968879	3.5538e+06	1.91135e+06	890170	1.74267e+06
THIO2_ECOLI	2	2	49.57	Thioredoxin-2 OS=Escherichia coli (strain K12) GN=trxC PE=1 SV=1	527803	863961	808084	935572	800843	348074	69768.8	895402	1.25862e+06	33.3009	342029	930835	1.15032e+06	467218	792693
BIRA_ECOLI	2	1	20.68	Bifunctional ligase/repressor BirA OS=Escherichia coli (strain K12) GN=birA PE=1 SV=1	834694	766168	875765	918017	565896	98693.9	167737	771113	1.18544e+06	0	196794	102939	463791	377381	575078
MTFA_ECOLI	2	2	55.46	Protein MtfA OS=Escherichia coli (strain K12) GN=mtfA PE=1 SV=2	738621	618846	633693	681901	507738	41102.2	74604	976674	2.42449e+06	0	98747.1	215136	450446	230736	559537
PIMT_ECOLI	1	1	31.33	Protein-L-isoaspartate O-methyltransferase OS=Escherichia coli (strain K12) GN=pcm PE=1 SV=2	1.15992e+06	1.17067e+06	974214	1.20837e+06	911737	80311.9	0	430409	1.25055e+06	159540	264573	2418.3	886338	515675	847600
ASTC_ECOLI	22	21	1533.63	Succinylornithine transaminase OS=Escherichia coli (strain K12) GN=astC PE=1 SV=1	2.06111e+07	5.57173e+07	7.55513e+07	4.12004e+07	5.60998e+07	3.63741e+06	4.8169e+06	2.41798e+07	4.7431e+07	1.17861e+06	2.36972e+07	4.42684e+06	3.92197e+07	3.51935e+07	5.2749e+07
KDGL_ECOLI	1	1	31.05	Diacylglycerol kinase OS=Escherichia coli (strain K12) GN=dgkA PE=1 SV=2	841048	895480	743776	796424	593765	427627	11408.2	193808	556013	1327.3	0	347378	787889	305983	1.10688e+06
MPL_ECOLI	6	4	208.92	UDP-N-acetylmuramate--L-alanyl-gamma-D-glutamyl-meso-2,6-diaminoheptandioate ligase OS=Escherichia coli (strain K12) GN=mpl PE=1 SV=3	2.15395e+06	1.93717e+06	3.57627e+06	2.20722e+06	1.78446e+06	274662	472618	2.25135e+06	3.172e+06	360622	1.49738e+06	2.90831e+06	2.28783e+06	1.21228e+06	2.65361e+06
GLRX3_ECOLI	4	4	198.26	Glutaredoxin-3 OS=Escherichia coli (strain K12) GN=grxC PE=1 SV=2	1.41705e+07	1.07743e+07	9.92971e+06	1.25679e+07	9.54925e+06	2.39073e+06	1.69e+06	1.04357e+07	1.65213e+07	852974	5.24779e+06	1.45459e+07	7.89199e+06	5.34839e+06	9.28349e+06
YHBY_ECOLI	4	4	112.06	RNA-binding protein YhbY OS=Escherichia coli (strain K12) GN=yhbY PE=1 SV=1	4.76371e+06	4.32926e+06	3.42068e+06	4.74791e+06	3.46716e+06	566144	1.68775e+06	4.39548e+06	7.05602e+06	165223	1.70958e+06	5.91242e+06	2.92746e+06	1.66986e+06	2.55197e+06
GLTB_ECOLI	18	15	848.43	Glutamate synthase [NADPH] large chain OS=Escherichia coli (strain K12) GN=gltB PE=1 SV=3	4.90873e+06	2.29805e+06	1.74665e+06	3.8848e+06	2.10401e+06	292338	392719	2.40502e+06	4.6167e+06	186498	2.00344e+06	6.38774e+06	1.88417e+06	1.75816e+06	2.30887e+06
DEF_ECOLI	5	5	339.39	Peptide deformylase OS=Escherichia coli (strain K12) GN=def PE=1 SV=2	1.8082e+06	1.79259e+06	1.90344e+06	1.26615e+06	1.97986e+06	470131	295769	2.11179e+06	1.17656e+06	656820	1.77665e+06	2.04393e+06	1.58734e+06	1.29725e+06	1.81688e+06
RNR_ECOLI	12	12	602.6	Ribonuclease R OS=Escherichia coli (strain K12) GN=rnr PE=1 SV=2	4.94762e+06	5.68958e+06	5.80811e+06	6.80175e+06	5.59856e+06	505347	626971	6.17979e+06	1.03199e+07	243711	1.30534e+06	6.7252e+06	6.08464e+06	4.85577e+06	7.07419e+06
HFLC_ECOLI	7	7	345.66	Modulator of FtsH protease HflC OS=Escherichia coli (strain K12) GN=hflC PE=1 SV=1	1.23557e+06	1.9067e+06	2.83261e+06	1.93316e+06	2.19865e+06	539539	42158	435059	1.87458e+06	208276	1.17028e+06	1.11361e+06	1.73591e+06	721299	4.03743e+06
MATP_ECOLI	1	1	59.95	Macrodomain Ter protein OS=Escherichia coli (strain K12) GN=matP PE=1 SV=1	529771	702976	493490	630154	628470	77829.6	73618.4	503707	814961	36.167	330355	16585.8	441992	426617	183088
PRC_ECOLI	10	8	428.93	Tail-specific protease OS=Escherichia coli (strain K12) GN=prc PE=1 SV=2	2.50978e+06	2.59214e+06	2.12304e+06	2.36746e+06	2.19337e+06	194997	205975	2.63792e+06	4.04499e+06	71843.7	1.07742e+06	420685	1.83647e+06	1.37171e+06	2.60327e+06
SUBI_ECOLI	20	19	1360.99	Sulfate-binding protein OS=Escherichia coli (strain K12) GN=sbp PE=1 SV=1	1.49181e+07	3.12198e+07	2.97436e+07	3.08517e+07	2.8192e+07	2.72697e+06	3.0046e+06	1.71748e+07	1.23665e+07	3.07736e+06	2.67653e+07	2.47104e+07	1.85787e+07	1.52644e+07	2.02044e+07
RLMB_ECOLI	4	4	260.5	23S rRNA (guanosine-2'-O-)-methyltransferase RlmB OS=Escherichia coli (strain K12) GN=rlmB PE=1 SV=1	4.67326e+06	4.382e+06	3.37145e+06	4.67568e+06	3.719e+06	382352	578539	5.48939e+06	5.99949e+06	205187	1.26912e+06	677252	4.05898e+06	2.78522e+06	4.82891e+06
AMIC_ECOLI	2	1	106.05	N-acetylmuramoyl-L-alanine amidase AmiC OS=Escherichia coli (strain K12) GN=amiC PE=1 SV=1	563705	575659	596704	913951	538518	0	13457.4	457151	531425	16756.7	448409	345717	515711	0	681463
TYPA_ECOLI	25	24	1640.04	GTP-binding protein TypA/BipA OS=Escherichia coli (strain K12) GN=typA PE=1 SV=2	2.33119e+07	1.60978e+07	1.58116e+07	1.81663e+07	1.44856e+07	3.62262e+06	3.95921e+06	2.47003e+07	2.99468e+07	1.58881e+06	1.99169e+07	1.80534e+06	1.85646e+07	1.46734e+07	2.08817e+07
YJBJ_ECOLI	8	7	370.55	UPF0337 protein YjbJ OS=Escherichia coli (strain K12) GN=yjbJ PE=1 SV=1	2.4175e+07	2.86701e+07	3.5956e+07	1.97795e+07	2.94964e+07	1.31056e+07	1.82149e+07	2.04574e+07	3.3553e+07	1.23092e+06	1.44512e+07	1.81582e+07	2.29809e+07	3.03899e+07	3.16616e+07
YAIE_ECOLI	2	2	71.07	UPF0345 protein YaiE OS=Escherichia coli (strain K12) GN=yaiE PE=3 SV=1	7.85522e+06	5.07015e+06	5.19171e+06	7.5391e+06	8.37254e+06	1.77942e+06	838709	7.30777e+06	1.00276e+07	703043	2.42819e+06	1.12123e+07	4.26844e+06	5.61068e+06	7.33465e+06
GPR_ECOLI	9	8	311.69	L-glyceraldehyde 3-phosphate reductase OS=Escherichia coli (strain K12) GN=gpr PE=1 SV=1	4.17342e+06	3.44283e+06	3.556e+06	3.63565e+06	3.63946e+06	639207	797442	5.49677e+06	8.08313e+06	75731.3	1.46161e+06	3.64396e+06	2.43754e+06	1.65941e+06	2.15575e+06
NADC_ECOLI	4	4	191.92	Nicotinate-nucleotide pyrophosphorylase [carboxylating] OS=Escherichia coli (strain K12) GN=nadC PE=3 SV=7	961605	1.15162e+06	1.00283e+06	1.04585e+06	964927	132389	290291	1.0847e+06	1.51396e+06	55319.3	531908	267401	941498	815148	947540
HFQ_ECOLI	5	5	284.62	RNA-binding protein Hfq OS=Escherichia coli (strain K12) GN=hfq PE=1 SV=2	1.75206e+06	1.45252e+06	2.01408e+06	2.06573e+06	7.55358e+06	827768	730153	3.01443e+06	2.00179e+06	147285	1.41678e+06	3.46818e+06	1.98212e+06	1.92457e+06	7.86185e+06
YQHD_ECOLI	4	4	204.77	Alcohol dehydrogenase YqhD OS=Escherichia coli (strain K12) GN=yqhD PE=1 SV=1	4.57795e+06	3.60047e+06	3.64539e+06	3.68063e+06	3.74744e+06	782884	617484	4.02681e+06	5.04934e+06	271540	1.84658e+06	4.55724e+06	3.47548e+06	2.17823e+06	2.99857e+06
PURU_ECOLI	6	6	265.4	Formyltetrahydrofolate deformylase OS=Escherichia coli (strain K12) GN=purU PE=1 SV=1	3.03085e+06	2.50117e+06	2.14355e+06	3.54167e+06	2.27164e+06	649490	510623	1.82809e+06	3.98055e+06	237867	1.71355e+06	2.78756e+06	1.9774e+06	1.62331e+06	2.29e+06
NUPC_ECOLI	1	1	94.75	Nucleoside permease NupC OS=Escherichia coli (strain K12) GN=nupC PE=1 SV=1	2.0367e+06	1.99311e+06	2.19696e+06	392982	2.13858e+06	1750.23	184719	1.7779e+06	3.31447e+06	225306	3.26704e+06	1.22087e+06	1.52561e+06	878636	1.6537e+06
RL20_ECOLI	8	7	312.21	50S ribosomal protein L20 OS=Escherichia coli (strain K12) GN=rplT PE=1 SV=2	3.80905e+07	4.53111e+07	2.63316e+07	4.12268e+07	3.14394e+07	5.94383e+06	8.4123e+06	3.26414e+07	5.5806e+07	3.88018e+06	2.94417e+07	1.31516e+07	3.53683e+07	3.60418e+07	4.87803e+07
DGOR_ECOLI	2	1	52.06	Galactonate operon transcriptional repressor OS=Escherichia coli (strain K12) GN=dgoR PE=3 SV=4	1.24844e+06	704105	737264	941212	444849	667176	228842	299287	1.78508e+06	0	77979.7	0	106985	71651.6	1.89745e+06
CSPC_ECOLI	4	3	381.4	Cold shock-like protein CspC OS=Escherichia coli (strain K12) GN=cspC PE=1 SV=2	2.51035e+08	2.23976e+08	1.66628e+08	2.32781e+08	1.99176e+08	3.41813e+07	3.13658e+07	1.94228e+08	2.98404e+08	1.21263e+07	1.47237e+08	2.02024e+08	1.73757e+08	1.45609e+08	1.75748e+08
ENTE_ECOLI	2	2	107.62	Enterobactin synthase component E OS=Escherichia coli (strain K12) GN=entE PE=1 SV=3	625009	576005	557910	638667	831339	44962.3	105621	1.12361e+06	1.46335e+06	3667.31	248811	15053.6	498514	691803	255650
YAEP_ECOLI	1	1	48.47	UPF0253 protein YaeP OS=Escherichia coli (strain K12) GN=yaeP PE=3 SV=1	2.46606e+06	1.42742e+06	131914	2.90975e+06	1.03613e+06	1218.44	404686	2.03635e+06	1.68621e+06	116549	640650	8814.4	49811.8	1.01856e+06	823347
CUSF_ECOLI	1	1	39.19	Cation efflux system protein CusF OS=Escherichia coli (strain K12) GN=cusF PE=1 SV=1	988600	391411	578720	483559	829541	482183	894514	771366	409936	0	472469	1.17553e+06	624686	750262	847195
RAPA_ECOLI	11	11	301.19	RNA polymerase-associated protein RapA OS=Escherichia coli (strain K12) GN=rapA PE=1 SV=2	1.63504e+06	1.67434e+06	1.81978e+06	1.81184e+06	1.46583e+06	218078	249295	1.69652e+06	1.84181e+06	77793.1	858544	139279	1.32942e+06	1.30001e+06	1.54306e+06
MPPA_ECOLI	2	2	106.73	Periplasmic murein peptide-binding protein OS=Escherichia coli (strain K12) GN=mppA PE=1 SV=2	1.35522e+06	1.56585e+06	1.54583e+06	1.68362e+06	1.59148e+06	114693	187707	1.66646e+06	2.40325e+06	60289.9	292102	1.16428e+06	1.47553e+06	1.11975e+06	1.29994e+06
MURG_ECOLI	1	1	45.98	UDP-N-acetylglucosamine--N-acetylmuramyl-(pentapeptide) pyrophosphoryl-undecaprenol N-acetylglucosamine transferase OS=Escherichia coli (strain K12) GN=murG PE=1 SV=3	301883	676634	445072	685926	655092	28831.8	33313.9	643902	925726	2757.4	145737	0	719630	536406	1.0352e+06
TOLQ_ECOLI	2	2	77.96	Protein TolQ OS=Escherichia coli (strain K12) GN=tolQ PE=1 SV=1	428506	324931	290036	325924	307068	48463.6	81543.2	200850	325575	158135	510339	223551	331611	500994	382814
YFFB_ECOLI	2	2	107.57	Protein YffB OS=Escherichia coli (strain K12) GN=yffB PE=1 SV=1	2.7177e+06	2.30401e+06	1.71697e+06	2.23704e+06	2.02033e+06	151700	289310	3.34822e+06	4.52185e+06	16125.1	944082	2.32944e+06	1.48451e+06	1.26118e+06	1.5298e+06
PURE_ECOLI	1	1	86.83	N5-carboxyaminoimidazole ribonucleotide mutase OS=Escherichia coli (strain K12) GN=purE PE=1 SV=2	0	72318.9	194654	163732	215869	147495	100085	26449.5	329432	21153.5	160525	642891	81670.9	0	201946
SYV_ECOLI	32	31	1508.75	Valine--tRNA ligase OS=Escherichia coli (strain K12) GN=valS PE=1 SV=2	5.3996e+07	6.3838e+07	4.35733e+07	5.69272e+07	4.008e+07	4.74855e+06	7.70429e+06	5.17974e+07	6.02045e+07	5.606e+06	2.87507e+07	6.20647e+07	4.69935e+07	3.45327e+07	4.86444e+07
CUTA_ECOLI	1	1	46.77	Divalent-cation tolerance protein CutA OS=Escherichia coli (strain K12) GN=cutA PE=1 SV=1	999970	489878	566695	1.12926e+06	691174	915690	14406.1	1.30631e+06	1.30267e+06	38541.4	298667	86624.4	157948	1.01661e+06	658458
FDHE_ECOLI	5	5	297.61	Protein FdhE OS=Escherichia coli (strain K12) GN=fdhE PE=1 SV=2	2.6358e+06	1.93934e+06	1.6804e+06	2.39736e+06	1.71515e+06	68753.7	151467	2.17617e+06	3.15192e+06	193572	1.16248e+06	2.37772e+06	1.48486e+06	903555	1.50997e+06
YBIT_ECOLI	10	10	480.82	Uncharacterized ABC transporter ATP-binding protein YbiT OS=Escherichia coli (strain K12) GN=ybiT PE=1 SV=1	4.10382e+06	4.36611e+06	3.13023e+06	4.05485e+06	2.92128e+06	363476	353350	3.65334e+06	5.15713e+06	155683	1.76319e+06	1.10554e+06	3.48352e+06	3.03116e+06	3.9642e+06
SEQA_ECOLI	5	5	242.94	Negative modulator of initiation of replication OS=Escherichia coli (strain K12) GN=seqA PE=1 SV=1	4.38908e+06	2.86701e+06	2.46032e+06	3.61926e+06	2.46734e+06	578838	239874	4.01568e+06	6.0461e+06	356022	1.46629e+06	2.3804e+06	3.59413e+06	2.35301e+06	2.27111e+06
PNTA_ECOLI	1	1	17.83	NAD(P) transhydrogenase subunit alpha OS=Escherichia coli (strain K12) GN=pntA PE=1 SV=2	28677.2	77176.7	36300.9	31517.3	63372.4	8481.66	2058.55	24622.8	500704	20380.4	1138.36	420524	512256	47528.1	791371
GLPC_ECOLI	1	1	13.06	Anaerobic glycerol-3-phosphate dehydrogenase subunit C OS=Escherichia coli (strain K12) GN=glpC PE=1 SV=1	773.871	579.832	0	0	137.313	0	0	0	116.83	0	0	497874	0	0	0
FOLD_ECOLI	3	3	175.3	Bifunctional protein FolD OS=Escherichia coli (strain K12) GN=folD PE=1 SV=4	3.10573e+06	2.73649e+06	2.36106e+06	3.24104e+06	3.00794e+06	430308	448143	3.7335e+06	6.95088e+06	162093	990478	5.04574e+06	3.04801e+06	1.74655e+06	2.21071e+06
DGAL_ECOLI	3	2	146.19	D-galactose-binding periplasmic protein OS=Escherichia coli (strain K12) GN=mglB PE=1 SV=1	738483	691289	647599	597160	441023	299741	0	699292	1.2668e+06	40681	174056	468988	199498	185436	286999
YICC_ECOLI	7	7	375.29	UPF0701 protein YicC OS=Escherichia coli (strain K12) GN=yicC PE=1 SV=2	6.85345e+06	5.47008e+06	5.78376e+06	6.58121e+06	5.58238e+06	813511	957078	8.03248e+06	8.50196e+06	393064	2.43003e+06	7.67496e+06	4.95697e+06	4.7445e+06	5.22766e+06
MANA_ECOLI	6	6	325.51	Mannose-6-phosphate isomerase OS=Escherichia coli (strain K12) GN=manA PE=1 SV=1	1.00655e+07	1.00115e+07	8.24481e+06	8.96381e+06	8.71016e+06	1.34571e+06	1.18365e+06	1.18625e+07	1.45302e+07	474418	3.12858e+06	1.15128e+07	6.71037e+06	4.46377e+06	7.04998e+06
YCFH_ECOLI	6	6	295.93	Uncharacterized metal-dependent hydrolase YcfH OS=Escherichia coli (strain K12) GN=ycfH PE=1 SV=1	2.7878e+06	3.19588e+06	2.05696e+06	2.47157e+06	1.88443e+06	418785	405605	1.91482e+06	3.559e+06	86070.5	1.66418e+06	2.01214e+06	1.49202e+06	696920	1.48566e+06
PTGCB_ECOLI	2	2	66.21	PTS system glucose-specific EIICB component OS=Escherichia coli (strain K12) GN=ptsG PE=1 SV=1	138799	323427	414263	282544	335241	3118.06	56903.6	114527	551658	16748.2	187098	51870.9	313649	325408	219021
QUEF_ECOLI	5	5	188.78	NADPH-dependent 7-cyano-7-deazaguanine reductase OS=Escherichia coli (strain K12) GN=queF PE=1 SV=1	873186	999314	1.02337e+06	910286	935994	116008	164595	1.11794e+06	1.90645e+06	16334.3	308720	823032	541816	433022	637821
PGM_ECOLI	20	17	1273.84	Phosphoglucomutase OS=Escherichia coli (strain K12) GN=pgm PE=1 SV=1	1.70831e+07	1.59702e+07	1.20856e+07	1.72574e+07	1.35062e+07	1.28457e+06	2.53383e+06	1.64434e+07	2.82093e+07	2.62565e+06	5.54544e+06	2.13484e+07	1.55515e+07	1.01578e+07	1.49501e+07
FADI_ECOLI	1	1	17.93	3-ketoacyl-CoA thiolase OS=Escherichia coli (strain K12) GN=fadI PE=1 SV=1	104392	273747	345502	152201	424365	22428.1	0	168287	604106	61094	68078.5	11516.6	136418	110454	188648
YECJ_ECOLI	2	2	50.83	Uncharacterized protein YecJ OS=Escherichia coli (strain K12) GN=yecJ PE=4 SV=1	1.86394e+06	1.21977e+06	1.09098e+06	1.82009e+06	1.83711e+06	36859.1	317766	1.1003e+06	1.70876e+06	130523	555277	1.44065e+06	977938	1.10416e+06	1.60561e+06
RPOZ_ECOLI	7	3	267.48	DNA-directed RNA polymerase subunit omega OS=Escherichia coli (strain K12) GN=rpoZ PE=1 SV=1	1.48367e+07	1.22314e+07	1.03846e+07	1.2329e+07	9.46608e+06	129323	1.47136e+06	1.24945e+07	1.80674e+07	597156	412161	1.19097e+07	9.96333e+06	6.97754e+06	9.22195e+06
DLD_ECOLI	12	12	540.29	D-lactate dehydrogenase OS=Escherichia coli (strain K12) GN=dld PE=1 SV=3	5.544e+06	2.65534e+06	2.92913e+06	3.24015e+06	2.55883e+06	317443	699530	2.50762e+06	5.69433e+06	154146	1.06157e+06	3.64355e+06	3.90769e+06	2.6567e+06	3.42709e+06
RLUF_ECOLI	1	1	27.95	23S rRNA pseudouridine(2604) synthase OS=Escherichia coli (strain K12) GN=rluF PE=1 SV=1	588291	346828	397199	297684	377055	220611	35439.3	0	543468	5103.24	7.03218	81825.3	630631	595467	521192
PROB_ECOLI	8	8	383.75	Glutamate 5-kinase OS=Escherichia coli (strain K12) GN=proB PE=1 SV=1	3.05922e+06	2.03704e+06	3.91727e+06	4.30223e+06	3.83439e+06	475224	73951.6	1.69232e+06	4.8319e+06	704228	415308	1.14054e+06	2.4228e+06	1.38016e+06	3.94272e+06
AAT_ECOLI	24	23	1771.4	Aspartate aminotransferase OS=Escherichia coli (strain K12) GN=aspC PE=1 SV=1	8.4576e+07	7.34449e+07	6.84649e+07	7.60343e+07	6.5776e+07	1.04963e+07	1.42065e+07	7.4112e+07	1.30416e+08	2.00332e+06	1.98416e+07	9.47503e+07	5.05381e+07	3.89439e+07	3.75136e+07
RL32_ECOLI	1	1	51.86	50S ribosomal protein L32 OS=Escherichia coli (strain K12) GN=rpmF PE=1 SV=2	149108	55886.2	610135	814560	32973.5	205633	192836	10664.5	26888.9	963.313	258588	605331	104893	286330	74964.3
CPXR_ECOLI	5	5	112.81	Transcriptional regulatory protein CpxR OS=Escherichia coli (strain K12) GN=cpxR PE=1 SV=1	6.38015e+06	5.11728e+06	5.50345e+06	4.90653e+06	4.57087e+06	673080	419254	3.31335e+06	6.82333e+06	480586	4.2167e+06	3.99467e+06	3.02027e+06	1.8635e+06	2.40857e+06
YEJL_ECOLI	1	1	36.38	UPF0352 protein YejL OS=Escherichia coli (strain K12) GN=yejL PE=1 SV=1	1.39814e+06	1.49124e+06	1.86073e+06	2.47694e+06	1.5079e+06	171.306	282288	1.33693e+06	2.07486e+06	129396	6268.64	2.03488e+06	1.96185e+06	1.32357e+06	2.72764e+06
CATE_ECOLI	4	4	167.95	Catalase HPII OS=Escherichia coli (strain K12) GN=katE PE=1 SV=1	1.09927e+06	1.79601e+06	1.95158e+06	1.45193e+06	1.71415e+06	197834	279179	1.37604e+06	1.98084e+06	222824	931768	1.02969e+06	1.22566e+06	1.14254e+06	1.09093e+06
YEBF_ECOLI	3	3	165.15	Protein YebF OS=Escherichia coli (strain K12) GN=yebF PE=1 SV=2	1.32363e+06	2.11597e+06	2.29827e+06	1.61918e+06	1.84476e+06	1.09901e+06	646185	1.00384e+06	1.13585e+06	179225	686054	1.49093e+06	1.30875e+06	1.25675e+06	1.62121e+06
GLPR_ECOLI	2	2	109.69	Glycerol-3-phosphate regulon repressor OS=Escherichia coli (strain K12) GN=glpR PE=1 SV=1	518440	578800	199840	358856	200205	23905.8	63353.5	118966	478923	0	177251	0	662677	482731	484614
EX3_ECOLI	7	7	367.81	Exodeoxyribonuclease III OS=Escherichia coli (strain K12) GN=xthA PE=1 SV=4	4.57841e+06	4.05189e+06	3.2711e+06	4.54969e+06	3.74244e+06	535778	567641	4.97855e+06	7.83026e+06	187105	2.29657e+06	678796	3.91711e+06	2.8835e+06	3.90196e+06
XGPT_ECOLI	9	7	520.9	Xanthine phosphoribosyltransferase OS=Escherichia coli (strain K12) GN=gpt PE=1 SV=1	1.78564e+07	1.42122e+07	1.22424e+07	1.67298e+07	1.13173e+07	1.29766e+06	1.67656e+06	1.35164e+07	2.77929e+07	325007	2.68266e+06	2.0685e+07	1.2099e+07	7.96469e+06	1.13989e+07
UBII_ECOLI	2	1	55.26	2-octaprenylphenol hydroxylase OS=Escherichia coli (strain K12) GN=ubiI PE=1 SV=2	0	0	0	282669	56934.5	0	0	278283	532279	0	0	9.42797	0	0	327.63
RL35_ECOLI	1	1	39.66	50S ribosomal protein L35 OS=Escherichia coli (strain K12) GN=rpmI PE=1 SV=2	222122	79525.4	38670.1	125908	314214	174990	250133	112626	5516.76	92568.4	180258	122992	385314	321024	178934
AMN_ECOLI	7	7	354.62	AMP nucleosidase OS=Escherichia coli (strain K12) GN=amn PE=1 SV=1	5.75144e+06	5.10601e+06	4.86137e+06	5.63436e+06	3.8181e+06	470824	593459	6.17829e+06	1.00114e+07	138737	1.87495e+06	4.70777e+06	3.29248e+06	2.86908e+06	3.43252e+06
ENTA_ECOLI	3	3	142.73	2,3-dihydro-2,3-dihydroxybenzoate dehydrogenase OS=Escherichia coli (strain K12) GN=entA PE=1 SV=1	1.13851e+06	1.1648e+06	1.2438e+06	1.23286e+06	1.76275e+06	272310	184857	1.64448e+06	4.11262e+06	11249.2	203507	339285	1.15545e+06	819378	1.33703e+06
KHSE_ECOLI	2	2	55.71	Homoserine kinase OS=Escherichia coli (strain K12) GN=thrB PE=1 SV=2	1.13523e+06	997430	1.13534e+06	1.17155e+06	944618	66860.4	40796.8	246816	627298	484978	299871	851632	830052	601724	1.07574e+06
CYSI_ECOLI	21	21	1066.47	Sulfite reductase [NADPH] hemoprotein beta-component OS=Escherichia coli (strain K12) GN=cysI PE=1 SV=4	1.79364e+07	1.7272e+07	1.5144e+07	1.73706e+07	1.36457e+07	1.28574e+06	1.97057e+06	1.67146e+07	2.09401e+07	795623	9.72457e+06	2.64005e+06	1.31579e+07	1.30266e+07	1.3208e+07
FUR_ECOLI	7	7	610.21	Ferric uptake regulation protein OS=Escherichia coli (strain K12) GN=fur PE=1 SV=1	3.34818e+07	2.74326e+07	2.57886e+07	3.2186e+07	2.64381e+07	2.3312e+06	3.35472e+06	3.65929e+07	4.44427e+07	1.49556e+06	1.06435e+07	3.6101e+07	2.41381e+07	1.65977e+07	2.46768e+07
DHNA_ECOLI	1	1	134.67	NADH dehydrogenase OS=Escherichia coli (strain K12) GN=ndh PE=1 SV=2	0	227995	0	377510	211297	9631.76	0	0	48219.4	0	0	0	45426	0	37379.6
YHHA_ECOLI	3	3	199.1	Uncharacterized protein YhhA OS=Escherichia coli (strain K12) GN=yhhA PE=3 SV=1	1.37996e+06	4.76705e+06	5.23071e+06	1.96988e+06	4.91359e+06	756865	758551	604808	1.67874e+06	390812	382602	1.666e+06	2.20483e+06	2.00154e+06	2.10071e+06
ILVI_ECOLI	1	1	27.47	Acetolactate synthase isozyme 3 large subunit OS=Escherichia coli (strain K12) GN=ilvI PE=1 SV=2	21931.1	0	0	0	0	0.222075	0	523665	35344.5	0	103221	0	0	0	0
SURA_ECOLI	10	10	765.43	Chaperone SurA OS=Escherichia coli (strain K12) GN=surA PE=1 SV=1	8.05365e+06	8.98722e+06	8.14134e+06	8.81564e+06	8.8033e+06	1.30643e+06	1.41497e+06	7.02474e+06	1.26038e+07	1.01489e+06	2.58973e+06	1.09152e+07	8.51684e+06	5.5549e+06	9.35402e+06
YNIC_ECOLI	2	2	101.67	2-deoxyglucose-6-phosphate phosphatase OS=Escherichia coli (strain K12) GN=yniC PE=1 SV=1	1.50034e+06	1.55738e+06	1.49367e+06	1.16262e+06	1.36851e+06	10565	169370	2.40973e+06	3.11902e+06	90567.9	319481	1.05049e+06	870955	548830	830709
PSIF_ECOLI	3	3	100.14	Phosphate starvation-inducible protein PsiF OS=Escherichia coli (strain K12) GN=psiF PE=1 SV=1	1.41776e+06	3.15364e+06	4.94447e+06	2.82917e+06	4.79612e+06	1.2296e+06	2.10696e+06	1.10717e+06	1.93198e+06	899671	985110	2.48662e+06	3.09161e+06	3.27763e+06	3.67659e+06
LPXA_ECOLI	5	4	242.39	Acyl-[acyl-carrier-protein]--UDP-N-acetylglucosamine O-acyltransferase OS=Escherichia coli (strain K12) GN=lpxA PE=1 SV=1	4.94372e+06	3.93942e+06	3.0546e+06	3.94098e+06	3.73734e+06	767749	772303	3.62063e+06	5.01693e+06	254937	2.34839e+06	4.86668e+06	2.5885e+06	2.16284e+06	3.02176e+06
FUMC_ECOLI	18	17	1066.05	Fumarate hydratase class II OS=Escherichia coli (strain K12) GN=fumC PE=1 SV=1	1.13255e+07	1.3425e+07	1.23536e+07	1.15096e+07	1.28923e+07	1.36953e+06	955319	1.60165e+07	2.95014e+07	678247	5.11726e+06	1.47287e+07	1.31999e+07	8.98726e+06	1.07628e+07
GCH1L_ECOLI	7	7	497.96	GTP cyclohydrolase 1 type 2 homolog OS=Escherichia coli (strain K12) GN=ybgI PE=1 SV=1	6.06742e+06	5.56637e+06	5.37862e+06	6.98295e+06	5.69615e+06	734242	1.30206e+06	7.39827e+06	9.06482e+06	296602	2.68643e+06	7.11913e+06	3.66997e+06	3.75418e+06	4.985e+06
GCS2_ECOLI	3	2	56.9	Putative glutamate--cysteine ligase 2 OS=Escherichia coli (strain K12) GN=ybdK PE=1 SV=1	1.9367e+06	1.77895e+06	1.88405e+06	2.46682e+06	955216	12342.6	645199	1.61201e+06	2.39673e+06	124264	370431	1.57164e+06	2.35894e+06	1.30484e+06	2.75224e+06
HMP_ECOLI	2	2	87.43	Flavohemoprotein OS=Escherichia coli (strain K12) GN=hmp PE=1 SV=1	599948	636882	622119	738705	714221	141358	71135.1	876289	1.26218e+06	43850	141380	976771	582041	707597	1.03717e+06
GCSH_ECOLI	2	2	80.94	Glycine cleavage system H protein OS=Escherichia coli (strain K12) GN=gcvH PE=1 SV=2	1.90164e+07	1.71698e+07	1.5632e+07	2.22028e+07	1.91518e+07	1.81778e+06	6.21318e+06	2.03771e+07	1.9912e+07	114585	2.54508e+06	2.40318e+07	1.30603e+07	8.96255e+06	1.03848e+07
PRPB_ECOLI	7	7	407.83	2-methylisocitrate lyase OS=Escherichia coli (strain K12) GN=prpB PE=1 SV=3	709905	4.71524e+06	6.24072e+06	3.39498e+06	5.29067e+06	186264	601062	4.40741e+06	3.93519e+06	196869	1.85157e+06	1.9159e+06	4.05363e+06	3.32891e+06	4.99109e+06
RS9_ECOLI	8	8	420.33	30S ribosomal protein S9 OS=Escherichia coli (strain K12) GN=rpsI PE=1 SV=2	4.52742e+07	6.23066e+07	5.3528e+07	6.31857e+07	4.8257e+07	2.49389e+06	1.03101e+07	5.946e+07	7.33652e+07	2.27304e+06	1.77935e+07	7.10637e+06	5.3306e+07	3.86129e+07	6.8894e+07
DEOD_ECOLI	13	13	819.47	Purine nucleoside phosphorylase DeoD-type OS=Escherichia coli (strain K12) GN=deoD PE=1 SV=2	6.37652e+06	9.27532e+06	8.39639e+06	9.7903e+06	1.85181e+07	3.3456e+06	1.24673e+06	1.43298e+07	1.21369e+07	302346	5.60726e+06	1.13657e+07	7.7229e+06	6.87359e+06	1.74267e+07
TREA_ECOLI	5	5	234.71	Periplasmic trehalase OS=Escherichia coli (strain K12) GN=treA PE=1 SV=1	1.83238e+06	2.59713e+06	3.2159e+06	1.97958e+06	2.84391e+06	291477	2.03161e+06	2.22403e+06	2.29015e+06	203821	927566	3.07881e+06	2.45329e+06	1.9383e+06	1.94857e+06
CARB_ECOLI	29	25	1496.46	Carbamoyl-phosphate synthase large chain OS=Escherichia coli (strain K12) GN=carB PE=1 SV=2	1.06206e+07	8.94671e+06	7.71183e+06	8.32205e+06	7.57643e+06	576374	1.0582e+06	1.01212e+07	1.77125e+07	318602	3.21691e+06	1.03791e+07	5.79448e+06	4.4478e+06	6.09067e+06
CYSG_ECOLI	2	1	96.61	Siroheme synthase OS=Escherichia coli (strain K12) GN=cysG PE=1 SV=1	230438	444531	577768	384006	551550	107133	106077	515247	1.16032e+06	8450.53	265035	720869	296852	288656	570142
FENR_ECOLI	7	6	213.8	Ferredoxin--NADP reductase OS=Escherichia coli (strain K12) GN=fpr PE=1 SV=4	3.85808e+06	4.1443e+06	3.91029e+06	2.00802e+06	3.66215e+06	193964	257650	4.33065e+06	9.68592e+06	120552	1.40935e+06	2.23778e+06	3.05912e+06	1.95625e+06	2.78344e+06
EPMA_ECOLI	1	1	20.22	Elongation factor P--(R)-beta-lysine ligase OS=Escherichia coli (strain K12) GN=epmA PE=1 SV=1	25044.4	0	125828	0	0	47240.9	44788.7	0	0	9227.22	0	0	2830.99	8874.35	5710.79
GSHR_ECOLI	10	10	737.3	Glutathione reductase OS=Escherichia coli (strain K12) GN=gor PE=1 SV=1	6.91942e+06	7.82135e+06	6.41597e+06	7.12823e+06	6.82479e+06	949547	1.52897e+06	1.16763e+07	1.59377e+07	210518	2.27428e+06	8.00678e+06	6.1938e+06	5.01478e+06	5.61481e+06
UVRA_ECOLI	15	15	674.8	UvrABC system protein A OS=Escherichia coli (strain K12) GN=uvrA PE=1 SV=1	2.83563e+06	2.70776e+06	2.06868e+06	3.07816e+06	2.42276e+06	334814	337816	4.01516e+06	6.09712e+06	68380.2	1.28598e+06	2.72539e+06	2.32596e+06	2.36038e+06	2.27146e+06
ZIPA_ECOLI	2	2	121.4	Cell division protein ZipA OS=Escherichia coli (strain K12) GN=zipA PE=1 SV=3	710681	1.26961e+06	1.15996e+06	1.00678e+06	1.25319e+06	75301	4.19413e+06	903941	2.09093e+06	31683	752448	535024	645594	717385	1.21544e+06
RLPA_ECOLI	3	3	158.64	Rare lipoprotein A OS=Escherichia coli (strain K12) GN=rlpA PE=1 SV=1	403629	628398	550411	820568	596938	159124	223573	242536	595730	92439.1	325587	347488	265807	264223	1.58296e+06
RPOB_ECOLI	60	57	3843	DNA-directed RNA polymerase subunit beta OS=Escherichia coli (strain K12) GN=rpoB PE=1 SV=1	4.08489e+07	3.84671e+07	2.79096e+07	3.84671e+07	3.03909e+07	5.34198e+06	4.40845e+06	4.256e+07	5.39932e+07	2.18003e+06	1.12194e+07	4.17269e+07	2.86084e+07	2.18868e+07	3.07452e+07
PPIB_ECOLI	10	7	594.09	Peptidyl-prolyl cis-trans isomerase B OS=Escherichia coli (strain K12) GN=ppiB PE=1 SV=2	2.49723e+07	2.14021e+07	2.13953e+07	2.61941e+07	1.98694e+07	2.09835e+06	4.49781e+06	3.41325e+07	4.52846e+07	214590	1.10214e+07	2.55034e+07	1.87953e+07	1.33561e+07	1.91777e+07
YBBO_ECOLI	2	1	67.39	Uncharacterized oxidoreductase YbbO OS=Escherichia coli (strain K12) GN=ybbO PE=3 SV=1	89441.5	196041	0	200498	345013	11395.8	3286.3	124395	636438	6526.84	0	10806.4	217278	184077	474814
BCCP_ECOLI	2	2	66.91	Biotin carboxyl carrier protein of acetyl-CoA carboxylase OS=Escherichia coli (strain K12) GN=accB PE=1 SV=1	1.43547e+07	1.60205e+07	1.11799e+07	1.51872e+07	1.24271e+07	2.12719e+06	1.23665e+06	1.39261e+07	2.16657e+07	488888	4.4501e+06	1.87112e+07	1.00516e+07	7.05849e+06	9.12374e+06
ALDA_ECOLI	15	15	899.12	Lactaldehyde dehydrogenase OS=Escherichia coli (strain K12) GN=aldA PE=1 SV=2	2.09967e+07	2.20277e+07	2.25546e+07	2.10115e+07	2.21593e+07	1.87882e+06	3.6428e+06	3.04649e+07	5.08759e+07	655595	8.56397e+06	2.23712e+07	2.08328e+07	1.78105e+07	2.30644e+07
SDHD_ECOLI	2	2	93.99	D-serine dehydratase OS=Escherichia coli (strain K12) GN=dsdA PE=1 SV=3	653161	521493	322742	531915	478242	82144.1	59169.2	1.33031e+06	1.31385e+06	329.928	128083	340120	169394	141111	274172
POTF_ECOLI	1	1	56.93	Putrescine-binding periplasmic protein OS=Escherichia coli (strain K12) GN=potF PE=1 SV=3	384281	413245	466529	420310	397472	17702.6	122796	292464	591811	116450	286924	677666	368685	379455	378730
RISA_ECOLI	8	7	411.98	Riboflavin synthase OS=Escherichia coli (strain K12) GN=ribC PE=1 SV=1	6.39551e+06	6.01029e+06	4.90784e+06	6.83463e+06	4.571e+06	403070	1.1631e+06	7.58252e+06	8.70459e+06	483231	2.22315e+06	4.20168e+06	4.73961e+06	3.39847e+06	6.4808e+06
FABB_ECOLI	14	14	941.21	3-oxoacyl-[acyl-carrier-protein] synthase 1 OS=Escherichia coli (strain K12) GN=fabB PE=1 SV=1	3.63372e+07	2.52511e+07	2.21121e+07	3.31286e+07	2.18756e+07	3.73777e+06	4.42479e+06	2.94722e+07	5.57227e+07	1.32857e+06	1.81199e+07	4.1015e+06	2.82077e+07	2.03447e+07	2.98342e+07
DEAD_ECOLI	15	15	857.43	ATP-dependent RNA helicase DeaD OS=Escherichia coli (strain K12) GN=deaD PE=1 SV=2	4.61473e+06	5.25937e+06	3.10574e+06	5.63299e+06	2.79779e+06	150970	1.15888e+06	1.17814e+06	2.53284e+06	705111	1.89206e+06	839673	2.91862e+06	2.5513e+06	4.55556e+06
UPP_ECOLI	6	6	384.07	Uracil phosphoribosyltransferase OS=Escherichia coli (strain K12) GN=upp PE=1 SV=1	7.41247e+06	7.53608e+06	6.94397e+06	6.39461e+06	5.71342e+06	842102	1.86075e+06	5.49075e+06	7.90714e+06	322219	4.73414e+06	2.93735e+06	4.52961e+06	5.1651e+06	4.07712e+06
YQGE_ECOLI	1	1	28.96	UPF0301 protein YqgE OS=Escherichia coli (strain K12) GN=yqgE PE=1 SV=1	1.04505e+06	1.00738e+06	830207	691218	825430	107334	166394	617783	1.39861e+06	35908.5	373802	1.05699e+06	695265	502585	788062
DTD_ECOLI	1	1	40.68	D-aminoacyl-tRNA deacylase OS=Escherichia coli (strain K12) GN=dtd PE=1 SV=1	531523	756631	714577	710904	891185	147378	294889	931431	1.06953e+06	888.418	793866	681828	512247	367300	513593
TUSE_ECOLI	1	1	52.51	Sulfurtransferase TusE OS=Escherichia coli (strain K12) GN=tusE PE=1 SV=1	860700	866778	1.31785e+06	737109	631070	3404.24	213348	803003	982292	184686	301486	1.3261e+06	684939	488899	835676
FABR_ECOLI	1	1	19.34	HTH-type transcriptional repressor FabR OS=Escherichia coli (strain K12) GN=fabR PE=1 SV=1	561392	739633	659616	691028	988559	195614	77387.5	713975	1.39789e+06	70011.1	670924	111610	903843	566478	1.10253e+06
NDPA_ECOLI	2	2	76.87	Nucleoid-associated protein YejK OS=Escherichia coli (strain K12) GN=yejK PE=1 SV=3	996529	1.10345e+06	785654	642086	845634	75377.1	100242	432094	1.5742e+06	37333.4	752887	103221	875266	665501	979906
ILVA_ECOLI	6	5	75.63	L-threonine dehydratase biosynthetic IlvA OS=Escherichia coli (strain K12) GN=ilvA PE=1 SV=1	143561	118792	105990	194490	180103	452965	463802	138773	181130	0	87809.4	21478.9	250835	180414	536094
RLUB_ECOLI	3	3	139.58	Ribosomal large subunit pseudouridine synthase B OS=Escherichia coli (strain K12) GN=rluB PE=1 SV=2	1.04127e+06	525215	799709	1.19414e+06	617476	19382.8	65752.2	664791	1.17433e+06	66763	359620	44223.2	980490	1.10774e+06	2.17465e+06
RL22_ECOLI	10	10	935.31	50S ribosomal protein L22 OS=Escherichia coli (strain K12) GN=rplV PE=1 SV=1	6.58317e+07	8.23974e+07	6.88112e+07	7.73395e+07	5.78874e+07	8.93274e+06	1.02056e+07	2.72503e+07	6.31399e+07	5.39052e+06	4.94023e+07	1.34886e+07	6.88416e+07	4.51284e+07	9.85042e+07
DAPE_ECOLI	5	5	235.2	Succinyl-diaminopimelate desuccinylase OS=Escherichia coli (strain K12) GN=dapE PE=1 SV=1	2.36334e+06	1.49349e+06	1.2869e+06	1.52759e+06	874767	287366	46364	1.30896e+06	1.97971e+06	95098.3	339633	1.6067e+06	1.18688e+06	734847	1.47748e+06
SYQ_ECOLI	22	21	1186.24	Glutamine--tRNA ligase OS=Escherichia coli (strain K12) GN=glnS PE=1 SV=3	2.86979e+07	2.24656e+07	1.88847e+07	2.31556e+07	2.22715e+07	2.24752e+06	4.77293e+06	2.44682e+07	2.88039e+07	1.01664e+06	8.85748e+06	1.05165e+07	2.39837e+07	1.27315e+07	2.38931e+07
HOLC_ECOLI	1	1	25.15	DNA polymerase III subunit chi OS=Escherichia coli (strain K12) GN=holC PE=1 SV=1	403229	809028	885418	1.3133e+06	670018	10908.6	73697.3	741356	1.22576e+06	305323	11669.8	490144	1.14486e+06	502019	1.04598e+06
YDCS_ECOLI	10	10	578.89	Putative ABC transporter periplasmic-binding protein YdcS OS=Escherichia coli (strain K12) GN=ydcS PE=3 SV=1	3.83956e+06	5.98709e+06	6.23797e+06	4.81393e+06	6.29439e+06	1.22566e+06	1.56098e+06	3.63616e+06	4.20082e+06	547978	3.32224e+06	5.50924e+06	4.47233e+06	4.46759e+06	4.4475e+06
ZUR_ECOLI	1	1	79.65	Zinc uptake regulation protein OS=Escherichia coli (strain K12) GN=zur PE=1 SV=1	2.09903e+06	1.78983e+06	2.32738e+06	2.3156e+06	2.83091e+06	228655	287569	3.07957e+06	3.06343e+06	207315	758010	3.35827e+06	2.33001e+06	1.65079e+06	2.01096e+06
PRPC_ECOLI	9	9	628.35	2-methylcitrate synthase OS=Escherichia coli (strain K12) GN=prpC PE=1 SV=2	4.30717e+06	1.89683e+07	2.02737e+07	1.16484e+07	1.59269e+07	808244	1.44301e+06	1.23409e+07	1.18843e+07	992669	1.16434e+07	2.41539e+06	1.55789e+07	1.22206e+07	1.37937e+07
ROXA_ECOLI	3	3	148.46	50S ribosomal protein L16 3-hydroxylase OS=Escherichia coli (strain K12) GN=roxA PE=1 SV=2	126124	165790	120523	65962.4	132568	1944.62	6489	3365.29	136233	35902.5	105961	10.0446	301715	347452	215612
BFR_ECOLI	3	3	300.47	Bacterioferritin OS=Escherichia coli (strain K12) GN=bfr PE=1 SV=1	3.42774e+06	3.39661e+06	4.60667e+06	1.71139e+06	3.74917e+06	1.16225e+06	228396	5.41926e+06	3.95079e+06	146739	1.33494e+06	6.51755e+06	3.02065e+06	2.57401e+06	2.77953e+06
YGDI_ECOLI	1	1	39.02	Uncharacterized lipoprotein YgdI OS=Escherichia coli (strain K12) GN=ygdI PE=3 SV=1	1.07993e+06	1.75878e+06	2.39304e+06	2.53821e+06	2.18442e+06	294353	312944	548906	1.23044e+06	254454	270351	1.26338e+06	1.88217e+06	1.24422e+06	1.66604e+06
LEUC_ECOLI	4	4	246.52	3-isopropylmalate dehydratase large subunit OS=Escherichia coli (strain K12) GN=leuC PE=1 SV=2	470958	387349	366671	398358	378596	36946.3	14399.1	243155	400687	27371.2	1.01228e+06	6868.53	432755	579119	793769
PHNA_ECOLI	4	4	261.12	Protein PhnA OS=Escherichia coli (strain K12) GN=phnA PE=4 SV=1	4.31809e+06	5.23311e+06	4.5589e+06	4.32558e+06	4.57714e+06	660331	845344	4.47107e+06	6.14193e+06	345589	1.37379e+06	6.12061e+06	4.10651e+06	3.2152e+06	4.53314e+06
AK2H_ECOLI	3	1	110.36	Bifunctional aspartokinase/homoserine dehydrogenase 2 OS=Escherichia coli (strain K12) GN=metL PE=1 SV=3	443500	219527	0	242948	322978	0	59549.2	237054	588346	0	656267	0	1021.93	231232	374787
CYOB_ECOLI	7	6	254.48	Cytochrome bo(3) ubiquinol oxidase subunit 1 OS=Escherichia coli (strain K12) GN=cyoB PE=1 SV=1	4.56915e+06	4.01821e+06	3.67157e+06	4.12968e+06	4.43325e+06	370270	592784	3.36613e+06	9.03222e+06	297063	1.58935e+06	3.4379e+06	4.31132e+06	2.7456e+06	5.1614e+06
YOBA_ECOLI	1	1	42.75	Protein YobA OS=Escherichia coli (strain K12) GN=yobA PE=1 SV=1	1.61248e+06	912369	850527	1.38673e+06	719657	260579	377955	250734	1.38309e+06	76965.8	302038	1.00442e+06	948421	396309	849656
SERA_ECOLI	11	11	621.28	D-3-phosphoglycerate dehydrogenase OS=Escherichia coli (strain K12) GN=serA PE=1 SV=2	4.7471e+06	3.98535e+06	3.92657e+06	4.42568e+06	3.6291e+06	901009	475580	7.73237e+06	1.23057e+07	84286.8	2.32136e+06	4.12367e+06	3.61504e+06	2.99673e+06	4.92953e+06
NANK_ECOLI	2	1	41.99	N-acetylmannosamine kinase OS=Escherichia coli (strain K12) GN=nanK PE=1 SV=2	320021	80327.4	14827.2	192018	0	26182	0	47973.5	234475	0	2734.9	27819.4	48911.8	0	58784.4
YDCF_ECOLI	1	1	93.58	Protein YdcF OS=Escherichia coli (strain K12) GN=ydcF PE=1 SV=3	0	0	779.54	0	0	0	0	0	146.454	0	0	0	0	0	245508
YBIC_ECOLI	2	2	92.93	Uncharacterized oxidoreductase YbiC OS=Escherichia coli (strain K12) GN=ybiC PE=1 SV=2	2.70408e+06	1.76091e+06	1.75324e+06	2.09051e+06	1.50472e+06	655482	282353	1.91181e+06	5.48139e+06	10139.2	535361	524743	1.90448e+06	1.13449e+06	1.61211e+06
MURD_ECOLI	3	3	133.67	UDP-N-acetylmuramoylalanine--D-glutamate ligase OS=Escherichia coli (strain K12) GN=murD PE=1 SV=3	1.41178e+06	1.30139e+06	991835	1.19818e+06	1.80096e+06	138462	49878.9	1.21169e+06	1.63405e+06	253233	629701	2.30434e+06	1.13116e+06	966671	779373
GLPQ_ECOLI	16	16	984.04	Glycerophosphoryl diester phosphodiesterase OS=Escherichia coli (strain K12) GN=glpQ PE=1 SV=2	1.5527e+07	1.96836e+07	1.7718e+07	1.26081e+07	1.72697e+07	1.56482e+06	3.41359e+06	1.11767e+07	1.32924e+07	1.25221e+06	4.1522e+06	1.71419e+07	1.37216e+07	1.01666e+07	1.37375e+07
YAGU_ECOLI	1	1	28.38	Inner membrane protein YagU OS=Escherichia coli (strain K12) GN=yagU PE=1 SV=1	369303	326919	369543	214162	155936	12517.9	36736.3	1.15533e+06	1.41421e+06	5952.49	17042.9	170697	685660	760480	1.39383e+06
YDEP_ECOLI	1	1	15.09	Protein YdeP OS=Escherichia coli (strain K12) GN=ydeP PE=2 SV=1	106778	488171	139992	80511.6	403593	203694	0	275504	247932	828637	42428.5	66812	66492.9	184809	1.45963e+06
ERPA_ECOLI	2	2	98.45	Iron-sulfur cluster insertion protein ErpA OS=Escherichia coli (strain K12) GN=erpA PE=1 SV=1	2.47332e+07	1.41537e+07	1.39608e+07	1.83037e+07	1.2976e+07	2.63061e+06	3.27488e+06	1.14359e+07	1.59952e+07	750578	6.09188e+06	1.31627e+07	1.42337e+07	1.06511e+07	1.48966e+07
YCBL_ECOLI	1	1	45.24	Uncharacterized protein YcbL OS=Escherichia coli (strain K12) GN=ycbL PE=3 SV=1	0	426378	490611	224297	772962	171165	36065.3	6357.97	66108.9	9181.88	297307	355023	85937.2	119885	0
SYP_ECOLI	16	16	1212.19	Proline--tRNA ligase OS=Escherichia coli (strain K12) GN=proS PE=1 SV=4	1.48826e+07	1.70321e+07	1.5263e+07	1.76325e+07	1.67165e+07	1.25959e+06	3.81278e+06	1.93943e+07	3.30617e+07	282190	8.34895e+06	9.05459e+06	1.34276e+07	1.16444e+07	1.47497e+07
OMPW_ECOLI	1	1	32.61	Outer membrane protein W OS=Escherichia coli (strain K12) GN=ompW PE=1 SV=1	796649	521385	348171	555617	868242	3436.09	490033	1.00071e+06	1.5909e+06	339872	176446	1.00299e+06	519025	423890	520634
SYT_ECOLI	31	28	1481.96	Threonine--tRNA ligase OS=Escherichia coli (strain K12) GN=thrS PE=1 SV=1	2.1816e+07	2.10394e+07	1.87343e+07	2.08777e+07	1.69115e+07	1.95912e+06	3.24763e+06	2.42853e+07	2.9225e+07	1.2627e+06	5.80746e+06	2.68046e+07	1.85487e+07	1.49999e+07	1.94313e+07
RHLB_ECOLI	4	4	176.19	ATP-dependent RNA helicase RhlB OS=Escherichia coli (strain K12) GN=rhlB PE=1 SV=2	2.96646e+06	2.08862e+06	1.78455e+06	1.88768e+06	1.47334e+06	90566.9	198033	2.00451e+06	2.8353e+06	187046	872570	287428	2.70682e+06	2.80499e+06	3.43013e+06
YBEL_ECOLI	4	2	253.57	Uncharacterized protein YbeL OS=Escherichia coli (strain K12) GN=ybeL PE=4 SV=1	2.92481e+06	4.99694e+06	5.30844e+06	3.50233e+06	5.3555e+06	494249	508409	4.68058e+06	5.24241e+06	245205	1.3394e+06	5.52758e+06	3.78246e+06	2.96433e+06	3.24378e+06
DKGA_ECOLI	10	10	459.34	2,5-diketo-D-gluconic acid reductase A OS=Escherichia coli (strain K12) GN=dkgA PE=1 SV=3	5.20793e+06	1.15779e+07	1.32192e+07	8.46655e+06	1.1623e+07	1.5786e+06	1.28484e+06	9.96359e+06	1.09512e+07	610490	5.04987e+06	6.99642e+06	8.45022e+06	8.07556e+06	9.45639e+06
NADR_ECOLI	2	2	128.36	Trifunctional NAD biosynthesis/regulator protein NadR OS=Escherichia coli (strain K12) GN=nadR PE=1 SV=2	314465	313624	167629	242643	119564	56975.1	223519	83318.4	397829	3742.74	203130	5323.17	377009	270701	209590
GARL_ECOLI	1	1	13.86	5-keto-4-deoxy-D-glucarate aldolase OS=Escherichia coli (strain K12) GN=garL PE=1 SV=2	21601.8	21767.8	26971.2	7340.1	83796.1	117076	277172	4.40736e+06	86096.8	0	1065.15	193068	3210.06	1594.85	59069.1
GSP_ECOLI	13	12	901.51	Bifunctional glutathionylspermidine synthetase/amidase OS=Escherichia coli (strain K12) GN=gss PE=1 SV=1	8.86721e+06	5.0295e+06	3.44103e+06	6.43521e+06	4.62329e+06	159216	895412	1.42219e+07	2.98568e+07	189449	1.95211e+06	5.77307e+06	4.77709e+06	2.55625e+06	3.34649e+06
RS18_ECOLI	6	6	330.66	30S ribosomal protein S18 OS=Escherichia coli (strain K12) GN=rpsR PE=1 SV=2	5.52822e+07	5.45912e+07	4.19155e+07	6.32401e+07	4.8352e+07	5.90329e+06	5.44252e+06	5.34049e+07	7.98567e+07	3.02772e+06	2.84781e+07	1.66791e+07	6.04586e+07	4.05313e+07	6.27922e+07
ACSA_ECOLI	26	26	1807.79	Acetyl-coenzyme A synthetase OS=Escherichia coli (strain K12) GN=acs PE=1 SV=2	1.79073e+07	2.38535e+07	2.7402e+07	2.56037e+07	2.67635e+07	3.34209e+06	1.56236e+06	2.96716e+07	4.80973e+07	1.15593e+06	1.2405e+07	1.04094e+07	2.01198e+07	1.71677e+07	2.17608e+07
DEOB_ECOLI	20	20	1328.06	Phosphopentomutase OS=Escherichia coli (strain K12) GN=deoB PE=1 SV=1	6.46131e+07	6.2896e+07	5.61821e+07	5.74608e+07	5.79658e+07	7.14671e+06	7.77411e+06	6.68112e+07	8.37892e+07	3.90957e+06	2.05597e+07	7.00381e+07	5.65215e+07	4.07258e+07	5.17942e+07
GCH1_ECOLI	11	11	623.6	GTP cyclohydrolase 1 OS=Escherichia coli (strain K12) GN=folE PE=1 SV=2	2.84716e+07	2.51696e+07	2.17525e+07	2.40214e+07	2.46939e+07	2.4907e+06	2.25644e+06	4.86703e+07	5.83208e+07	1.0187e+06	8.07132e+06	3.18442e+07	1.80141e+07	1.47373e+07	1.75526e+07
5DNU_ECOLI	2	2	75.54	5'-deoxynucleotidase YfbR OS=Escherichia coli (strain K12) GN=yfbR PE=1 SV=1	3.28787e+06	2.57479e+06	2.07475e+06	2.72871e+06	2.01234e+06	210001	579515	2.56177e+06	3.24312e+06	181909	542617	3.53794e+06	2.08017e+06	1.37541e+06	2.39352e+06
DACA_ECOLI	9	9	440.48	D-alanyl-D-alanine carboxypeptidase DacA OS=Escherichia coli (strain K12) GN=dacA PE=1 SV=1	2.17052e+06	1.58445e+06	1.54904e+06	1.88179e+06	1.2278e+06	311838	121859	1.13592e+06	2.97069e+06	167674	1.18108e+06	772577	1.56161e+06	1.32589e+06	1.94673e+06
MINC_ECOLI	3	3	147.95	Septum site-determining protein MinC OS=Escherichia coli (strain K12) GN=minC PE=1 SV=1	1.62262e+06	2.01056e+06	2.14564e+06	2.18066e+06	2.02705e+06	360345	337270	2.26778e+06	3.05469e+06	93483.1	340902	2.1355e+06	2.03881e+06	1.66617e+06	2.47359e+06
RL36_ECOLI	1	1	31.72	50S ribosomal protein L36 OS=Escherichia coli (strain K12) GN=rpmJ PE=1 SV=1	1.10474e+06	1.16955e+06	469398	338637	408193	103650	82149.7	615632	1.97999e+06	10700.2	13823.3	197853	565621	330235	6.5176e+06
YCAC_ECOLI	4	4	166.02	Uncharacterized protein YcaC OS=Escherichia coli (strain K12) GN=ycaC PE=1 SV=1	5.19687e+06	6.09957e+06	6.42234e+06	5.85415e+06	5.639e+06	1.06661e+06	1.1997e+06	4.82691e+06	4.91394e+06	379982	3.44201e+06	6.7527e+06	3.64954e+06	3.07088e+06	3.41732e+06
UBIG_ECOLI	4	4	373.69	Ubiquinone biosynthesis O-methyltransferase OS=Escherichia coli (strain K12) GN=ubiG PE=1 SV=1	2.80781e+06	2.95802e+06	2.35564e+06	2.31454e+06	2.13708e+06	441945	521023	1.70879e+06	3.32218e+06	90331.1	1.45753e+06	1.598e+06	1.83885e+06	1.66143e+06	1.83458e+06
RL16_ECOLI	6	6	527.57	50S ribosomal protein L16 OS=Escherichia coli (strain K12) GN=rplP PE=1 SV=1	4.40842e+07	4.6283e+07	3.3855e+07	4.02034e+07	3.5387e+07	6.74607e+06	6.20696e+06	2.84377e+07	4.23565e+07	2.15416e+06	3.27036e+07	1.31747e+07	3.35117e+07	2.82694e+07	4.54571e+07
DHG_ECOLI	9	9	578.64	Quinoprotein glucose dehydrogenase OS=Escherichia coli (strain K12) GN=gcd PE=1 SV=3	1.49291e+06	1.99994e+06	1.91189e+06	1.6995e+06	1.95735e+06	168396	190680	1.37124e+06	3.16154e+06	137154	941785	452670	1.92998e+06	1.24512e+06	2.35205e+06
PMBA_ECOLI	11	10	479.32	Metalloprotease PmbA OS=Escherichia coli (strain K12) GN=pmbA PE=1 SV=1	5.06138e+06	5.16872e+06	4.59757e+06	4.92449e+06	4.84176e+06	700777	712502	4.3743e+06	5.21288e+06	330639	2.03584e+06	2.86844e+06	4.38755e+06	3.6742e+06	4.99128e+06
3PASE_ECOLI	6	6	226.07	Inorganic triphosphatase OS=Escherichia coli (strain K12) GN=ygiF PE=1 SV=1	1.07288e+06	983710	672107	1.30046e+06	760944	125901	108351	1.11353e+06	1.65391e+06	79145.5	717279	57966.4	1.15834e+06	1.42602e+06	1.30248e+06
GLNB_ECOLI	2	2	59.81	Nitrogen regulatory protein P-II 1 OS=Escherichia coli (strain K12) GN=glnB PE=1 SV=1	2.53056e+06	2.79991e+06	2.24318e+06	2.78997e+06	1.99485e+06	409165	395137	2.28764e+06	3.29098e+06	93015.8	1.36103e+06	2.90463e+06	1.47274e+06	1.3821e+06	2.05148e+06
FABG_ECOLI	7	6	505.66	3-oxoacyl-[acyl-carrier-protein] reductase FabG OS=Escherichia coli (strain K12) GN=fabG PE=1 SV=1	1.04179e+07	1.08381e+07	1.02961e+07	1.17535e+07	9.6721e+06	2.03841e+06	1.62359e+06	7.04646e+06	1.36794e+07	657722	5.08773e+06	3.67912e+06	1.28848e+07	1.00016e+07	1.37694e+07
THTM_ECOLI	6	6	282.52	3-mercaptopyruvate sulfurtransferase OS=Escherichia coli (strain K12) GN=sseA PE=1 SV=3	5.1742e+06	6.50881e+06	6.91912e+06	5.37137e+06	7.27294e+06	854151	794233	9.17181e+06	9.76614e+06	283725	3.31991e+06	7.41309e+06	4.4196e+06	3.57342e+06	4.03323e+06
AHR_ECOLI	3	2	82.52	Aldehyde reductase Ahr OS=Escherichia coli (strain K12) GN=ahr PE=1 SV=2	479655	702060	725352	597090	736409	16904.6	124269	1.20419e+06	951177	46686.2	130874	798106	452369	499113	503819
LDHD_ECOLI	8	8	489.54	D-lactate dehydrogenase OS=Escherichia coli (strain K12) GN=ldhA PE=1 SV=1	8.08448e+06	9.70058e+06	7.55799e+06	1.01165e+07	8.13837e+06	759929	2.17257e+06	1.07679e+07	1.65182e+07	323716	2.71458e+06	1.36177e+07	8.22597e+06	5.53281e+06	7.17261e+06
RSUA_ECOLI	2	2	151.51	Ribosomal small subunit pseudouridine synthase A OS=Escherichia coli (strain K12) GN=rsuA PE=1 SV=1	1.44686e+06	1.46312e+06	1.15907e+06	1.61743e+06	1.46807e+06	324031	227861	2.96179e+06	2.99501e+06	11726.9	895460	140325	2.06637e+06	1.29427e+06	1.58662e+06
ROB_ECOLI	5	5	184.38	Right origin-binding protein OS=Escherichia coli (strain K12) GN=rob PE=1 SV=1	796885	1.26066e+06	1.09853e+06	960620	1.12146e+06	146557	58529.1	1.51454e+06	1.56144e+06	63975.6	314084	220391	1.64675e+06	895782	1.5535e+06
YEGU_ECOLI	1	1	43.56	Uncharacterized protein YegU OS=Escherichia coli (strain K12) GN=yegU PE=3 SV=1	0	288236	358570	0	0	0	0	96921	828209	0	0	0	693.118	24470.2	60060.2
DXR_ECOLI	4	4	211.17	1-deoxy-D-xylulose 5-phosphate reductoisomerase OS=Escherichia coli (strain K12) GN=dxr PE=1 SV=2	1.62072e+06	1.02785e+06	923431	1.37389e+06	995905	119844	237279	949453	2.03552e+06	52116.5	421629	1.46789e+06	998437	722378	860173
YEED_ECOLI	1	1	48.08	UPF0033 protein YeeD OS=Escherichia coli (strain K12) GN=yeeD PE=1 SV=1	3.07785e+06	1.72189e+06	1.45388e+06	2.47501e+06	1.59604e+06	818541	873712	670417	661546	141245	1.14681e+06	1.90063e+06	1.27666e+06	1.6075e+06	1.68605e+06
YJIM_ECOLI	3	3	227.74	Uncharacterized protein YjiM OS=Escherichia coli (strain K12) GN=yjiM PE=3 SV=2	3.4836e+06	327949	236672	1.13554e+06	108448	85319.8	50447	259961	1.53736e+06	32770.1	612455	1.08951e+06	370286	98976.9	174025
PTSN_ECOLI	4	3	309.01	Nitrogen regulatory protein OS=Escherichia coli (strain K12) GN=ptsN PE=1 SV=1	1.23257e+06	1.14984e+06	1.63434e+06	1.42545e+06	997330	143201	249471	3.17516e+06	3.71449e+06	12901.2	969526	1.28489e+06	827981	792340	981965
YEGE_ECOLI	1	0	13.71	Probable diguanylate cyclase YegE OS=Escherichia coli (strain K12) GN=yegE PE=2 SV=2	0	0	0	0	0	0	0	0	0	0	0	0	0	0	0
CSPG_ECOLI	2	0	84.19	Cold shock-like protein CspG OS=Escherichia coli (strain K12) GN=cspG PE=1 SV=1	0	0	0	0	0	0	0	0	0	0	0	0	0	0	0
YTFL_ECOLI	1	0	68.94	UPF0053 inner membrane protein YtfL OS=Escherichia coli (strain K12) GN=ytfL PE=1 SV=1	0	0	0	0	0	0	0	0	0	0	0	0	0	0	0
THIE_ECOLI	1	0	16.57	Thiamine-phosphate synthase OS=Escherichia coli (strain K12) GN=thiE PE=1 SV=1	0	0	0	0	0	0	0	0	0	0	0	0	0	0	0
3MG1_ECOLI	1	0	38	DNA-3-methyladenine glycosylase 1 OS=Escherichia coli (strain K12) GN=tag PE=1 SV=1	0	0	0	0	0	0	0	0	0	0	0	0	0	0	0
ACRE_ECOLI	2	0	66.54	Multidrug export protein AcrE OS=Escherichia coli (strain K12) GN=acrE PE=1 SV=2	0	0	0	0	0	0	0	0	0	0	0	0	0	0	0

## Sheet: 2. Extract_quantile_norm
	EI					EU					GI
	EI_32	EI_33	EI_34	EI_35	EI_36	EUI_14	EUI_15	EUI_16	EUI_17	EUI_18	GI_50	GI_52	GI_53	GI_54
ALLE_ECOLI	0	0	0	0	0	27612.3	24096	0	0	33951.4	389390	230219	285828	272917
DIAA_ECOLI	0	0	0	0	0	27612.3	24096	0	0	33951.4	272917	258979	175517	392640
MUKE_ECOLI	0	0	0	0	0	27612.3	24096	0	0	33951.4	233062	519100	433348	429916
FRMR_ECOLI	0	0	0	0	0	27612.3	24096	0	0	33951.4	409486	1.44552e+06	2.42834e+06	4.06499e+06
EGFP_MAN	6.17735e+06	6.43798e+06	4.84064e+06	5.45359e+06	4.14734e+06	6.96777e+06	4.05698e+06	2.89518e+06	3.63256e+06	5.18972e+06	1.11566e+09	3.48448e+08	1.11566e+09	3.48448e+08
NUSA_ECOLI	1.11566e+09	1.11566e+09	1.11566e+09	1.11566e+09	1.11566e+09	1.47456e+08	1.19046e+08	1.56906e+08	2.17463e+08	1.10118e+08	4.32837e+07	6.12761e+07	6.47814e+07	6.74438e+07
DHAM_ECOLI	4.62231e+06	3.59542e+06	3.76425e+06	3.8466e+06	3.19595e+06	5.02649e+06	5.9469e+06	4.72946e+06	5.31669e+06	4.68384e+06	2.17416e+06	1.98451e+06	1.88926e+06	2.32101e+06
UXAC_ECOLI	1.62225e+06	1.23714e+06	1.52609e+06	1.36314e+06	1.45017e+06	4.41494e+06	2.56113e+06	3.76425e+06	3.51284e+06	4.00248e+06	1.09263e+06	1.33017e+06	1.16491e+06	1.08756e+06
SYK2_ECOLI	5.84411e+07	4.41589e+07	4.86862e+07	4.15356e+07	5.57153e+07	5.65338e+07	6.47814e+07	1.01092e+08	8.98114e+07	5.84411e+07	4.08936e+07	4.1883e+07	4.02185e+07	3.70451e+07
TNAA_ECOLI	1.51043e+08	1.7628e+08	1.64761e+08	1.7628e+08	1.51043e+08	9.64742e+07	1.30146e+08	2.04605e+08	1.83885e+08	1.02906e+08	1.08243e+08	9.18463e+07	8.37815e+07	8.37815e+07
YHGF_ECOLI	2.73394e+07	2.24809e+07	1.93773e+07	3.16935e+07	1.55803e+07	5.20701e+06	4.74665e+06	5.05278e+06	5.29625e+06	5.9469e+06	2.71017e+06	5.29625e+06	5.51411e+06	5.02649e+06
USPD_ECOLI	3.09019e+06	1.86842e+06	1.66669e+06	2.43697e+06	1.83401e+06	461505	442329	396360	493051	403624	3.81863e+06	5.26606e+06	5.99773e+06	2.06541e+06
SSUD_ECOLI	2.69073e+06	3.39454e+06	2.27168e+06	6.21098e+06	2.1502e+06	397899	566404	584851	130837	337260	1.16194e+07	5.34208e+06	7.40589e+06	5.18972e+06
MASY_ECOLI	4.65228e+07	3.33154e+07	3.72892e+07	5.02956e+07	3.63559e+07	5.57153e+07	5.42636e+07	5.65338e+07	5.17012e+07	5.31729e+07	1.71747e+07	2.45149e+07	2.06834e+07	1.84227e+07
HTPG_ECOLI	2.55707e+07	2.61499e+07	2.19031e+07	2.61499e+07	1.62651e+07	8.21618e+06	7.62921e+06	1.11747e+07	1.15608e+07	6.84111e+06	2.73394e+07	3.09896e+07	2.86615e+07	2.85022e+07
UXUA_ECOLI	3.55795e+06	3.1712e+06	3.09669e+06	3.51284e+06	2.91644e+06	6.61384e+06	7.12994e+06	6.79726e+06	7.05836e+06	5.05278e+06	4.76146e+06	3.0478e+06	2.7999e+06	3.21102e+06
MGSA_ECOLI	162535	138777	176924	90232.6	141602	536662	459893	424168	237296	647647	688313	891485	781214	1.06197e+06
DHAK_ECOLI	7.95843e+06	3.65109e+06	4.16224e+06	5.69235e+06	5.53619e+06	7.38673e+06	7.02685e+06	9.13299e+06	7.50829e+06	4.86375e+06	2.64889e+06	2.23611e+06	2.50838e+06	1.8459e+06
BLAC_MAN	2.13995e+07	9.33572e+06	6.13821e+06	1.59527e+07	4.30657e+06	8.37815e+07	7.89383e+07	4.1883e+07	4.68674e+07	7.43059e+07	3.48448e+08	2.35636e+08	2.62171e+08	4.91563e+08
YGIC_ECOLI	2.65882e+06	3.27038e+06	3.13713e+06	3.29767e+06	2.87602e+06	2.06541e+06	1.72462e+06	2.00964e+06	1.83663e+06	1.78643e+06	3.46439e+06	3.54891e+06	3.48021e+06	3.90226e+06
KDSB_ECOLI	3.81863e+06	3.77552e+06	3.21102e+06	4.00248e+06	3.38212e+06	3.81033e+06	2.58617e+06	3.61013e+06	3.79373e+06	3.66381e+06	2.38405e+06	1.90246e+06	1.68732e+06	1.74075e+06
KGUA_ECOLI	1.31196e+07	8.38461e+06	6.27683e+06	1.16659e+07	4.5978e+06	3.00361e+06	2.39057e+06	3.32982e+06	3.05551e+06	5.45359e+06	1.16012e+06	2.03759e+06	1.67918e+06	1.69973e+06
METE_ECOLI	1.38231e+07	1.30553e+07	1.30553e+07	1.29077e+07	1.31924e+07	1.96657e+07	2.77384e+07	3.53139e+07	3.59614e+07	2.31545e+07	1.04297e+07	1.22421e+07	1.14877e+07	1.2094e+07
LUXS_ECOLI	2.7209e+07	2.77384e+07	2.66997e+07	2.80009e+07	2.96023e+07	3.59614e+07	4.15356e+07	4.23609e+07	4.36796e+07	3.29168e+07	2.23741e+07	2.55707e+07	2.21898e+07	2.31545e+07
GRCA_ECOLI	356669	385213	363528	337260	240381	901496	908869	967366	1.028e+06	1.47018e+06	397899	429916	347011	313950
YJBR_ECOLI	1.71747e+07	1.84227e+07	6.46298e+06	1.47001e+07	9.98733e+06	5.16408e+06	2.26051e+06	4.21989e+06	4.45316e+06	4.33302e+06	2.14242e+06	2.35618e+06	1.92722e+06	1.89524e+06
YHHX_ECOLI	5.26606e+06	4.23854e+06	5.63097e+06	4.20723e+06	5.05278e+06	1.04297e+07	9.4196e+06	8.04929e+06	7.53155e+06	1.02792e+07	4.14734e+06	2.78306e+06	3.8466e+06	3.19595e+06
ODO2_ECOLI	1.25885e+08	1.10118e+08	1.17381e+08	8.5266e+07	1.434e+08	1.14828e+08	1.02906e+08	1.47456e+08	1.90012e+08	9.64742e+07	1.02906e+08	1.10118e+08	1.10118e+08	1.06065e+08
NADB_ECOLI	9243.82	0	0	0	0	27612.3	24096	0	0	33951.4	32647.1	152230	245934	201834
CDD_ECOLI	1.53778e+06	1.18562e+06	1.18562e+06	1.12477e+06	1.2939e+06	8.63478e+06	4.48708e+06	5.63097e+06	2.86941e+06	4.99067e+06	2.58617e+06	2.71967e+06	2.04568e+06	2.19846e+06
GLYA_ECOLI	4.75832e+07	5.09599e+07	5.17012e+07	5.49368e+07	5.42636e+07	7.43059e+07	1.14828e+08	9.64742e+07	1.10118e+08	7.32615e+07	5.31729e+07	5.17012e+07	5.65338e+07	4.04854e+07
PEPT_ECOLI	1.49532e+06	2.07778e+06	1.82382e+06	1.83903e+06	2.03759e+06	3.42168e+06	2.70081e+06	2.77805e+06	2.40383e+06	2.36925e+06	1.61399e+06	1.34452e+06	1.28284e+06	754131
METK_ECOLI	1.83412e+07	1.90081e+07	1.65949e+07	1.92029e+07	2.08563e+07	3.56515e+07	3.72892e+07	3.63559e+07	3.72892e+07	3.41121e+07	1.81832e+07	1.66886e+07	1.86858e+07	1.4378e+07
ALF_ECOLI	1.64761e+08	1.64761e+08	1.83885e+08	1.90012e+08	1.90012e+08	1.04319e+08	1.10118e+08	2.62171e+08	2.62171e+08	9.54753e+07	1.30146e+08	1.51043e+08	1.51043e+08	1.22442e+08
SYH_ECOLI	1.34954e+07	1.22421e+07	1.31924e+07	1.39767e+07	1.27751e+07	8.38461e+06	5.58967e+06	1.31196e+07	1.26551e+07	7.98567e+06	3.67949e+06	5.10342e+06	4.56706e+06	7.50829e+06
HIS7_ECOLI	7.31696e+06	7.05836e+06	4.62231e+06	5.93123e+06	3.473e+06	1.79544e+06	1.30257e+06	2.1139e+06	2.57739e+06	1.25728e+06	1.46085e+06	1.66669e+06	1.42626e+06	1.61399e+06
NUDK_ECOLI	1.62605e+06	1.97378e+06	2.00271e+06	1.77016e+06	1.67918e+06	2.93054e+06	2.35618e+06	3.473e+06	2.59304e+06	3.63256e+06	1.58128e+06	2.06981e+06	2.07778e+06	1.46085e+06
FTSH_ECOLI	5.63097e+06	5.23177e+06	5.29625e+06	5.06638e+06	4.84064e+06	1.67451e+06	1.29038e+06	1.74762e+06	1.92722e+06	1.09507e+06	3.24713e+06	4.20723e+06	4.05698e+06	4.12978e+06
MTLD_ECOLI	3.73618e+06	3.19595e+06	3.96605e+06	3.85726e+06	3.81863e+06	5.29625e+06	9.53818e+06	8.28913e+06	8.42587e+06	6.46298e+06	2.28003e+06	3.34656e+06	3.0478e+06	2.71017e+06
CAPP_ECOLI	8.60217e+06	8.28913e+06	7.55523e+06	6.61384e+06	8.25656e+06	1.05852e+07	1.23939e+07	1.26354e+07	1.2094e+07	8.70547e+06	7.86998e+06	7.98567e+06	8.88104e+06	7.86998e+06
YEBY_ECOLI	1.04685e+06	612763	711562	844890	941207	5.38229e+06	5.99773e+06	1.11132e+06	595822	4.56706e+06	178372	206612	94238.1	132870
DPO3X_ECOLI	130837	63330.1	30603.5	12355.1	18056	27612.3	24096	0	0	33951.4	0	21836.5	38166.6	3464.68
DCP_ECOLI	2.51486e+06	2.1139e+06	1.80074e+06	2.30008e+06	2.41909e+06	3.06805e+06	2.64889e+06	2.34002e+06	3.0478e+06	2.69073e+06	1.78643e+06	1.43391e+06	1.49086e+06	1.56538e+06
YEEZ_ECOLI	2.53582e+06	2.19846e+06	2.13614e+06	2.47848e+06	2.40383e+06	3.37212e+06	2.46584e+06	3.46439e+06	3.30921e+06	4.12978e+06	1.6614e+06	2.20795e+06	1.96679e+06	1.52609e+06
HDHA_ECOLI	5.85719e+06	5.31669e+06	4.82471e+06	5.29625e+06	6.27683e+06	5.4822e+06	7.34551e+06	7.40589e+06	7.59489e+06	7.80651e+06	5.18972e+06	4.82471e+06	4.5061e+06	3.96605e+06
TALB_ECOLI	9.18463e+07	7.32615e+07	7.32615e+07	7.89383e+07	7.21262e+07	1.02906e+08	9.64742e+07	1.02906e+08	1.02906e+08	8.98114e+07	9.54753e+07	6.34853e+07	6.74438e+07	5.9883e+07
CPXP_ECOLI	666823	444301	701197	479886	827844	769083	782973	552732	472030	587898	215562	233062	243209	235297
YCII_ECOLI	5.53619e+06	4.48708e+06	4.54162e+06	4.35051e+06	4.65274e+06	3.21102e+06	3.12774e+06	3.38212e+06	4.63463e+06	1.52259e+06	1.51123e+06	243209	62070.7	68878.3
LIPA_ECOLI	4.68384e+06	2.67507e+06	2.63922e+06	3.6233e+06	2.05353e+06	530644	658909	524708	1.42952e+06	660827	2.0945e+06	2.51486e+06	2.3288e+06	2.67507e+06
YPHG_ECOLI	494863	438574	452718	502420	418962	1.32509e+06	2.19846e+06	1.87544e+06	1.42626e+06	2.96498e+06	1.17738e+06	672131	431816	516023
AGP_ECOLI	2.10066e+07	2.10066e+07	2.20065e+07	1.99066e+07	2.40873e+07	2.88847e+07	2.9948e+07	3.94586e+07	2.80009e+07	2.26702e+07	1.99066e+07	1.50648e+07	1.52501e+07	1.48442e+07
HLDD_ECOLI	1.28293e+07	1.07738e+07	1.4028e+07	1.28293e+07	1.29077e+07	2.02216e+07	1.76313e+07	1.70746e+07	1.67913e+07	2.65381e+07	1.39767e+07	1.11106e+07	1.32885e+07	1.14877e+07
NQOR_ECOLI	2.93942e+07	3.43899e+07	4.96072e+07	3.3646e+07	4.46951e+07	3.99818e+07	3.70451e+07	5.9883e+07	5.49368e+07	3.70451e+07	1.83412e+07	2.7209e+07	2.53627e+07	2.61499e+07
ENO_ECOLI	8.5266e+07	8.08672e+07	1.06065e+08	8.22273e+07	8.98114e+07	9.35238e+07	1.64761e+08	1.30146e+08	1.22442e+08	1.14828e+08	9.82497e+07	1.02906e+08	9.64742e+07	9.64742e+07
YPHF_ECOLI	1.80074e+06	1.40746e+06	1.57197e+06	1.90246e+06	1.57197e+06	1.5467e+07	1.24838e+07	4.45316e+06	4.72946e+06	1.2094e+07	3.39454e+06	1.88926e+06	2.46584e+06	1.5313e+06
LPOB_ECOLI	945420	1.24171e+06	1.17738e+06	1.26241e+06	1.21841e+06	1.56538e+06	1.50654e+06	1.07339e+06	1.42028e+06	1.53778e+06	820501	696308	652979	801929
TYRB_ECOLI	3.54891e+06	2.9536e+06	3.69327e+06	3.26169e+06	3.17971e+06	3.22366e+06	3.27909e+06	4.16224e+06	4.05698e+06	2.64889e+06	2.96498e+06	2.58617e+06	2.32101e+06	2.30887e+06
SRLR_ECOLI	146643	152230	189026	156258	182584	508204	660827	330236	296313	573865	244382	94238.1	141602	59996.3
MFD_ECOLI	1.64544e+06	1.50654e+06	1.4815e+06	1.82382e+06	1.42626e+06	3.473e+06	3.00361e+06	2.71967e+06	2.14242e+06	2.98683e+06	1.92722e+06	1.59261e+06	2.18889e+06	1.4815e+06
DEOC_ECOLI	7.40589e+06	6.87974e+06	6.30845e+06	6.76668e+06	6.07615e+06	9.73132e+06	9.73132e+06	9.28824e+06	1.01439e+07	1.11747e+07	6.24822e+06	7.38673e+06	6.40991e+06	7.46864e+06
EPTA_ECOLI	615684	633252	638957	656650	637106	289677	233062	101127	162535	781214	1.39373e+06	941207	1.08756e+06	1.12758e+06
PUR4_ECOLI	1.27751e+07	1.20499e+07	1.39767e+07	1.24838e+07	1.42956e+07	1.08695e+07	1.1914e+07	1.68849e+07	1.90081e+07	6.21098e+06	1.01218e+06	4.63463e+06	3.37212e+06	4.17772e+06
PDXJ_ECOLI	1.04994e+07	1.04994e+07	8.78243e+06	1.32885e+07	7.02685e+06	4.35051e+06	3.81863e+06	5.9469e+06	4.82471e+06	2.87602e+06	6.72246e+06	6.04558e+06	5.53619e+06	5.69235e+06
ADD_ECOLI	5.29625e+06	4.68384e+06	5.38229e+06	5.16408e+06	4.76146e+06	3.75548e+06	2.81295e+06	3.98968e+06	4.0163e+06	1.77976e+06	666823	172307	2.54785e+06	475080
USPF_ECOLI	2.37725e+06	4.62231e+06	4.4694e+06	1.92021e+06	3.55795e+06	876507	1.21841e+06	688313	1.59835e+06	1.08249e+06	2.74072e+06	4.05698e+06	3.40577e+06	3.89245e+06
IAAA_ECOLI	29133.2	1406.33	8103.01	29133.2	6097.14	635284	649461	274118	110137	308444	466155	348376	240381	550049
EFEO_ECOLI	1.17157e+07	1.09437e+07	1.23939e+07	1.11106e+07	1.32885e+07	4.80839e+07	3.43899e+07	2.29302e+07	1.96657e+07	3.43899e+07	1.57699e+07	1.41104e+07	1.41104e+07	1.37319e+07
ADHE_ECOLI	4.41589e+07	3.72892e+07	4.15356e+07	4.36796e+07	4.36796e+07	4.96072e+07	5.6054e+07	6.23337e+07	6.23337e+07	5.34968e+07	3.53139e+07	3.3646e+07	3.47526e+07	3.56515e+07
DNAJ_ECOLI	4.30657e+06	4.84064e+06	3.6233e+06	3.01983e+06	2.74072e+06	274118	405496	508204	681010	418962	3.414e+06	4.5978e+06	3.81863e+06	5.34208e+06
MAZF_ECOLI	193730	16991.6	71852.9	175517	88815.7	27612.3	24096	0	0	33951.4	223128	74258.8	0	113694
IDND_ECOLI	0	6097.14	0	834.884	0	571451	124242	701197	718893	355015	0	0	0	0
GLPT_ECOLI	242110	355015	226771	439464	238620	27612.3	24096	0	115563	33951.4	206612	247424	198605	373524
MALF_ECOLI	431816	475803	441169	447387	534565	415821	489938	446555	402186	620879	278589	231604	140844	193730
PNCC_ECOLI	566404	750723	1.12303e+06	926162	1.08249e+06	2.67507e+06	2.13614e+06	4.35051e+06	2.36231e+06	2.6184e+06	1.62225e+06	1.25276e+06	1.21841e+06	888335
FTSY_ECOLI	1.92722e+06	1.66669e+06	1.6614e+06	1.38535e+06	1.28764e+06	402186	438574	496486	1.03398e+06	489938	1.41663e+06	1.10735e+06	1.05488e+06	1.05088e+06
ASPA_ECOLI	5.9883e+07	5.42636e+07	5.49368e+07	5.65338e+07	5.65338e+07	6.92487e+07	5.78219e+07	7.89383e+07	8.37815e+07	5.78219e+07	4.65228e+07	3.63559e+07	4.04854e+07	3.131e+07
MSRA_ECOLI	1.86842e+06	2.17003e+06	2.19846e+06	1.93084e+06	2.39657e+06	1.62605e+06	1.48763e+06	2.13079e+06	1.82382e+06	2.01685e+06	1.11132e+06	874672	951342	1.03631e+06
YHFA_ECOLI	1.02239e+07	6.99657e+06	8.04929e+06	9.19687e+06	8.28913e+06	6.5913e+06	1.13477e+07	1.37319e+07	1.08695e+07	9.77822e+06	7.72682e+06	5.85719e+06	5.29625e+06	5.38229e+06
PHSM_ECOLI	1.69723e+07	2.29302e+07	1.73007e+07	2.02216e+07	2.12268e+07	3.23469e+07	3.09896e+07	2.93942e+07	2.69066e+07	3.02322e+07	2.16695e+07	2.20065e+07	2.26702e+07	2.03812e+07
SECY_ECOLI	1.85987e+06	1.55367e+06	2.17003e+06	1.79158e+06	1.97378e+06	135406	347011	301113	274118	263856	1.73558e+06	2.41909e+06	2.19846e+06	2.91644e+06
HEM4_ECOLI	174468	143547	132870	141602	111839	178372	165400	18056	98792.4	252247	14914.5	29133.2	30603.5	21836.5
G3P1_ECOLI	3.48448e+08	3.48448e+08	3.48448e+08	3.48448e+08	3.48448e+08	1.11566e+09	1.11566e+09	4.91563e+08	1.11566e+09	3.48448e+08	3.03483e+08	4.91563e+08	3.03483e+08	3.03483e+08
THIB_ECOLI	225563	311958	275662	411506	231604	2.20795e+06	1.4815e+06	516023	389390	1.16012e+06	1.31969e+06	2.96498e+06	2.78306e+06	2.70081e+06
WECB_ECOLI	532181	315669	387179	647647	459893	1.86842e+06	1.09507e+06	1.48763e+06	1.24428e+06	1.49086e+06	1.05488e+06	1.18562e+06	1.00133e+06	748461
COABC_ECOLI	2.27168e+06	1.65646e+06	1.87544e+06	1.83663e+06	1.65646e+06	2.47848e+06	3.23072e+06	2.33465e+06	2.101e+06	3.26169e+06	1.43999e+06	1.55964e+06	2.00271e+06	1.66669e+06
PURA_ECOLI	2.38398e+07	2.42995e+07	2.16695e+07	2.53627e+07	2.27678e+07	3.77048e+07	3.33154e+07	4.61589e+07	4.89862e+07	1.85475e+07	2.75819e+07	2.3556e+07	2.51619e+07	2.62651e+07
ARAA_ECOLI	132870	50362.1	50362.1	79117.9	67453.9	27612.3	24096	0	90232.6	33951.4	74258.8	127044	127044	123223
KPYK2_ECOLI	1.39076e+07	1.27259e+07	1.48442e+07	1.21887e+07	1.53511e+07	1.70746e+07	2.05342e+07	1.67913e+07	1.86858e+07	2.42995e+07	1.19742e+07	1.08695e+07	1.23408e+07	1.16659e+07
FXSA_ECOLI	296313	552732	523965	258979	550049	118490	134392	42475.9	96721.9	189026	301113	377103	683647	1.06506e+06
ACUI_ECOLI	7.86998e+06	7.75636e+06	8.56169e+06	5.80623e+06	9.47558e+06	4.1883e+07	4.61589e+07	1.14877e+07	1.21518e+07	2.86615e+07	4.96317e+06	6.50045e+06	5.77888e+06	4.30657e+06
CLPB_ECOLI	3.41121e+07	2.8281e+07	2.73394e+07	3.20939e+07	2.32839e+07	1.5673e+07	2.37053e+07	2.62651e+07	2.45149e+07	1.47001e+07	3.56515e+07	4.08936e+07	4.86862e+07	4.65228e+07
GPMI_ECOLI	1.83903e+06	2.28003e+06	2.28938e+06	1.71571e+06	1.88033e+06	3.3573e+06	3.81033e+06	3.51284e+06	3.38212e+06	4.52384e+06	3.45147e+06	2.88453e+06	3.04458e+06	3.00361e+06
RNI_ECOLI	1.01575e+06	937379	915760	1.04354e+06	835219	2.88453e+06	2.90521e+06	1.53778e+06	1.6614e+06	3.81863e+06	937379	1.11724e+06	1.1372e+06	1.03398e+06
GARR_ECOLI	871782	642459	1.11724e+06	1.03398e+06	1.26922e+06	1.42626e+06	1.37514e+06	6.61384e+06	2.19573e+06	1.47403e+06	325011	294581	272917	271380
UDP_ECOLI	3.3646e+07	3.77048e+07	4.04854e+07	3.77048e+07	4.68674e+07	5.9883e+07	5.31729e+07	7.07984e+07	5.84411e+07	4.41589e+07	2.7209e+07	3.23469e+07	2.9948e+07	3.18396e+07
6PGD_ECOLI	5.42636e+07	4.86862e+07	3.8544e+07	4.55067e+07	4.49947e+07	6.12761e+07	5.84411e+07	6.92487e+07	6.85729e+07	6.92487e+07	3.77048e+07	3.29168e+07	3.16935e+07	2.75819e+07
YHBS_ECOLI	0	0	0	0	0	27612.3	24096	0	0	33951.4	734205	174468	201834	472030
PLIG_ECOLI	3.38212e+06	3.82919e+06	3.70776e+06	2.91644e+06	4.23854e+06	7.43003e+06	1.24407e+07	3.54891e+06	5.13434e+06	7.21219e+06	2.06981e+06	2.05353e+06	1.54682e+06	1.72462e+06
RPIA_ECOLI	1.1232e+07	1.05852e+07	1.14877e+07	1.13477e+07	1.16194e+07	1.15608e+07	1.62651e+07	1.93773e+07	1.75338e+07	1.71747e+07	5.74094e+06	1.03314e+07	8.63478e+06	1.00914e+07
ABDH_ECOLI	7.46864e+06	9.23551e+06	1.07317e+07	7.40589e+06	7.98567e+06	4.12978e+06	3.40577e+06	6.24822e+06	4.20723e+06	3.67949e+06	1.04994e+07	7.75636e+06	9.47558e+06	7.55523e+06
KBL_ECOLI	4.28387e+07	4.08936e+07	4.49947e+07	4.49947e+07	4.55067e+07	4.28387e+07	6.92487e+07	6.12761e+07	5.9883e+07	4.89862e+07	2.69066e+07	3.8544e+07	2.91554e+07	3.43899e+07
TRPA_ECOLI	1.51123e+06	1.33017e+06	1.33395e+06	1.53778e+06	1.58756e+06	2.89518e+06	2.03759e+06	2.14242e+06	2.7491e+06	2.33465e+06	2.81295e+06	2.59304e+06	2.70081e+06	2.63922e+06
KPRS_ECOLI	1.07738e+07	1.27751e+07	9.98733e+06	1.14877e+07	9.68161e+06	6.54514e+06	3.48021e+06	4.54162e+06	4.09501e+06	2.23611e+06	7.25976e+06	6.27683e+06	4.54162e+06	5.05278e+06
SKP_ECOLI	5.78219e+07	4.32837e+07	4.02185e+07	5.17012e+07	4.28387e+07	6.34853e+07	1.34031e+08	9.54753e+07	8.22273e+07	1.22442e+08	6.92487e+07	4.80839e+07	3.77048e+07	4.55067e+07
PEPB_ECOLI	1.62651e+07	1.2094e+07	1.03804e+07	1.4953e+07	9.23551e+06	1.29455e+07	1.3395e+07	1.23408e+07	1.57699e+07	1.4028e+07	6.67103e+06	1.06607e+07	9.77822e+06	1.04994e+07
ECNB_ECOLI	2.05986e+06	6.61384e+06	5.90916e+06	3.66381e+06	6.13821e+06	1.46276e+07	9.98733e+06	5.55631e+06	6.87974e+06	1.32885e+07	2.7999e+06	2.17003e+06	2.47848e+06	1.50084e+06
TOLB_ECOLI	1.20499e+07	8.04929e+06	8.60217e+06	1.2094e+07	1.00914e+07	1.81832e+07	1.59527e+07	1.15608e+07	1.07317e+07	1.48442e+07	5.93123e+06	1.01439e+07	7.53155e+06	8.70547e+06
YGGS_ECOLI	429916	283214	247424	477944	234484	1.11132e+06	249212	580367	351471	711562	2.70081e+06	2.89518e+06	3.10711e+06	1.67451e+06
TPX_ECOLI	1.10118e+08	9.64742e+07	1.02906e+08	1.08243e+08	1.01092e+08	1.90012e+08	1.25885e+08	1.51043e+08	1.47456e+08	1.06065e+08	1.56906e+08	1.47456e+08	1.47456e+08	1.34031e+08
FEPB_ECOLI	540826	703451	876507	523965	721144	4.99067e+06	2.17003e+06	1.24428e+06	1.41095e+06	4.20723e+06	550049	663279	874672	584851
MALE_ECOLI	1.34031e+08	1.434e+08	1.47456e+08	1.34031e+08	1.47456e+08	2.35636e+08	2.35636e+08	1.64761e+08	1.56906e+08	2.04605e+08	5.84411e+07	9.35238e+07	7.43059e+07	5.65338e+07
YAJQ_ECOLI	1.84227e+07	1.4953e+07	1.45315e+07	1.76313e+07	1.76313e+07	1.88294e+07	1.73007e+07	2.65381e+07	1.99066e+07	2.06834e+07	1.35763e+07	1.46276e+07	1.35763e+07	1.30553e+07
SDHA_ECOLI	1.41788e+07	1.31924e+07	1.13477e+07	1.53511e+07	1.23939e+07	4.16224e+06	4.54162e+06	1.006e+07	1.29455e+07	4.35051e+06	1.77605e+07	2.16695e+07	2.20065e+07	2.51619e+07
RLMJ_ECOLI	1.03398e+06	1.07339e+06	1.06506e+06	1.16862e+06	1.03398e+06	1.17299e+06	1.19734e+06	1.25276e+06	1.36314e+06	1.37514e+06	607761	841609	638957	637106
MSRB_ECOLI	2.39657e+06	2.3288e+06	1.89524e+06	2.23611e+06	2.50838e+06	727482	1.45017e+06	2.67507e+06	2.78306e+06	1.1372e+06	7.34551e+06	7.09881e+06	5.85719e+06	7.25976e+06
XYLF_ECOLI	1.01839e+06	1.09263e+06	1.40746e+06	1.39037e+06	1.79158e+06	5.05278e+06	4.0163e+06	2.59735e+06	1.74762e+06	3.24713e+06	1.20279e+06	1.41095e+06	1.04685e+06	1.00951e+06
CYDA_ECOLI	2.27678e+07	2.06834e+07	2.61499e+07	2.08563e+07	2.69066e+07	6.46298e+06	8.25656e+06	1.48442e+07	2.24809e+07	1.09437e+07	1.44621e+07	9.08949e+06	6.50045e+06	9.33572e+06
NANA_ECOLI	2.1502e+06	3.2381e+06	3.09019e+06	3.21102e+06	3.45147e+06	6.40991e+06	4.37002e+06	5.38229e+06	4.19377e+06	4.82471e+06	1.97378e+06	2.77805e+06	2.65882e+06	2.78306e+06
ADIA_ECOLI	771874	563397	296313	446555	280897	2.33465e+06	1.77016e+06	2.18889e+06	3.48021e+06	1.2939e+06	446555	787922	739509	730707
YBAK_ECOLI	1.25276e+06	799021	777583	977863	658909	3.55795e+06	2.77805e+06	1.89524e+06	1.48763e+06	3.414e+06	1.63801e+06	998270	1.13988e+06	691035
TOP1_ECOLI	7.02685e+06	7.02685e+06	4.76146e+06	7.59489e+06	4.54162e+06	5.77888e+06	6.79726e+06	5.83459e+06	4.35051e+06	3.11825e+06	1.13083e+07	1.17157e+07	1.61081e+07	1.53511e+07
CRP_ECOLI	2.59955e+07	2.57743e+07	2.55707e+07	2.29302e+07	2.20065e+07	2.7209e+07	3.04965e+07	2.61499e+07	2.47755e+07	3.20939e+07	1.84227e+07	2.00899e+07	1.83412e+07	2.23741e+07
ZAPD_ECOLI	941207	1.17738e+06	1.3995e+06	793054	681010	527899	353336	439464	660827	527899	180197	456798	181707	368522
PEPE_ECOLI	3.0478e+06	2.87602e+06	2.77081e+06	3.0785e+06	3.06805e+06	8.7557e+06	4.43262e+06	4.43262e+06	5.34208e+06	5.38229e+06	4.06499e+06	2.43697e+06	2.9444e+06	1.68732e+06
PGK_ECOLI	8.98114e+07	1.17381e+08	1.25885e+08	1.04319e+08	1.25885e+08	1.06065e+08	9.54753e+07	1.22442e+08	1.34031e+08	9.18463e+07	8.22273e+07	6.92487e+07	7.729e+07	6.47814e+07
CLPP_ECOLI	3.99818e+07	3.09896e+07	2.80009e+07	3.67421e+07	2.53627e+07	1.39076e+07	1.29455e+07	2.75819e+07	2.91554e+07	1.21887e+07	3.8544e+07	4.02185e+07	3.59614e+07	4.1883e+07
AROE_ECOLI	514668	481740	405496	652979	484924	937379	1.05907e+06	1.2137e+06	1.29902e+06	1.4551e+06	785051	769083	715953	605894
YBBN_ECOLI	5.80623e+06	4.5978e+06	4.25271e+06	5.4822e+06	4.62231e+06	2.27168e+06	1.3106e+06	2.86244e+06	3.69327e+06	1.81402e+06	4.5061e+06	7.25976e+06	6.79726e+06	8.60217e+06
THRC_ECOLI	4.96317e+06	6.75311e+06	6.76668e+06	3.15638e+06	8.35076e+06	4.5061e+06	5.85719e+06	4.74665e+06	4.84064e+06	6.17735e+06	2.63922e+06	3.3573e+06	3.01058e+06	2.87602e+06
MUG_ECOLI	1.92021e+06	1.83401e+06	1.42626e+06	1.80654e+06	1.43391e+06	5.51411e+06	4.11575e+06	3.09669e+06	2.23611e+06	8.6667e+06	1.5313e+06	1.51657e+06	1.2939e+06	1.19354e+06
PRMA_ECOLI	0	349609	107689	238620	40608.8	27612.3	24096	0	318.639	33951.4	33951.4	33951.4	52525.4	62070.7
CMOA_ECOLI	677651	561185	609999	425185	545090	192596	212328	240381	234484	168016	590900	561185	441169	561185
DACC_ECOLI	325011	519100	444301	538698	487881	542632	475080	225563	347011	484924	814231	514668	461505	527899
TRUB_ECOLI	481740	347011	337260	475080	299236	366529	332087	289677	244382	234484	745041	645160	571451	723704
USPA_ECOLI	3.63559e+07	3.59614e+07	3.33154e+07	4.04854e+07	3.09896e+07	8.70547e+06	1.18551e+07	2.02216e+07	2.96023e+07	9.95027e+06	3.16935e+07	4.15356e+07	3.70451e+07	3.33154e+07
AEEP_ECOLI	472030	683647	817531	609999	601376	985866	789441	970139	654666	967366	1.4551e+06	1.20997e+06	1.12758e+06	974833
RARA_ECOLI	134392	80733.6	94238.1	57991.4	29133.2	27612.3	24096	0	117367	33951.4	464792	215562	337260	208501
CPDB_ECOLI	5.93123e+06	6.17735e+06	6.75311e+06	6.30845e+06	7.40589e+06	1.50648e+07	1.37319e+07	1.03804e+07	8.99851e+06	9.28824e+06	3.73618e+06	5.83459e+06	5.58967e+06	4.54162e+06
OMPA_ECOLI	2.42995e+07	2.3556e+07	3.131e+07	2.57743e+07	3.43899e+07	5.02956e+07	4.68674e+07	3.18396e+07	2.77384e+07	4.36796e+07	2.29302e+07	1.67913e+07	2.03812e+07	2.08563e+07
NFSB_ECOLI	2.8281e+07	2.53627e+07	3.02322e+07	2.66997e+07	2.51619e+07	3.16935e+07	3.47526e+07	3.8544e+07	3.18396e+07	3.53139e+07	2.96023e+07	3.33154e+07	3.02322e+07	3.29168e+07
RS10_ECOLI	7.43059e+07	8.37815e+07	1.01092e+08	6.63852e+07	8.08672e+07	1.57699e+07	1.4378e+07	2.53627e+07	5.23062e+07	1.39076e+07	7.43059e+07	7.07984e+07	6.06902e+07	9.18463e+07
DCRB_ECOLI	5.74094e+06	5.69235e+06	6.40991e+06	7.53155e+06	6.64229e+06	3.89245e+06	9.68161e+06	7.21219e+06	7.38673e+06	1.18551e+07	3.17971e+06	4.19377e+06	3.89245e+06	4.19377e+06
YHJJ_ECOLI	1.96679e+06	2.24403e+06	2.06981e+06	1.7625e+06	1.94475e+06	2.7999e+06	4.26575e+06	2.03759e+06	2.06981e+06	3.42168e+06	1.49532e+06	1.42626e+06	1.26625e+06	1.14642e+06
RSMC_ECOLI	1.34452e+06	1.74762e+06	1.34218e+06	1.49532e+06	1.78643e+06	2.71017e+06	1.28284e+06	1.40445e+06	1.3078e+06	2.30008e+06	1.14351e+06	427210	793054	871782
LEXA_ECOLI	686481	718893	691035	522695	876507	337260	484924	545090	615684	547823	1.32509e+06	1.37002e+06	1.36314e+06	1.47018e+06
SPEA_ECOLI	1.01439e+07	1.14877e+07	1.15608e+07	1.17157e+07	1.04297e+07	5.42963e+06	6.10137e+06	1.02239e+07	1.20499e+07	5.4822e+06	4.21989e+06	7.05836e+06	4.86375e+06	6.10137e+06
GABT_ECOLI	8.18078e+06	9.58384e+06	1.11106e+07	9.4196e+06	9.53818e+06	4.62231e+06	6.04558e+06	7.34551e+06	5.715e+06	4.25271e+06	1.30553e+07	9.47558e+06	1.05852e+07	1.02239e+07
PHEA_ECOLI	645160	547823	721144	527899	538698	919904	742883	766160	739509	1.12303e+06	384224	356669	706405	363528
PHNB_ECOLI	2.21535e+06	2.93054e+06	4.43262e+06	2.71017e+06	4.43262e+06	1.4815e+06	2.36925e+06	1.90246e+06	1.86842e+06	1.83903e+06	4.11575e+06	4.62231e+06	6.36388e+06	4.37002e+06
G6PI_ECOLI	1.4028e+07	1.51442e+07	1.85475e+07	1.60199e+07	1.70746e+07	2.69066e+07	2.88847e+07	2.69066e+07	2.27678e+07	2.27678e+07	9.33572e+06	1.62651e+07	1.4953e+07	1.35763e+07
OPPA_ECOLI	1.06607e+07	9.73132e+06	1.05852e+07	9.23551e+06	1.05852e+07	3.90576e+07	3.41121e+07	1.92029e+07	1.78993e+07	4.08936e+07	2.21898e+07	1.52501e+07	1.38231e+07	1.55803e+07
HEM2_ECOLI	1.24838e+07	1.02792e+07	1.04297e+07	1.08695e+07	1.16659e+07	1.67913e+07	1.99066e+07	1.86858e+07	1.31196e+07	2.69066e+07	1.11747e+07	1.21887e+07	1.14102e+07	1.17752e+07
CUSB_ECOLI	223128	215562	267413	176924	294581	1.16862e+06	1.00453e+06	620879	696308	3.02779e+06	1.12303e+06	866594	835219	824001
SERC_ECOLI	1.85475e+07	1.69723e+07	1.70746e+07	1.78993e+07	1.92029e+07	4.15356e+07	3.16935e+07	3.02322e+07	2.65381e+07	2.55707e+07	2.24809e+07	1.71747e+07	1.68849e+07	1.4028e+07
RS16_ECOLI	2.88847e+07	2.47755e+07	3.56515e+07	2.3556e+07	2.57743e+07	7.40589e+06	9.08949e+06	6.72246e+06	1.27751e+07	5.74094e+06	2.65381e+07	2.13995e+07	1.47001e+07	1.50648e+07
YJAG_ECOLI	2.14242e+06	3.0785e+06	2.39057e+06	2.52512e+06	2.41076e+06	4.11575e+06	3.14728e+06	4.26575e+06	3.12774e+06	2.82421e+06	1.27774e+06	2.53582e+06	2.12216e+06	2.52512e+06
RBFA_ECOLI	3.27909e+06	3.06805e+06	2.89518e+06	2.82421e+06	2.56113e+06	777583	1.01575e+06	1.17299e+06	2.06541e+06	1.16862e+06	1.66669e+06	2.78916e+06	1.8459e+06	3.40577e+06
PFLB_ECOLI:TDCE_ECOLI	1.19742e+07	1.4028e+07	1.44621e+07	1.06607e+07	1.17752e+07	1.17157e+07	1.06607e+07	1.41788e+07	1.35763e+07	1.25543e+07	1.37319e+07	9.73132e+06	1.01439e+07	1.17157e+07
YTFQ_ECOLI	2.77384e+07	2.51619e+07	3.23469e+07	2.85022e+07	2.8281e+07	1.434e+08	1.17381e+08	4.86862e+07	4.41589e+07	9.35238e+07	2.66997e+07	2.86615e+07	2.96023e+07	2.59955e+07
POXB_ECOLI	3.04458e+06	4.43262e+06	4.41494e+06	3.65109e+06	4.96317e+06	2.77805e+06	3.6233e+06	5.34208e+06	3.77552e+06	3.70776e+06	8.99851e+06	6.43798e+06	8.13299e+06	6.43798e+06
RL24_ECOLI	4.1883e+07	3.90576e+07	3.59614e+07	3.99818e+07	3.8544e+07	1.78993e+07	2.19031e+07	3.59614e+07	3.77048e+07	1.59527e+07	5.6054e+07	4.32837e+07	3.90576e+07	4.89862e+07
MAO2_ECOLI	1.3395e+07	1.3395e+07	1.26354e+07	1.31924e+07	1.23408e+07	1.76313e+07	1.68849e+07	1.90081e+07	1.95342e+07	2.23741e+07	1.45315e+07	1.61081e+07	2.02216e+07	1.81832e+07
MRAZ_ECOLI	210214	577794	547823	321198	469247	1.58128e+06	1.42626e+06	1.00679e+06	703451	945420	296313	238620	210214	183240
HPRT_ECOLI	4.23854e+06	2.86941e+06	3.12774e+06	3.92269e+06	2.47848e+06	5.58967e+06	5.16408e+06	5.99773e+06	5.45359e+06	3.65109e+06	4.03505e+06	3.89245e+06	3.00361e+06	4.5061e+06
MBHM_ECOLI	1.8537e+06	1.32509e+06	1.29038e+06	1.54264e+06	1.33017e+06	1.26625e+06	1.18562e+06	1.23714e+06	1.12477e+06	1.79158e+06	2.53582e+06	2.18889e+06	1.85987e+06	2.15705e+06
YACL_ECOLI	260423	234484	258979	325011	454725	416978	243209	62070.7	118490	305358	172307	203424	235297	249212
MALK_ECOLI	642459	854411	981227	937379	908869	267413	519100	527899	550049	494863	313950	237296	165400	244382
GLO2_ECOLI	1.12758e+06	1.15538e+06	1.09263e+06	1.09507e+06	1.16862e+06	3.8466e+06	3.1712e+06	2.22479e+06	1.79544e+06	2.83522e+06	2.24403e+06	1.3106e+06	1.33395e+06	1.26922e+06
PTNC_ECOLI	433348	427210	475080	332087	337260	27612.3	24096	691035	715953	33951.4	0	0	0	0
SUCC_ECOLI	9.54753e+07	8.22273e+07	8.37815e+07	9.18463e+07	9.35238e+07	1.34031e+08	1.01092e+08	1.19046e+08	1.08243e+08	1.19046e+08	6.74438e+07	8.22273e+07	9.35238e+07	7.21262e+07
RMLA1_ECOLI:RMLA2_ECOLI	3.57231e+06	3.73618e+06	3.473e+06	3.76425e+06	3.6233e+06	2.26051e+06	3.414e+06	3.81863e+06	5.06638e+06	4.45316e+06	1.68732e+06	2.63922e+06	2.03136e+06	2.19573e+06
DKGB_ECOLI	338579	127044	175517	250629	130837	1.17738e+06	1.01218e+06	509870	379037	1.12758e+06	442329	338579	277428	280897
TESA_ECOLI	1.028e+06	837699	905445	777583	769083	5.34208e+06	3.79373e+06	1.51657e+06	1.4815e+06	4.30657e+06	557227	992712	977863	827844
DNLJ_ECOLI	215562	269783	277428	217229	283214	384224	656650	438574	187900	665348	628967	715953	1.19354e+06	837699
HEMX_ECOLI	1.1372e+06	1.68732e+06	1.19354e+06	1.3995e+06	1.50084e+06	582101	612763	930850	1.04685e+06	688313	981227	1.08249e+06	1.02494e+06	1.41095e+06
PYRG_ECOLI	1.32885e+07	1.1914e+07	1.2094e+07	1.34954e+07	8.7557e+06	1.4028e+07	1.19742e+07	1.59527e+07	1.24407e+07	1.24838e+07	1.4028e+07	1.10004e+07	1.20499e+07	1.24838e+07
PRMB_ECOLI	1.77016e+06	1.89524e+06	1.83401e+06	1.69281e+06	1.80074e+06	2.13079e+06	6.30845e+06	2.20795e+06	2.52512e+06	1.7625e+06	1.03931e+06	1.12477e+06	1.02198e+06	1.11132e+06
THII_ECOLI	1.78643e+06	1.69973e+06	1.92021e+06	2.101e+06	1.77016e+06	2.04568e+06	1.66669e+06	2.03136e+06	1.99335e+06	1.59835e+06	1.80074e+06	1.3995e+06	1.48763e+06	1.83663e+06
SUCD_ECOLI	9.64742e+07	9.54753e+07	9.18463e+07	9.82497e+07	1.02906e+08	1.22442e+08	1.08243e+08	1.10118e+08	1.17381e+08	8.08672e+07	1.10118e+08	1.08243e+08	9.82497e+07	1.02906e+08
ILVC_ECOLI	1.07317e+07	1.15608e+07	1.1232e+07	1.16194e+07	1.08695e+07	1.53511e+07	1.38231e+07	1.42956e+07	1.18551e+07	1.39767e+07	8.38461e+06	9.19687e+06	1.17157e+07	1.03314e+07
TIG_ECOLI	6.12761e+07	8.5266e+07	5.6054e+07	5.91788e+07	5.91788e+07	3.3646e+07	2.47755e+07	4.36796e+07	5.09599e+07	3.131e+07	5.57153e+07	7.32615e+07	6.58129e+07	6.92487e+07
G6PD_ECOLI	9.83254e+06	9.13299e+06	6.72246e+06	9.53818e+06	8.60217e+06	1.35763e+07	1.46276e+07	1.36644e+07	1.10004e+07	2.45149e+07	9.23551e+06	8.88104e+06	7.86998e+06	9.4196e+06
AMPA_ECOLI	5.08631e+06	4.33302e+06	4.19377e+06	4.4694e+06	3.67949e+06	2.51486e+06	3.01983e+06	1.46085e+06	1.8537e+06	4.16224e+06	3.66381e+06	1.26625e+06	1.39373e+06	1.01839e+06
GCST_ECOLI	2.47755e+07	3.02322e+07	2.86615e+07	3.02322e+07	3.20939e+07	2.51619e+07	2.29302e+07	3.99818e+07	3.63559e+07	1.88294e+07	1.28293e+07	1.92029e+07	1.90081e+07	1.80086e+07
THIO_ECOLI	4.04854e+07	3.3646e+07	3.77048e+07	4.28387e+07	3.56515e+07	8.08672e+07	6.74438e+07	5.42636e+07	5.57153e+07	7.07984e+07	4.49947e+07	3.70451e+07	3.3646e+07	3.41121e+07
FEPA_ECOLI	4.86375e+06	5.18972e+06	5.06638e+06	5.53619e+06	7.21219e+06	2.26702e+07	2.40873e+07	5.06638e+06	6.30845e+06	2.47755e+07	3.52699e+06	3.10711e+06	3.27038e+06	4.00248e+06
RBSB_ECOLI	1.10004e+07	1.1232e+07	9.28824e+06	1.00914e+07	1.30553e+07	4.68674e+07	4.46951e+07	1.60199e+07	1.74397e+07	4.86862e+07	1.67913e+07	1.14102e+07	1.25543e+07	1.20499e+07
ARGT_ECOLI	2.21898e+07	2.93942e+07	3.09896e+07	2.69066e+07	3.53139e+07	1.10118e+08	9.82497e+07	4.80839e+07	3.99818e+07	8.37815e+07	2.88847e+07	3.16935e+07	2.93942e+07	2.96023e+07
BETB_ECOLI	977863	1.19354e+06	1.11132e+06	1.24171e+06	1.14642e+06	2.7491e+06	2.1139e+06	2.39657e+06	1.59261e+06	2.36231e+06	1.3995e+06	2.46584e+06	2.51486e+06	2.05986e+06
RL27_ECOLI	1.81832e+07	2.7209e+07	1.96657e+07	1.95342e+07	1.71747e+07	4.37002e+06	5.29625e+06	3.09019e+06	7.25976e+06	4.85064e+06	1.5673e+07	2.06834e+07	1.92029e+07	4.89335e+06
MTNN_ECOLI	7.80651e+06	6.10137e+06	6.67103e+06	6.5913e+06	5.80623e+06	1.00169e+07	8.51326e+06	1.10004e+07	8.7557e+06	9.13299e+06	8.35076e+06	5.97599e+06	5.06638e+06	4.25271e+06
DPO3B_ECOLI	1.41663e+06	1.80074e+06	1.70615e+06	1.4551e+06	1.51657e+06	2.63922e+06	2.24403e+06	2.64889e+06	2.13079e+06	2.101e+06	1.55964e+06	1.74762e+06	1.35477e+06	1.52259e+06
AIS_ECOLI	1.13083e+07	1.00914e+07	1.25543e+07	1.35763e+07	1.35763e+07	1.17752e+07	2.31545e+07	1.55803e+07	1.48442e+07	1.93773e+07	2.86615e+07	2.31545e+07	2.32839e+07	2.69066e+07
NLPA_ECOLI	511551	1.02198e+06	901496	985866	1.1372e+06	292085	221385	280897	214232	272917	945420	289677	351471	260423
AROG_ECOLI	3.98968e+06	2.89518e+06	2.74072e+06	3.55795e+06	2.7491e+06	5.26606e+06	4.96317e+06	5.20701e+06	4.65274e+06	4.94165e+06	4.74665e+06	4.17772e+06	4.94165e+06	2.22479e+06
MURB_ECOLI	854411	736471	758008	754131	638957	1.78643e+06	1.93084e+06	1.40746e+06	804251	1.09263e+06	750723	796196	603769	308444
YTFJ_ECOLI	3.02779e+06	4.21989e+06	4.65274e+06	3.79373e+06	4.09501e+06	1.45315e+07	1.93773e+07	6.21098e+06	5.26606e+06	1.23408e+07	3.473e+06	3.76425e+06	3.67949e+06	4.94165e+06
PSTS_ECOLI	3.48021e+06	4.14734e+06	3.64188e+06	3.3573e+06	4.16224e+06	7.80651e+06	1.39076e+07	6.33449e+06	7.18275e+06	1.68849e+07	3.0785e+06	4.33302e+06	5.13434e+06	4.96317e+06
RL29_ECOLI	3.77048e+07	2.69066e+07	3.18396e+07	3.18396e+07	2.29302e+07	5.55631e+06	4.68384e+06	1.25543e+07	2.42995e+07	3.69327e+06	3.18396e+07	3.56515e+07	3.43899e+07	4.02185e+07
KPYK1_ECOLI	1.90081e+07	1.81832e+07	2.03812e+07	1.83412e+07	1.96657e+07	2.42995e+07	2.59955e+07	2.73394e+07	2.29302e+07	1.99066e+07	2.03812e+07	2.05342e+07	2.40873e+07	1.88294e+07
GATD_ECOLI	1.14828e+08	8.71374e+07	8.71374e+07	8.98114e+07	9.54753e+07	6.58129e+07	6.34853e+07	8.22273e+07	1.06065e+08	6.34853e+07	4.04854e+07	6.58129e+07	5.17012e+07	4.96072e+07
PNP_ECOLI	2.00899e+07	2.00899e+07	1.64146e+07	2.12268e+07	1.66886e+07	1.68849e+07	8.35076e+06	1.5673e+07	1.3395e+07	1.13477e+07	2.51619e+07	2.80009e+07	2.80009e+07	2.53627e+07
TREC_ECOLI	2.78306e+06	3.10711e+06	3.38212e+06	3.32982e+06	4.82471e+06	3.0478e+06	3.02779e+06	5.90916e+06	7.02685e+06	2.20795e+06	1.67918e+06	2.39657e+06	1.58128e+06	2.17003e+06
RRF_ECOLI	2.19031e+07	2.38398e+07	2.59955e+07	2.00899e+07	2.62651e+07	2.65381e+07	1.86858e+07	1.81832e+07	2.39799e+07	1.5673e+07	1.52501e+07	1.24407e+07	1.16659e+07	1.62651e+07
SYFB_ECOLI	8.38461e+06	8.00657e+06	8.00657e+06	8.88104e+06	7.31696e+06	7.88994e+06	9.33572e+06	9.58384e+06	8.6667e+06	1.27259e+07	1.27751e+07	1.41788e+07	1.59527e+07	1.41788e+07
SECG_ECOLI	3.79373e+06	3.52699e+06	3.58607e+06	3.73618e+06	3.37212e+06	915760	970139	1.75832e+06	2.59735e+06	1.14351e+06	3.01058e+06	2.65882e+06	3.22366e+06	3.24713e+06
DAMX_ECOLI	3.1712e+06	2.71017e+06	3.06805e+06	3.09019e+06	3.12774e+06	1.1019e+06	960882	2.06981e+06	2.42834e+06	1.46085e+06	1.2939e+06	1.79544e+06	1.58756e+06	2.24403e+06
RPOC_ECOLI	3.43899e+07	3.67421e+07	2.9948e+07	3.56515e+07	3.3646e+07	3.53139e+07	3.3646e+07	3.29168e+07	3.53139e+07	2.80009e+07	2.59955e+07	2.42995e+07	2.66997e+07	2.39799e+07
YIHW_ECOLI	739509	801929	951342	689825	691035	756352	647647	933046	1.17738e+06	590900	1.028e+06	30603.5	10311.5	1799.52
EXOX_ECOLI	444301	351471	397899	397899	156258	330236	181707	160665	14914.5	245934	143547	40608.8	379037	119515
SYD_ECOLI	1.15608e+07	1.10004e+07	1.006e+07	1.25543e+07	1.006e+07	2.19031e+07	1.47478e+07	1.83412e+07	1.88294e+07	2.03812e+07	9.58384e+06	1.26551e+07	1.39767e+07	1.24407e+07
YIAD_ECOLI	1.58756e+06	1.38535e+06	1.91293e+06	1.54682e+06	1.6614e+06	6.79726e+06	3.72766e+06	3.04458e+06	2.00964e+06	4.84064e+06	1.77016e+06	2.40383e+06	2.17416e+06	2.4896e+06
AHPC_ECOLI	2.35636e+08	2.35636e+08	2.35636e+08	2.62171e+08	2.62171e+08	3.03483e+08	3.48448e+08	3.48448e+08	3.03483e+08	1.90012e+08	2.35636e+08	2.17463e+08	2.17463e+08	2.17463e+08
OTC1_ECOLI:OTC2_ECOLI	1.31969e+06	1.64544e+06	1.54264e+06	1.55367e+06	1.82382e+06	2.1502e+06	2.65882e+06	2.70081e+06	2.03136e+06	2.71017e+06	3.26169e+06	3.01983e+06	2.90521e+06	2.9444e+06
PTM3C_ECOLI	1.14642e+06	1.37514e+06	1.2137e+06	1.17299e+06	1.24919e+06	552732	623733	681010	1.25728e+06	633252	1.25276e+06	915760	754131	1.01575e+06
PHOL_ECOLI	1.18551e+07	1.37319e+07	1.23408e+07	9.68161e+06	9.19687e+06	2.86941e+06	1.04354e+06	5.13434e+06	4.56706e+06	5.23177e+06	8.90332e+06	7.86998e+06	7.46864e+06	9.95027e+06
ATDA_ECOLI	1.01218e+06	868477	781214	933046	736471	193730	269783	514668	375305	175517	769083	742883	796196	930850
AK3_ECOLI	630973	285828	269783	403624	347011	651161	1.12477e+06	1.11724e+06	1.14351e+06	981227	418962	353336	247424	389390
NADE_ECOLI	6.50045e+06	6.67103e+06	5.45359e+06	7.50829e+06	5.51411e+06	5.9469e+06	5.51411e+06	6.87974e+06	6.85949e+06	8.56169e+06	6.46298e+06	3.42168e+06	4.20723e+06	3.473e+06
GLTI_ECOLI	4.89862e+07	3.80655e+07	4.1883e+07	4.46951e+07	5.17012e+07	1.17381e+08	1.56906e+08	6.34853e+07	6.34853e+07	1.34031e+08	5.91788e+07	5.42636e+07	5.6054e+07	4.80839e+07
YAJD_ECOLI	2.00271e+06	1.87544e+06	1.52259e+06	1.91293e+06	1.39037e+06	691035	711562	1.13988e+06	1.2137e+06	1.3375e+06	2.4575e+06	1.37514e+06	1.35934e+06	1.61125e+06
ILVB_ECOLI	38166.6	134392	208501	80733.6	174468	477944	402186	198605	315669	318609	930850	1.03631e+06	1.26241e+06	1.02494e+06
PPID_ECOLI	2.71017e+06	2.23611e+06	2.34822e+06	2.08351e+06	1.62225e+06	1.05488e+06	1.90246e+06	1.27268e+06	1.27268e+06	1.52609e+06	2.65882e+06	1.80074e+06	2.101e+06	2.71967e+06
OXYR_ECOLI	278589	172307	206612	174468	215562	175517	171043	192596	308444	183240	912155	392640	323444	506019
AROD_ECOLI	385213	370829	160665	341985	439464	758008	799021	1.01839e+06	665348	1.29038e+06	919904	785051	829778	745041
ISCS_ECOLI	1.35763e+07	1.06607e+07	6.85949e+06	1.26551e+07	6.04558e+06	2.52512e+06	2.59304e+06	7.08487e+06	6.24822e+06	2.51486e+06	7.75636e+06	6.64229e+06	6.17735e+06	5.77888e+06
ACCD_ECOLI	7.72682e+06	7.21219e+06	6.79726e+06	6.43798e+06	6.33449e+06	3.02779e+06	2.4896e+06	4.84064e+06	6.64229e+06	3.14728e+06	7.09881e+06	8.4857e+06	7.72682e+06	9.77822e+06
RRAA_ECOLI	6.99657e+06	6.84111e+06	7.72682e+06	7.09881e+06	6.99657e+06	1.21518e+07	1.44621e+07	1.13477e+07	9.4196e+06	7.40589e+06	1.08695e+07	7.66303e+06	8.83132e+06	6.99657e+06
YOAB_ECOLI	897278	1.01218e+06	1.06197e+06	960882	1.27774e+06	2.55345e+06	2.91644e+06	2.36231e+06	1.68732e+06	2.86244e+06	458750	1.2137e+06	817531	1.00679e+06
FUCI_ECOLI	1.33395e+06	1.77016e+06	2.50838e+06	2.00964e+06	2.54785e+06	1.45017e+06	854411	1.83903e+06	1.35477e+06	1.34452e+06	1.52609e+06	868477	593151	804251
YGIS_ECOLI	466155	180197	245934	421296	287714	1.95844e+06	1.85987e+06	876507	514668	1.33017e+06	1.03398e+06	647647	689825	397899
IADA_ECOLI	1.91293e+06	1.67451e+06	1.58756e+06	1.93526e+06	1.32509e+06	1.00951e+06	967366	801929	963939	637106	1.12758e+06	1.17299e+06	941207	809098
ALDB_ECOLI	1.4953e+07	2.21898e+07	2.91554e+07	1.90081e+07	3.29168e+07	5.715e+06	4.56706e+06	1.34954e+07	1.39076e+07	8.00657e+06	1.23939e+07	1.68849e+07	1.57699e+07	1.61081e+07
ILVE_ECOLI	2.43697e+06	2.47848e+06	1.46085e+06	2.88453e+06	2.86941e+06	595822	1.64544e+06	3.67949e+06	3.89245e+06	874672	7.88994e+06	9.83254e+06	1.00169e+07	7.53155e+06
EPTC_ECOLI	2.07778e+06	2.06541e+06	1.97378e+06	2.25528e+06	1.81402e+06	2.28003e+06	706405	656650	1.01218e+06	801929	7.38673e+06	1.97378e+06	2.91644e+06	2.65882e+06
GLTD_ECOLI:AEGA_ECOLI	2.01685e+06	1.62225e+06	1.37002e+06	1.62605e+06	1.24428e+06	677651	527899	844890	1.10735e+06	493051	1.53778e+06	1.05088e+06	675061	1.70615e+06
ACCA_ECOLI	1.25543e+07	1.28293e+07	1.27751e+07	1.03314e+07	1.10004e+07	3.85726e+06	8.09552e+06	3.85726e+06	4.74665e+06	5.88172e+06	7.95843e+06	1.1914e+07	1.11747e+07	1.32885e+07
PUR7_ECOLI	3.48795e+06	2.7999e+06	3.26169e+06	3.02779e+06	3.8466e+06	3.73618e+06	6.36388e+06	4.20723e+06	5.63097e+06	6.64229e+06	3.32982e+06	4.03505e+06	3.09019e+06	3.46439e+06
SECF_ECOLI	558577	615684	769083	665348	593151	244382	413931	230219	368522	396360	275662	734205	742883	758008
GABD_ECOLI	2.19846e+06	2.46584e+06	3.04458e+06	2.64889e+06	2.49808e+06	2.34822e+06	1.8459e+06	1.63801e+06	1.33017e+06	1.39037e+06	1.74075e+06	1.77976e+06	1.94475e+06	2.33465e+06
ARTJ_ECOLI	2.86244e+06	5.02649e+06	3.8756e+06	3.13713e+06	5.83459e+06	2.37053e+07	2.85022e+07	7.88994e+06	6.40991e+06	2.19031e+07	8.60217e+06	7.62921e+06	6.76668e+06	6.47747e+06
EFP_ECOLI	1.48442e+07	1.53511e+07	1.42956e+07	1.44621e+07	1.51442e+07	1.16659e+07	6.99657e+06	1.77605e+07	1.70746e+07	1.06607e+07	5.99773e+06	1.03804e+07	8.60217e+06	1.04297e+07
ASSY_ECOLI	6.64229e+06	9.28824e+06	1.00914e+07	7.21219e+06	9.58384e+06	9.03055e+06	1.4028e+07	1.4953e+07	1.36644e+07	1.5467e+07	1.09437e+07	8.78243e+06	9.53818e+06	1.00169e+07
OMPR_ECOLI	5.51411e+06	5.53619e+06	5.42963e+06	4.63463e+06	5.38229e+06	3.11825e+06	2.27168e+06	3.59542e+06	4.12978e+06	1.83401e+06	4.19377e+06	4.86375e+06	4.12978e+06	5.29625e+06
MINE_ECOLI	663279	832636	540826	721144	967366	1.13988e+06	1.42028e+06	1.04685e+06	761182	1.06197e+06	2.05353e+06	1.52259e+06	1.34452e+06	1.22981e+06
NLPD_ECOLI	1.16491e+06	1.27774e+06	1.03931e+06	1.45017e+06	1.05907e+06	277428	278589	598782	897278	341985	416978	547823	546439	598782
KCY_ECOLI	4.74665e+06	2.7491e+06	2.28003e+06	2.74072e+06	2.4575e+06	2.50838e+06	1.23714e+06	1.79544e+06	1.75832e+06	1.69281e+06	2.10767e+06	771874	1.79158e+06	1.85987e+06
YFGM_ECOLI	1.61125e+06	1.57197e+06	2.18169e+06	1.96679e+06	1.71571e+06	1.13072e+06	2.0945e+06	1.38535e+06	1.55367e+06	1.16491e+06	3.29767e+06	2.28003e+06	3.72766e+06	3.17971e+06
SYS_ECOLI	2.65381e+07	2.37053e+07	1.76313e+07	2.65381e+07	1.75338e+07	1.74397e+07	1.67913e+07	1.66886e+07	1.47001e+07	1.44621e+07	3.90576e+07	2.88847e+07	3.29168e+07	2.77384e+07
GLNH_ECOLI	1.95342e+07	1.57699e+07	1.59527e+07	1.88294e+07	1.99066e+07	9.54753e+07	7.51192e+07	2.55707e+07	3.131e+07	6.47814e+07	2.85022e+07	2.53627e+07	2.24809e+07	2.10066e+07
YBIB_ECOLI	2.84932e+06	3.81033e+06	4.12978e+06	3.64188e+06	3.30921e+06	7.18275e+06	5.83459e+06	5.26606e+06	4.54162e+06	4.41494e+06	4.90986e+06	3.38212e+06	3.98968e+06	3.73618e+06
MURE_ECOLI	3.67949e+06	4.25271e+06	2.0945e+06	4.09501e+06	3.39454e+06	1.54264e+06	2.14242e+06	1.73558e+06	2.02408e+06	1.62605e+06	2.56113e+06	778860	2.06541e+06	832636
HLDE_ECOLI	3.29767e+06	3.45147e+06	3.01983e+06	2.40383e+06	2.71967e+06	1.49086e+06	1.88926e+06	2.19573e+06	1.80074e+06	1.28284e+06	2.82421e+06	2.56113e+06	2.34002e+06	2.83522e+06
GLRX2_ECOLI	6.79726e+06	7.25976e+06	8.42587e+06	7.55523e+06	8.70547e+06	1.2094e+07	1.66886e+07	1.18551e+07	1.07738e+07	1.20499e+07	1.06607e+07	1.02239e+07	1.1914e+07	7.62921e+06
TESB_ECOLI	12355.1	395.528	14914.5	1406.33	12355.1	265790	192596	481740	48670.8	334192	85573.4	278589	104605	151062
T1RK_ECOLI	620879	566404	542632	516023	481740	385213	240381	385213	339771	299236	500179	397899	368522	299236
YCEI_ECOLI	1.65646e+06	1.49086e+06	1.63078e+06	1.56538e+06	1.66669e+06	5.69235e+06	5.55631e+06	2.84932e+06	1.69281e+06	5.29625e+06	693823	1.36314e+06	1.61125e+06	1.55367e+06
SPED_ECOLI	835219	196851	165400	663279	33951.4	675061	292085	189026	325011	598782	454725	5.4822e+06	6.46298e+06	5.80623e+06
ODP2_ECOLI	4.49947e+07	5.23062e+07	4.36796e+07	4.86862e+07	4.41589e+07	5.78219e+07	5.9883e+07	6.06902e+07	5.42636e+07	6.12761e+07	3.67421e+07	5.34968e+07	5.09599e+07	4.28387e+07
OPGG_ECOLI	6.30845e+06	6.96777e+06	5.23177e+06	7.05836e+06	6.43798e+06	1.07317e+07	1.1232e+07	9.68161e+06	7.95843e+06	1.03804e+07	8.6667e+06	6.84111e+06	6.67103e+06	6.61384e+06
SSUA_ECOLI	3.15638e+06	5.80623e+06	5.10342e+06	7.02685e+06	5.93123e+06	1.75225e+06	3.8466e+06	1.39373e+06	1.20997e+06	5.90916e+06	1.95342e+07	6.79726e+06	1.27259e+07	7.31696e+06
CORC_ECOLI	754131	778860	799021	891485	623733	237296	223128	477944	577794	323444	609999	454725	782973	647647
RHMD_ECOLI	158426	160665	196851	193730	124242	347011	225563	249212	484924	361353	111839	57991.4	57991.4	115563
ACEA_ECOLI	3.03483e+08	3.03483e+08	3.03483e+08	2.17463e+08	3.03483e+08	3.48448e+08	3.03483e+08	3.03483e+08	3.48448e+08	2.35636e+08	9.18463e+07	1.83885e+08	1.7628e+08	1.7628e+08
GSHB_ECOLI	1.66886e+07	1.24838e+07	1.14102e+07	1.4378e+07	1.28293e+07	1.47478e+07	1.83412e+07	2.40873e+07	2.51619e+07	1.28293e+07	1.3395e+07	1.34954e+07	1.13083e+07	1.13083e+07
MNME_ECOLI	277428	74258.8	118490	172307	74258.8	141602	244382	14914.5	46093.7	238620	101127	151062	226771	160665
PTH_ECOLI	1.97378e+06	1.48763e+06	1.48763e+06	1.80074e+06	1.72949e+06	3.19595e+06	2.40383e+06	2.18169e+06	2.49808e+06	1.02239e+07	1.25728e+06	1.30257e+06	1.11724e+06	1.13072e+06
BGAL_ECOLI	3.02322e+07	2.9948e+07	2.75819e+07	3.8544e+07	3.131e+07	6.64229e+06	7.86998e+06	4.06499e+06	2.72532e+06	2.7209e+07	3.63559e+07	2.93942e+07	2.8281e+07	2.24809e+07
PROQ_ECOLI	1.16659e+07	1.24407e+07	8.88104e+06	9.98733e+06	1.14102e+07	4.26575e+06	4.89335e+06	7.86998e+06	9.95027e+06	3.45147e+06	1.73007e+07	1.45315e+07	1.53511e+07	1.65949e+07
PEPD_ECOLI	3.131e+07	3.56515e+07	3.80655e+07	3.59614e+07	3.77048e+07	4.36796e+07	5.34968e+07	5.31729e+07	4.61589e+07	5.09599e+07	1.25543e+07	3.47526e+07	3.8544e+07	3.09896e+07
ETTA_ECOLI	1.17752e+07	1.26354e+07	1.26551e+07	1.04994e+07	1.26551e+07	1.42956e+07	1.84227e+07	1.21518e+07	1.13083e+07	1.13083e+07	7.31696e+06	1.04994e+07	9.68161e+06	8.6667e+06
YDGA_ECOLI	1.72462e+06	2.03759e+06	2.22479e+06	2.03759e+06	1.98451e+06	868477	1.16012e+06	1.37514e+06	1.50084e+06	860428	2.39657e+06	2.49808e+06	2.02408e+06	2.3288e+06
PT1_ECOLI	1.65949e+07	1.59527e+07	1.47001e+07	1.07738e+07	1.52501e+07	8.51326e+06	7.80651e+06	1.24407e+07	1.22421e+07	6.69649e+06	6.96777e+06	1.14877e+07	7.66303e+06	1.22421e+07
YQFB_ECOLI	1.02494e+06	647647	891485	981227	930850	1.61125e+06	1.55964e+06	1.31969e+06	912155	1.3078e+06	575994	709137	891485	666823
RL28_ECOLI	1.47478e+07	1.83412e+07	1.5467e+07	1.24407e+07	8.83132e+06	1.21841e+06	2.93054e+06	2.81295e+06	9.28824e+06	3.3573e+06	1.17752e+07	1.006e+07	5.88172e+06	1.15608e+07
YIBL_ECOLI	3.77552e+06	3.89245e+06	3.92269e+06	4.03505e+06	3.27038e+06	3.45147e+06	3.64188e+06	3.79373e+06	3.67949e+06	2.74072e+06	1.59261e+06	2.99676e+06	2.77805e+06	2.86244e+06
UBID_ECOLI	2.20795e+06	2.88453e+06	2.78306e+06	2.17416e+06	2.33465e+06	2.59735e+06	2.34002e+06	2.43697e+06	2.04568e+06	1.82382e+06	1.81402e+06	1.50084e+06	1.99335e+06	1.39037e+06
PTKA_ECOLI	5.31729e+07	4.15356e+07	4.68674e+07	5.34968e+07	3.99818e+07	8.9422e+06	8.83132e+06	8.13299e+06	1.46276e+07	7.75636e+06	3.04965e+07	2.91554e+07	2.85022e+07	2.45149e+07
GSIA_ECOLI	127044	178372	193730	149069	79117.9	27612.3	104605	0	0	162535	40608.8	0	0	48670.8
HISX_ECOLI	4.21989e+06	3.64188e+06	2.35618e+06	4.65274e+06	2.57739e+06	1.62225e+06	3.22366e+06	2.13614e+06	2.17003e+06	2.15705e+06	2.90521e+06	1.33395e+06	1.47018e+06	1.74762e+06
THIC_ECOLI	8103.01	834.884	5294.59	6097.14	2436.88	27612.3	113694	16991.6	3464.68	217229	347011	165400	289677	148390
TPIS_ECOLI	5.02956e+07	4.1883e+07	5.09599e+07	4.68674e+07	5.23062e+07	5.23062e+07	6.63852e+07	7.51192e+07	6.44981e+07	6.63852e+07	9.35238e+07	4.55067e+07	4.75832e+07	3.90576e+07
LEU3_ECOLI	40608.8	25039.7	44040.7	33951.4	128953	27612.3	24096	238620	19226.4	33951.4	509870	228040	306696	334192
SODF_ECOLI	7.89383e+07	5.91788e+07	6.63852e+07	6.92487e+07	6.58129e+07	8.5266e+07	8.37815e+07	1.04319e+08	7.43059e+07	9.82497e+07	1.04319e+08	1.17381e+08	1.01092e+08	1.434e+08
PEPQ_ECOLI	5.88172e+06	5.06638e+06	4.17772e+06	6.47747e+06	3.89245e+06	7.55523e+06	5.66887e+06	6.13821e+06	6.75311e+06	8.21618e+06	5.715e+06	4.84064e+06	4.06499e+06	3.01983e+06
FLAV_ECOLI	6.47747e+06	5.55631e+06	5.55631e+06	6.50045e+06	4.56706e+06	8.4857e+06	6.75311e+06	5.18972e+06	3.92269e+06	5.83459e+06	4.89335e+06	3.90226e+06	3.81033e+06	3.3573e+06
METJ_ECOLI	1.5313e+06	1.29038e+06	1.61125e+06	1.82922e+06	1.59835e+06	4.65274e+06	3.48795e+06	4.09501e+06	1.75225e+06	3.49641e+06	3.95326e+06	1.63801e+06	1.44552e+06	1.34894e+06
PTHP_ECOLI	8.08672e+07	6.34853e+07	5.31729e+07	7.07984e+07	6.63852e+07	8.22273e+07	8.98114e+07	6.74438e+07	8.5266e+07	6.74438e+07	7.21262e+07	4.75832e+07	5.02956e+07	5.34968e+07
GHRB_ECOLI	1.58128e+06	1.58128e+06	1.6051e+06	1.87544e+06	2.13079e+06	1.1372e+06	992712	1.08756e+06	1.93084e+06	701197	4.45316e+06	2.15705e+06	2.78916e+06	1.72949e+06
FIS_ECOLI	758008	1.11132e+06	647647	876507	789441	745041	339771	665348	442329	814231	801929	285828	375305	311958
TOLA_ECOLI	475803	452718	395033	377103	403624	27612.3	24096	104605	265790	33951.4	503832	363528	421296	395033
STPA_ECOLI	649461	524708	493051	628967	339771	459893	433348	727482	670626	366529	484924	80733.6	80733.6	102398
YDJA_ECOLI	9.73132e+06	1.19742e+07	1.02792e+07	1.14102e+07	6.96777e+06	2.59955e+07	2.10066e+07	1.50648e+07	1.11747e+07	1.64146e+07	1.60199e+07	7.95843e+06	1.18551e+07	1.38231e+07
NIFJ_ECOLI	2.33465e+06	3.21102e+06	3.02779e+06	2.13079e+06	2.65882e+06	545090	1.14351e+06	1.13072e+06	2.05353e+06	1.00133e+06	970139	1.64544e+06	1.29902e+06	1.63801e+06
CSPE_ECOLI	2.57739e+06	1.88926e+06	1.8459e+06	2.33465e+06	2.26051e+06	3.72766e+06	2.53582e+06	3.73618e+06	2.98683e+06	3.37212e+06	4.37002e+06	2.37725e+06	2.74072e+06	3.51284e+06
RIHC_ECOLI	956202	919904	854411	782973	804251	960882	1.52609e+06	1.21841e+06	1.30257e+06	566404	249212	301113	333206	384224
MIND_ECOLI	7.09881e+06	8.42587e+06	9.19687e+06	5.23177e+06	5.74094e+06	1.16012e+06	1.15065e+06	1.57197e+06	3.75548e+06	876507	6.27683e+06	4.99067e+06	4.38767e+06	6.85949e+06
YBAB_ECOLI	1.14102e+07	1.11747e+07	1.01439e+07	8.35076e+06	8.09552e+06	3.63256e+06	4.65274e+06	5.58967e+06	8.63478e+06	3.09019e+06	1.2094e+07	8.13299e+06	8.42587e+06	1.02792e+07
HINT_ECOLI	1.66669e+06	2.02408e+06	1.74762e+06	2.58617e+06	2.51486e+06	1.00914e+07	6.87974e+06	3.6233e+06	3.04458e+06	8.25656e+06	3.37212e+06	5.80623e+06	6.72246e+06	6.69649e+06
YJDC_ECOLI	1.55367e+06	1.24919e+06	1.3106e+06	1.51123e+06	1.31969e+06	4.20723e+06	2.18169e+06	2.30008e+06	2.34002e+06	5.02649e+06	1.94475e+06	2.13079e+06	2.39657e+06	1.83903e+06
CYSB_ECOLI	635284	1.5313e+06	1.47018e+06	1.19354e+06	1.31566e+06	1.03631e+06	871782	718893	561185	777583	1.07819e+06	1.77016e+06	1.57197e+06	1.83401e+06
PTNAB_ECOLI	3.8756e+06	3.0478e+06	3.1712e+06	2.93054e+06	3.72766e+06	4.05698e+06	6.40991e+06	3.29767e+06	5.4822e+06	8.18078e+06	3.40577e+06	3.32982e+06	2.99676e+06	3.58607e+06
EFEB_ECOLI	1.00453e+06	871782	706405	941207	841609	956202	1.12758e+06	1.27774e+06	1.44552e+06	930850	321198	789441	418962	601376
DCUP_ECOLI	2.04568e+06	1.6614e+06	1.8537e+06	2.17003e+06	1.75225e+06	930850	1.26241e+06	1.98451e+06	1.47403e+06	1.20637e+06	1.08249e+06	1.31969e+06	1.3078e+06	1.25276e+06
ARGD_ECOLI	6.84111e+06	5.51411e+06	5.88172e+06	5.9469e+06	5.97599e+06	8.04929e+06	1.04297e+07	8.7557e+06	8.00657e+06	9.98733e+06	1.29455e+07	5.93123e+06	6.87974e+06	6.13821e+06
GUAA_ECOLI	5.69235e+06	5.16408e+06	5.53619e+06	4.96317e+06	4.99067e+06	3.94586e+07	7.95843e+06	1.27751e+07	6.43798e+06	2.00899e+07	6.33449e+06	6.75311e+06	4.4694e+06	7.18275e+06
KATG_ECOLI	1.31924e+07	1.14102e+07	1.20499e+07	1.1914e+07	1.1232e+07	6.93751e+06	9.13299e+06	1.07738e+07	1.26354e+07	6.85949e+06	7.80651e+06	1.09437e+07	9.83254e+06	8.88104e+06
MDH_ECOLI	1.47456e+08	1.56906e+08	1.90012e+08	1.56906e+08	1.64761e+08	1.83885e+08	1.51043e+08	1.7628e+08	2.04605e+08	1.25885e+08	8.5266e+07	1.434e+08	1.434e+08	1.30146e+08
FLGH_ECOLI	2.1139e+06	2.38405e+06	2.01685e+06	2.24403e+06	2.6184e+06	407648	633252	972178	1.01575e+06	260423	538698	1.26922e+06	397899	1.31566e+06
NUSB_ECOLI	4.89335e+06	3.24713e+06	3.66381e+06	4.90986e+06	3.46439e+06	1.54682e+06	2.41909e+06	3.06805e+06	3.55795e+06	2.24403e+06	4.38767e+06	4.94165e+06	4.35051e+06	4.74665e+06
SSB_ECOLI	2.23741e+07	2.19031e+07	1.95342e+07	2.51619e+07	2.05342e+07	4.04854e+07	3.77048e+07	2.7209e+07	2.9948e+07	2.77384e+07	3.131e+07	2.77384e+07	2.75819e+07	2.9948e+07
AROA_ECOLI	2.72532e+06	2.50838e+06	2.43697e+06	2.22479e+06	2.78306e+06	3.49641e+06	3.59542e+06	4.96317e+06	4.14734e+06	3.34656e+06	3.09669e+06	2.70081e+06	2.28938e+06	2.54785e+06
YDHR_ECOLI	1.88294e+07	1.4378e+07	1.4953e+07	1.77605e+07	1.81832e+07	2.80009e+07	3.53139e+07	2.19031e+07	2.05342e+07	1.86858e+07	2.32839e+07	1.73007e+07	2.31545e+07	2.05342e+07
THGA_ECOLI	1.05852e+07	1.11106e+07	9.4196e+06	1.46276e+07	1.06607e+07	2.05986e+06	605894	30603.5	642.404	4.23854e+06	9.77822e+06	1.07317e+07	8.4857e+06	1.08695e+07
HIS5_ECOLI	1.88926e+06	856667	848524	1.95844e+06	652979	258979	395033	278589	919904	172307	926162	860428	547823	1.12303e+06
LAPA_ECOLI	149069	223128	294581	187900	230219	27612.3	24096	36246.4	0	33951.4	169680	26358.9	373524	0
FADA_ECOLI	3.59542e+06	9.19687e+06	1.07738e+07	4.48708e+06	1.03314e+07	1.25543e+07	1.17752e+07	1.00914e+07	9.23551e+06	1.96657e+07	7.08487e+06	5.69235e+06	7.12994e+06	6.30845e+06
YFCE_ECOLI	46093.7	67453.9	183240	138777	427210	854411	897278	429916	407648	988863	138777	0	9243.82	0
FUMA_ECOLI:FUMB_ECOLI	2.69066e+07	1.96657e+07	1.81832e+07	2.21898e+07	1.78993e+07	2.03812e+07	2.13995e+07	2.47755e+07	2.7209e+07	2.39799e+07	1.74397e+07	2.26702e+07	2.45149e+07	2.27678e+07
YNJE_ECOLI	1.27268e+06	666823	571451	638957	654666	2.30008e+06	3.45147e+06	1.02494e+06	827844	3.75548e+06	469247	801929	538698	580367
HSLU_ECOLI	2.37053e+07	2.45149e+07	2.05342e+07	2.05342e+07	1.90081e+07	5.90916e+06	7.05836e+06	6.69649e+06	8.60217e+06	7.86998e+06	3.23469e+07	2.61499e+07	2.61499e+07	2.91554e+07
SBCC_ECOLI	107689	182584	185216	143547	151062	27612.3	24096	0	128953	33951.4	234484	115563	74258.8	82814
SYN_ECOLI	2.40873e+07	2.16695e+07	2.29302e+07	2.26702e+07	2.02216e+07	1.34954e+07	3.131e+07	2.85022e+07	2.61499e+07	1.65949e+07	1.47478e+07	1.80086e+07	1.41788e+07	1.5673e+07
YDEN_ECOLI	234484	325011	280897	277428	338579	2.39657e+06	1.83663e+06	635284	590900	2.1139e+06	1.13462e+06	98792.4	287714	124242
QOR1_ECOLI	1.49086e+06	2.36925e+06	2.99676e+06	1.77976e+06	2.03136e+06	1.93773e+07	8.60217e+06	3.8466e+06	4.21989e+06	9.19687e+06	2.60663e+06	4.12978e+06	6.33449e+06	4.85064e+06
NUOCD_ECOLI	1.88033e+06	1.92021e+06	1.99335e+06	2.89518e+06	3.21102e+06	1.41095e+06	827844	1.75225e+06	2.07778e+06	658909	3.77552e+06	3.49641e+06	2.72532e+06	3.09669e+06
FRSA_ECOLI	654666	672131	686481	637106	568286	739509	256449	452718	874672	628967	402186	234484	156258	205368
BAMD_ECOLI	25039.7	30603.5	79117.9	55846.5	46093.7	405496	24096	80733.6	23152.3	225563	90232.6	0	0	0
YJGR_ECOLI	781214	1.42028e+06	1.24919e+06	883476	1.42028e+06	711562	464792	799021	985866	666823	789441	988863	1.1019e+06	1.07339e+06
PPIA_ECOLI	1.51442e+07	1.47001e+07	1.4378e+07	1.61081e+07	1.80086e+07	3.41121e+07	2.91554e+07	2.23741e+07	1.64146e+07	3.04965e+07	1.88294e+07	1.5673e+07	1.3395e+07	1.16194e+07
PFLA_ECOLI	8.51326e+06	6.76668e+06	7.02685e+06	6.84111e+06	6.36388e+06	1.36314e+06	1.55367e+06	3.90226e+06	6.07615e+06	2.78916e+06	3.90226e+06	5.51411e+06	5.08631e+06	5.31669e+06
PITA_ECOLI	508204	511551	745041	546439	598782	1.25728e+06	820501	228040	524708	1.04354e+06	496486	198605	384224	135406
CODA_ECOLI	3.69327e+06	2.6184e+06	2.53582e+06	3.24713e+06	3.15638e+06	5.23177e+06	3.82919e+06	5.16408e+06	3.58607e+06	4.09501e+06	3.34656e+06	3.00361e+06	2.35618e+06	3.14728e+06
MGLA_ECOLI	609999	734205	652979	310013	392640	413931	267413	247424	377103	413931	327382	183240	111839	111839
FRMA_ECOLI	2.05353e+06	2.101e+06	2.54785e+06	2.39657e+06	2.86244e+06	4.68384e+06	3.8756e+06	3.1712e+06	2.78916e+06	3.51284e+06	4.23854e+06	2.86244e+06	3.414e+06	3.48795e+06
TRMJ_ECOLI	5.10342e+06	4.08871e+06	3.81033e+06	5.99773e+06	3.05551e+06	1.89524e+06	3.58607e+06	5.74094e+06	3.90226e+06	4.74665e+06	9.73132e+06	8.09552e+06	8.04929e+06	6.64229e+06
YGJR_ECOLI	1.32509e+06	1.15065e+06	1.01575e+06	1.26922e+06	1.06197e+06	3.65109e+06	1.8537e+06	1.51123e+06	1.54682e+06	1.59261e+06	571451	1.16012e+06	992712	1.10735e+06
ADHP_ECOLI	3.82919e+06	5.99773e+06	8.51326e+06	4.52384e+06	6.40991e+06	2.49808e+06	2.55345e+06	5.31669e+06	3.49641e+06	2.44185e+06	5.10342e+06	7.02685e+06	9.33572e+06	7.15574e+06
CAN_ECOLI	1.27259e+07	1.07317e+07	1.13083e+07	1.20499e+07	9.77822e+06	2.08563e+07	1.13083e+07	1.61081e+07	1.41788e+07	1.17157e+07	1.24838e+07	1.07738e+07	1.00914e+07	1.07317e+07
RS2_ECOLI	3.29168e+07	4.61589e+07	4.55067e+07	2.75819e+07	3.23469e+07	1.11747e+07	1.07317e+07	1.3395e+07	1.85475e+07	2.02216e+07	4.86862e+07	4.86862e+07	3.80655e+07	5.31729e+07
USPE_ECOLI	7.53155e+06	9.95027e+06	8.6667e+06	6.64229e+06	9.13299e+06	3.96605e+06	5.02649e+06	6.67103e+06	8.38461e+06	3.98968e+06	1.03804e+07	8.99851e+06	9.98733e+06	9.28824e+06
SSPA_ECOLI	7.88994e+06	8.88104e+06	8.25656e+06	8.38461e+06	8.56169e+06	1.41788e+07	1.27751e+07	1.30553e+07	1.31924e+07	6.72246e+06	1.47001e+07	1.29455e+07	1.44621e+07	1.21887e+07
NDK_ECOLI	8.88104e+06	1.23408e+07	1.36644e+07	9.47558e+06	1.31196e+07	8.78243e+06	7.98567e+06	1.38231e+07	1.4953e+07	8.04929e+06	6.93751e+06	5.99773e+06	7.15574e+06	9.53818e+06
RLMI_ECOLI	1.26625e+06	1.42952e+06	1.33017e+06	1.33395e+06	1.22981e+06	1.33017e+06	1.5313e+06	1.71571e+06	1.61399e+06	1.50654e+06	2.30887e+06	1.87544e+06	2.59735e+06	1.58128e+06
CSID_ECOLI	8.9422e+06	1.50648e+07	1.61081e+07	1.45315e+07	1.61081e+07	1.09263e+06	4.41494e+06	6.47747e+06	7.31696e+06	2.04568e+06	5.20701e+06	8.00657e+06	6.30845e+06	5.85719e+06
DDLB_ECOLI	3.8466e+06	3.34656e+06	2.58617e+06	3.67949e+06	3.26169e+06	1.83401e+06	2.86244e+06	4.0163e+06	3.0785e+06	2.70081e+06	2.71967e+06	2.4896e+06	2.41909e+06	2.21535e+06
SLYB_ECOLI	3.13713e+06	4.06499e+06	4.30657e+06	2.30887e+06	4.26575e+06	3.64188e+06	3.09019e+06	2.25528e+06	2.77805e+06	3.39454e+06	1.30257e+06	2.33465e+06	2.59304e+06	2.78916e+06
KAD_ECOLI	4.15356e+07	4.23609e+07	4.41589e+07	3.70451e+07	4.23609e+07	4.86862e+07	5.65338e+07	5.84411e+07	4.80839e+07	4.96072e+07	2.62651e+07	4.23609e+07	4.28387e+07	3.8544e+07
NARL_ECOLI	3.05551e+06	2.83522e+06	3.40577e+06	2.4896e+06	2.36925e+06	6.27683e+06	3.98968e+06	2.98683e+06	3.37212e+06	6.24822e+06	3.48795e+06	3.8756e+06	2.44185e+06	2.00964e+06
PYRH_ECOLI	3.39454e+06	3.26169e+06	3.3573e+06	1.29902e+06	3.52699e+06	7.95843e+06	7.59489e+06	4.23854e+06	3.66381e+06	6.5913e+06	2.43697e+06	3.19595e+06	2.83522e+06	2.55345e+06
YAJL_ECOLI	1.95844e+06	2.12216e+06	1.93084e+06	1.72462e+06	2.08351e+06	2.43697e+06	3.17971e+06	2.17416e+06	1.72949e+06	2.77081e+06	2.69073e+06	1.5313e+06	1.24171e+06	1.29038e+06
[truncated: 977 more rows]

## Sheet: 3. GI_EUI StatTests
	GI/EUI
[truncated: 1,316 more rows]

## Sheet: 4. EI_EUI StatTests
	EI/EUI
[truncated: 1,311 more rows]

## Sheet: 5. GI_EI StatTests
	GI/EI
[truncated: 1,316 more rows]

## Sheet: 6. GI_EUI > 1pep
	GI/EU
[truncated: 29 more rows]

[truncated: 7 more sheets: 7. EI_EUI >1 pep, 8. GI_EI >1 pep, 9. Induction Specific, 10. eGFP specific, 11. NusA specific, 12. iGA_GO_Extract, 13. iGA_TOPO_Extract]
