# Supplementary material for: Translation Stress Positively Regulates MscL-Dependent Excretion of Cytoplasmic Proteins
Source: mBio. 2018 Jan 30;9(1):e02118-17. doi: 10.1128/mBio.02118-17 (PMC5790912; doi:10.1128/mBio.02118-17)
Supplement: TABLE S2 [file mbo001183699st2.xlsx]

## Sheet: Contents
		Table 2.1	Periplasm Data - Raw Data
		Table 2.2	Periplasm Data - Quantile Normalisaed Data
		Table 2.3	Statistical analysis Tests - GI/EU conditional pair
		Table 2.4	Statistical Analysis Tests - EI/EU conditional pair
		Table 2.5	Statistical Analysis Tests - GI/EI conditional pair
		Table 2.6	Selected proteins (>1 unique peptide) with significant fold change (p <0.05) - GI/EUI
		Table 2.7	Selected proteins (>1 unique peptide) with significant fold change (p <0.05) - EI/EUI
		Table 2.8	Selected proteins (>1 unique peptide) with significant fold change (p <0.05) - GI/EI
		Table 2.9	Differentially detected proteins across pairs - GI/EU and EI/EU (induction specific)
		Table 2.10	Differentially detected proteins across pairs - GI/EU and GI/EI (eGFP specific)
		Table 2.11	Differentially detected proteins across pairs - EI/EU and EI/GI (NusA specific)
		Table 2.12	iGA of sub-cellular gene ontology analysis of differential expressed proteins - periplasm fraction
		Table 2.13	iGA of sub-cellular topology analysis of differential expressed proteins - periplasm fractions

## Sheet: 1. Periplasm RAW
					Raw abundance
					EUI					EI					GI
Accession	Peptide count	Unique peptides	Confidence score	Description	20160708_ND_RM_90min_E1_UI_PP_08	20160708_ND_RM_90min_E1_UI_PP_09	20160708_ND_RM_90min_E1_UI_PP_10	20160708_ND_RM_90min_E1_UI_PP_11	20160708_ND_RM_90min_E1_UI_PP_12	20160708_ND_RM_90min_E1_I_PP_26	20160708_ND_RM_90min_E1_I_PP_27	20160708_ND_RM_90min_E1_I_PP_28	20160708_ND_RM_90min_E1_I_PP_29	20160708_ND_RM_90min_E1_I_PP_30	20160708_ND_RM_90min_G1_I_PP_44	20160708_ND_RM_90min_G1_I_PP_45	20160708_ND_RM_90min_G1_I_PP_46	20160708_ND_RM_90min_G1_I_PP_47	20160708_ND_RM_90min_G1_I_PP_48
LRP_ECOLI	1	1	41.31	Leucine-responsive regulatory protein OS=Escherichia coli (strain K12) GN=lrp PE=1 SV=2	0	0	0	0	0	1456.92	19055.8	12144.4	34975.3	2951.09	124774	92480	188317	165299	190445
EGFP_MAN	10	10	721.46	eGFP	159485	187868	103207	104340	145924	61498.3	59267.7	44606.2	160248	73200.1	2.00338e+07	2.12603e+07	6.23764e+07	2.22134e+07	1.1314e+07
BLAC_MAN	31	31	2306.51	Beta Laxtamase	1.6102e+07	1.26088e+07	1.01586e+07	1.62843e+07	4.28101e+06	3.94775e+06	1.51074e+06	983399	2.59166e+06	1.07878e+06	1.09866e+08	1.21892e+08	1.11888e+08	7.08636e+07	1.0908e+08
HSLV_ECOLI	5	5	302.65	ATP-dependent protease subunit HslV OS=Escherichia coli (strain K12) GN=hslV PE=1 SV=2	11986.4	4504.22	3144.35	2867.43	447.978	11850	39323.2	35259	10149.7	40472.6	682498	285510	1.84873e+06	1.68499e+06	657231
NUSA_ECOLI	26	25	2126.86	Transcription termination/antitermination protein NusA OS=Escherichia coli (strain K12) GN=nusA PE=1 SV=1	1.1111e+06	269865	85167.7	71710.1	42701	5.87323e+06	8.98788e+07	9.42519e+07	2.24161e+07	1.33297e+07	615072	481857	744581	464359	670241
SSB_ECOLI	1	1	24.74	Single-stranded DNA-binding protein OS=Escherichia coli (strain K12) GN=ssb PE=1 SV=2	1108.63	3785.34	2252.58	2083.28	2514.31	6130.39	22748.1	1824.91	5332.13	1409.22	69217.5	430038	518387	195183	531454
PEPQ_ECOLI	3	3	158.64	Xaa-Pro dipeptidase OS=Escherichia coli (strain K12) GN=pepQ PE=1 SV=2	21602.6	6938.42	4966.32	7688.41	4315.73	14506.3	14516	24781.9	18768.7	21353.1	84817.8	61235.4	237119	82476.2	353233
IF1_ECOLI	1	1	54.81	Translation initiation factor IF-1 OS=Escherichia coli (strain K12) GN=infA PE=1 SV=2	19252.1	4134.66	599.643	9337.56	1204.35	39939.3	144327	143973	72485.7	99257.1	149005	131611	670899	157763	212930
FER_ECOLI	2	2	86.85	2Fe-2S ferredoxin OS=Escherichia coli (strain K12) GN=fdx PE=1 SV=2	118.274	26.3751	820.11	7.46658	32.2236	2567.16	8936.17	13990.1	10559.3	16587.4	60010.2	18041.6	45138.6	80029.7	136168
DNAK_ECOLI	43	41	3233.01	Chaperone protein DnaK OS=Escherichia coli (strain K12) GN=dnaK PE=1 SV=2	1.17949e+06	368204	108173	141059	78252.8	447748	2.44146e+06	2.03796e+06	883128	1.10551e+06	4.47745e+06	7.43272e+06	1.60756e+07	1.87278e+07	3.25344e+07
SLYB_ECOLI	1	1	20.43	Outer membrane lipoprotein SlyB OS=Escherichia coli (strain K12) GN=slyB PE=2 SV=1	4742.66	2366.31	257.527	6913.28	876.855	805.616	12703.4	3090.08	2784.77	1727.16	106508	209232	209287	77503	151445
GLMS_ECOLI	7	7	360.82	Glutamine--fructose-6-phosphate aminotransferase [isomerizing] OS=Escherichia coli (strain K12) GN=glmS PE=1 SV=4	101665	62213.9	9957.02	15451.2	21853	120057	131606	90972.8	117810	60698	476348	273777	948707	866253	977340
EFG_ECOLI	36	36	1951.53	Elongation factor G OS=Escherichia coli (strain K12) GN=fusA PE=1 SV=2	2.05881e+06	1.23924e+06	765167	726762	456717	2.01924e+06	5.17548e+06	3.72115e+06	2.11606e+06	2.84004e+06	4.05958e+06	3.08743e+06	1.1934e+07	4.96879e+06	4.47719e+06
CH60_ECOLI	40	38	2915.03	60 kDa chaperonin OS=Escherichia coli (strain K12) GN=groL PE=1 SV=2	1.78457e+06	1.27565e+06	113205	205860	196709	1.98176e+06	1.32976e+07	9.59732e+06	4.82002e+06	4.58983e+06	7.12882e+06	8.33891e+06	3.59145e+07	1.98973e+07	3.91002e+07
OTC1_ECOLI;OTC2_ECOLI	4	4	185.55	Ornithine carbamoyltransferase chain I OS=Escherichia coli (strain K12) GN=argI PE=1 SV=3	2793.39	3448.98	1376.42	182.874	760.149	3810.61	9857.61	1921.5	8225.53	3529.71	32322.5	57864.9	405268	282447	157704
IF3_ECOLI	5	5	283.68	Translation initiation factor IF-3 OS=Escherichia coli (strain K12) GN=infC PE=1 SV=1	21472.6	7680.34	375.143	4382.75	1050.3	23587.9	204247	128013	87250.7	40499.7	221925	197906	683050	133935	995025
HSLO_ECOLI	2	2	94.26	33 kDa chaperonin OS=Escherichia coli (strain K12) GN=hslO PE=1 SV=1	32887.3	11152	2460.39	15054.5	4611.01	30754.6	305311	165105	27583.3	43426.8	299129	221198	1.17308e+06	567192	1.39951e+06
SYM_ECOLI	7	7	337.86	Methionine--tRNA ligase OS=Escherichia coli (strain K12) GN=metG PE=1 SV=2	24037.2	3513.26	2621.13	5341.51	3163.44	4418.04	16907.2	21146.7	18829.6	5979.16	116663	67133.9	173485	502606	260012
RS20_ECOLI	3	3	157.06	30S ribosomal protein S20 OS=Escherichia coli (strain K12) GN=rpsT PE=1 SV=2	427199	166345	20280.6	38987.3	31449.1	270952	1.39285e+06	1.05285e+06	1.08833e+06	782212	1.07335e+06	1.32925e+06	3.35656e+06	670668	1.87247e+06
THIB_ECOLI	6	6	267.97	Thiamine-binding periplasmic protein OS=Escherichia coli (strain K12) GN=thiB PE=1 SV=2	63254.7	88546.7	18264.8	73561	41419.9	63147.7	20047.7	42594.2	32542.9	54746	772742	1.73377e+06	810441	1.19297e+06	445796
DBHB_ECOLI	3	3	217.16	DNA-binding protein HU-beta OS=Escherichia coli (strain K12) GN=hupB PE=1 SV=1	278997	55826.7	23725.9	27876.8	31121.7	991025	785279	625422	833383	175320	858926	439630	631199	312760	1.01551e+06
RS13_ECOLI	4	4	269.74	30S ribosomal protein S13 OS=Escherichia coli (strain K12) GN=rpsM PE=1 SV=2	661582	91321.2	34707.7	63231.9	29444.5	162737	915969	719302	805419	484885	2.18598e+06	1.46571e+06	1.69585e+06	1.1108e+06	2.7663e+06
CH10_ECOLI	5	5	270.14	10 kDa chaperonin OS=Escherichia coli (strain K12) GN=groS PE=1 SV=1	959949	170236	34717.5	16576.3	46456.2	683093	1.83377e+06	1.51215e+06	996114	1.17385e+06	2.64145e+06	1.58355e+06	7.90505e+06	3.42166e+06	6.01925e+06
CSPA_ECOLI	3	2	167.22	Cold shock protein CspA OS=Escherichia coli (strain K12) GN=cspA PE=1 SV=2	35206.6	65679.7	2889.78	4257.22	17537.3	151576	656779	514693	238023	323014	106415	257435	571968	463690	589322
SYI_ECOLI	21	21	1019.52	Isoleucine--tRNA ligase OS=Escherichia coli (strain K12) GN=ileS PE=1 SV=5	170727	61323.5	47239.4	20114	47295.5	99716.7	137907	137122	138955	177913	417145	397822	880605	573587	2.2037e+06
FABI_ECOLI	4	4	159.21	Enoyl-[acyl-carrier-protein] reductase [NADH] FabI OS=Escherichia coli (strain K12) GN=fabI PE=1 SV=2	62297.4	3099.95	814.952	1135.06	2688.56	339674	183260	97496	158212	34611	489867	74486.9	562926	183161	662264
RL22_ECOLI	4	4	382.99	50S ribosomal protein L22 OS=Escherichia coli (strain K12) GN=rplV PE=1 SV=1	500671	136792	48831	32959.5	45996.5	240261	1.02078e+06	625025	569853	375631	527674	1.02089e+06	1.31351e+06	706420	780010
FABA_ECOLI	4	3	165.86	3-hydroxydecanoyl-[acyl-carrier-protein] dehydratase OS=Escherichia coli (strain K12) GN=fabA PE=1 SV=2	61962.4	37417.4	13227.4	32251.8	29002.8	40756	158011	150377	94273.1	181153	202143	187145	905037	191740	607222
RL25_ECOLI	5	5	325.07	50S ribosomal protein L25 OS=Escherichia coli (strain K12) GN=rplY PE=1 SV=1	293758	66677.1	17627.4	30958.8	20761.1	145638	466437	490577	406869	357492	258439	463956	1.69547e+06	854832	2.07628e+06
RS18_ECOLI	2	2	69.1	30S ribosomal protein S18 OS=Escherichia coli (strain K12) GN=rpsR PE=1 SV=2	85213.4	16811.8	1761.98	4924.75	2198.27	55999.7	196223	101307	225434	40755	214232	213480	280150	93543.7	386511
SYS_ECOLI	5	5	276.15	Serine--tRNA ligase OS=Escherichia coli (strain K12) GN=serS PE=1 SV=1	307000	39529.6	10929.4	9093.25	4579.97	82226	263674	159142	187198	97321.9	522906	469877	1.18009e+06	1.18892e+06	757723
DEGQ_ECOLI	5	5	179.43	Periplasmic pH-dependent serine endoprotease DegQ OS=Escherichia coli (strain K12) GN=degQ PE=1 SV=1	33635.7	12457	8001.68	21040.5	5576.55	70387.5	109323	144307	90658.8	30787.6	104751	65609.3	463242	44976.8	118079
GLMM_ECOLI	7	7	193.51	Phosphoglucosamine mutase OS=Escherichia coli (strain K12) GN=glmM PE=1 SV=3	15712.3	34603.4	7944.03	18194.6	15282.7	21644.4	74180.7	42549.2	37841.7	29164.3	124380	76778.1	183317	289296	380330
DXR_ECOLI	1	1	65.55	1-deoxy-D-xylulose 5-phosphate reductoisomerase OS=Escherichia coli (strain K12) GN=dxr PE=1 SV=2	2704.41	697.168	0	0	8.29578	0	0	0	0	0	2684.2	10349.6	104723	1072.22	135650
TYPA_ECOLI	8	8	336.71	GTP-binding protein TypA/BipA OS=Escherichia coli (strain K12) GN=typA PE=1 SV=2	57239.7	36645.3	21707.4	12439.8	2022.12	48845.2	392310	282121	125783	87335.2	276117	162575	669733	249465	753026
GPMI_ECOLI	2	1	50.48	2,3-bisphosphoglycerate-independent phosphoglycerate mutase OS=Escherichia coli (strain K12) GN=gpmI PE=1 SV=1	0	0	0	0	0	0	3999.94	1835.53	2697.97	0	14780.2	16375.7	91322.9	70174.3	87815.7
PHSM_ECOLI	10	10	505.08	Maltodextrin phosphorylase OS=Escherichia coli (strain K12) GN=malP PE=1 SV=7	703427	316079	137803	201500	118213	400871	468486	370776	391344	241242	887111	687250	964726	579324	1.08147e+06
YEBC_ECOLI	5	5	239.9	Probable transcriptional regulatory protein YebC OS=Escherichia coli (strain K12) GN=yebC PE=1 SV=1	79204	19492.1	2986.08	3357.6	2084.84	16952.6	157805	110131	79976.9	52801	174821	115994	543013	253041	636029
DBHA_ECOLI	3	2	213.23	DNA-binding protein HU-alpha OS=Escherichia coli (strain K12) GN=hupA PE=1 SV=1	371539	87179.8	49780.5	29767.4	34669.7	900796	580289	472068	814862	107341	1.78917e+06	851789	1.64011e+06	460320	1.97332e+06
TKT1_ECOLI	16	14	866.9	Transketolase 1 OS=Escherichia coli (strain K12) GN=tktA PE=1 SV=5	611953	297401	97347.4	32592.8	66186	420438	1.01798e+06	756910	747199	616766	874436	905320	3.49403e+06	2.22083e+06	3.92527e+06
FABF_ECOLI	9	9	619.43	3-oxoacyl-[acyl-carrier-protein] synthase 2 OS=Escherichia coli (strain K12) GN=fabF PE=1 SV=2	739921	384393	68571.5	74968.8	50593.3	346135	1.01565e+06	604113	508257	500984	795743	1.20784e+06	2.6914e+06	1.67084e+06	3.80869e+06
SYV_ECOLI	14	13	353.16	Valine--tRNA ligase OS=Escherichia coli (strain K12) GN=valS PE=1 SV=2	258512	41360	21811.2	40532.4	10964.9	44573.8	148005	166439	97211.1	90067.2	326774	288291	861969	285988	751024
SYT_ECOLI	5	4	170.19	Threonine--tRNA ligase OS=Escherichia coli (strain K12) GN=thrS PE=1 SV=1	44872	52084	2787.84	50180.6	9803.03	64334.5	112402	71873.6	110494	47482.6	278555	256825	707650	532574	2.72641e+06
FABD_ECOLI	6	4	295.64	Malonyl CoA-acyl carrier protein transacylase OS=Escherichia coli (strain K12) GN=fabD PE=1 SV=2	522278	173761	49657	29184.3	43065.4	262473	707832	460852	311389	529939	669724	527278	1.61218e+06	994772	1.86511e+06
PYRG_ECOLI	6	6	253.24	CTP synthase OS=Escherichia coli (strain K12) GN=pyrG PE=1 SV=2	110106	68705.3	13648.8	19230.7	10935.6	101774	354956	278713	171100	96002.3	101787	132727	66859.8	67319.7	139328
THGA_ECOLI	1	1	69.95	Galactoside O-acetyltransferase OS=Escherichia coli (strain K12) GN=lacA PE=1 SV=1	0	0	0	0	0	54685.2	145183	4226.01	282654	15015.9	135673	121459	48929.3	0	2704.89
GPMA_ECOLI	9	9	634.06	2,3-bisphosphoglycerate-dependent phosphoglycerate mutase OS=Escherichia coli (strain K12) GN=gpmA PE=1 SV=2	2.05993e+06	1.17949e+06	330015	273175	185899	352646	284216	222921	477411	270750	1.48371e+06	2.34081e+06	5.24304e+06	3.09861e+06	6.56552e+06
GRPE_ECOLI	6	5	250.17	Protein GrpE OS=Escherichia coli (strain K12) GN=grpE PE=1 SV=1	916583	104571	3252.58	2175.11	4967.81	911395	4.19841e+06	4.12422e+06	1.56917e+06	2.21826e+06	1.29317e+06	1.03016e+06	2.06288e+06	1.97791e+06	2.57238e+06
RL7_ECOLI	6	6	483.82	50S ribosomal protein L7/L12 OS=Escherichia coli (strain K12) GN=rplL PE=1 SV=2	1.96293e+06	420697	82526	153798	144862	3.42876e+06	3.96031e+06	1.92444e+06	1.85633e+06	870768	5.50026e+06	1.51345e+06	3.45216e+06	3.72064e+06	8.63156e+06
HNS_ECOLI	5	5	156.46	DNA-binding protein H-NS OS=Escherichia coli (strain K12) GN=hns PE=1 SV=2	142177	27898.9	38604.3	55914.2	8005.58	102107	275636	390630	496386	95842.2	506174	426699	523242	202686	1.50962e+06
RRF_ECOLI	5	4	117.88	Ribosome-recycling factor OS=Escherichia coli (strain K12) GN=frr PE=1 SV=1	129448	132993	15868.8	8076.5	19936.2	121639	315577	287291	344901	330508	442486	857061	1.04111e+06	159832	1.25886e+06
PURA_ECOLI	12	12	560.3	Adenylosuccinate synthetase OS=Escherichia coli (strain K12) GN=purA PE=1 SV=2	108519	14042.6	14938.4	21480	17237.8	21734.5	23301.7	20085.5	35066.5	21425.3	110384	73714.8	603890	290745	476552
GCST_ECOLI	5	5	236.09	Aminomethyltransferase OS=Escherichia coli (strain K12) GN=gcvT PE=1 SV=3	26239.7	32402.7	38624.9	12759.2	15731.5	9129.09	3958.59	12095.8	21259.4	13166	68207.5	142652	347735	234061	897640
SODF_ECOLI	7	7	571.76	Superoxide dismutase [Fe] OS=Escherichia coli (strain K12) GN=sodB PE=1 SV=2	3.43022e+06	2.82995e+06	663111	431590	456968	1.34413e+06	1.84999e+06	1.45101e+06	1.93884e+06	1.24746e+06	5.69906e+06	5.6995e+06	9.2251e+06	1.23536e+07	2.4849e+07
G6PI_ECOLI	12	12	753.6	Glucose-6-phosphate isomerase OS=Escherichia coli (strain K12) GN=pgi PE=1 SV=1	442096	122926	77547	60034.3	39350.6	301823	224104	240159	182479	164251	637611	315302	1.63868e+06	1.03746e+06	1.53676e+06
OPDA_ECOLI	8	8	295.33	Oligopeptidase A OS=Escherichia coli (strain K12) GN=prlC PE=3 SV=3	110419	20969.2	2865.91	2954.49	2348.42	34060.9	116672	90673.7	55378.2	122299	69446.3	347409	1.47884e+06	953954	765487
EFPL_ECOLI	4	4	174.91	Elongation factor P-like protein OS=Escherichia coli (strain K12) GN=yeiP PE=1 SV=1	2237.87	1688.22	655.577	1797.02	681.578	1465.66	11021	5860.75	5327.81	4786.93	9507.51	22308.1	280550	9896.12	140370
RL4_ECOLI	5	5	170.22	50S ribosomal protein L4 OS=Escherichia coli (strain K12) GN=rplD PE=1 SV=1	156803	32722.7	7420.49	7261.37	12384.6	49278.2	457657	271310	340900	91282.3	235628	199303	625266	135460	500355
FEPA_ECOLI	8	8	389.01	Ferrienterobactin receptor OS=Escherichia coli (strain K12) GN=fepA PE=1 SV=2	602723	199634	152155	499951	227003	371058	701765	444815	457472	546760	185910	384978	351119	177559	171293
TOP1_ECOLI	9	8	279.83	DNA topoisomerase 1 OS=Escherichia coli (strain K12) GN=topA PE=1 SV=2	64082	59860.3	50060.4	90410.4	48566.2	43210.6	182023	119109	72605.6	64930.2	334361	215897	378287	722373	564401
TIG_ECOLI	18	17	928.16	Trigger factor OS=Escherichia coli (strain K12) GN=tig PE=1 SV=1	1.34981e+06	155242	40975	19664.1	51402	323465	2.07941e+06	1.56437e+06	898645	682829	1.90297e+06	1.35974e+06	5.1637e+06	1.70169e+06	7.13854e+06
NFSB_ECOLI	7	7	329.55	Oxygen-insensitive NAD(P)H nitroreductase OS=Escherichia coli (strain K12) GN=nfsB PE=1 SV=1	602529	528753	184940	52652.2	109456	443902	1.06283e+06	682632	798524	857378	950012	1.11154e+06	2.5435e+06	1.93298e+06	2.80424e+06
HINT_ECOLI	2	2	104.17	Purine nucleoside phosphoramidase OS=Escherichia coli (strain K12) GN=hinT PE=1 SV=1	31349.9	11431.3	743.144	454.074	1321.49	12270.2	27701.2	17337.2	27312.1	10285.3	72852.7	58070.6	109002	104012	168207
YIFE_ECOLI	3	3	92.74	UPF0438 protein YifE OS=Escherichia coli (strain K12) GN=yifE PE=1 SV=2	74451.6	5159.5	2791.15	499.811	474.949	420319	122528	100341	109383	58911	238414	114101	44065.3	124102	157378
YFBU_ECOLI	3	3	62.37	UPF0304 protein YfbU OS=Escherichia coli (strain K12) GN=yfbU PE=1 SV=1	15432	17917.3	454.139	1160.66	2218.2	10115.8	66446.2	20898.7	23129.7	12331.5	591791	34265.5	189851	114221	253542
PROA_ECOLI	3	3	98.04	Gamma-glutamyl phosphate reductase OS=Escherichia coli (strain K12) GN=proA PE=1 SV=2	41035.4	24081.4	2054.26	3090.97	3977.65	16233.8	85065.4	50825.4	26335.4	44596.6	1.90375e+06	63742.8	337463	277470	279255
SYY_ECOLI	6	6	339.16	Tyrosine--tRNA ligase OS=Escherichia coli (strain K12) GN=tyrS PE=1 SV=2	443664	205025	86305.8	78510.7	61060.2	217658	437029	240734	400494	123840	318208	763415	1.52744e+06	1.49937e+06	1.69539e+06
APBC_ECOLI	1	1	45.96	Iron-sulfur cluster carrier protein OS=Escherichia coli (strain K12) GN=mrp PE=3 SV=1	0	0	0	0	0	0	0	0	0	0	3002.98	0	24000.8	2132.51	1246.68
PDXJ_ECOLI	4	4	157.46	Pyridoxine 5'-phosphate synthase OS=Escherichia coli (strain K12) GN=pdxJ PE=1 SV=2	111882	76413.1	21874.1	48491.7	24211.2	45201	51926.4	48960.8	42139	64305.4	208986	92178.9	572542	528790	461142
IMDH_ECOLI	3	2	40.26	Inosine-5'-monophosphate dehydrogenase OS=Escherichia coli (strain K12) GN=guaB PE=1 SV=1	20013.8	32142.9	482.59	14544.3	245.474	25.0275	499.59	0	0.017983	0	12565.5	1002.99	3271.22	150059	29582
CLPB_ECOLI	23	23	1110.52	Chaperone protein ClpB OS=Escherichia coli (strain K12) GN=clpB PE=1 SV=1	396941	47094.7	3170.42	1327.69	1821.16	143229	971692	685517	368406	210593	233475	603969	4.52166e+06	1.2302e+06	2.03715e+06
GLMU_ECOLI	5	5	346.7	Bifunctional protein GlmU OS=Escherichia coli (strain K12) GN=glmU PE=1 SV=1	52140.8	33182.5	22299.2	17889.4	27095.7	26377.1	28923.2	27677.2	15718.9	15509.9	123825	44354.7	289771	160487	270440
RS17_ECOLI	3	3	96.69	30S ribosomal protein S17 OS=Escherichia coli (strain K12) GN=rpsQ PE=1 SV=2	29344.9	10667.8	2326.91	2459.79	3217.72	10170.7	20688.8	103836	103429	44336	155352	39688.1	316417	62041.5	323892
YPHF_ECOLI	13	13	865.46	ABC transporter periplasmic-binding protein YphF OS=Escherichia coli (strain K12) GN=yphF PE=1 SV=1	3.25244e+06	2.72883e+06	2.49015e+06	4.72037e+06	1.0627e+06	675823	118937	256056	356772	306854	670242	1.19684e+06	505662	474447	303876
ACNB_ECOLI	25	25	1458.55	Aconitate hydratase B OS=Escherichia coli (strain K12) GN=acnB PE=1 SV=3	1.3717e+06	94270	53993.8	108679	108215	92911.8	108809	59613.2	136559	61876.5	614304	520463	2.92859e+06	1.58801e+06	4.21342e+06
IPYR_ECOLI	7	7	326.85	Inorganic pyrophosphatase OS=Escherichia coli (strain K12) GN=ppa PE=1 SV=2	556646	585494	223586	206209	228736	398487	804855	593309	602424	571568	1.22695e+06	830658	2.63645e+06	4.78831e+06	3.59284e+06
RS4_ECOLI	4	4	213.81	30S ribosomal protein S4 OS=Escherichia coli (strain K12) GN=rpsD PE=1 SV=2	184644	42047.5	4040.74	24638.2	12267.9	80190	391983	260478	222178	75516.3	216470	244417	434453	129360	603224
SECB_ECOLI	1	1	64.82	Protein-export protein SecB OS=Escherichia coli (strain K12) GN=secB PE=1 SV=1	669940	116255	49583.2	6477.31	19640.1	280935	945311	797808	498382	402952	943660	710484	1.11797e+06	1.41169e+06	1.53317e+06
YRDA_ECOLI	3	2	104.57	Protein YrdA OS=Escherichia coli (strain K12) GN=yrdA PE=1 SV=1	201492	90713.8	9755.01	41203.5	26218.9	50011.3	196547	88981.9	93651.8	57539.3	316233	181772	722556	382641	935923
CPOB_ECOLI	5	5	195.2	Cell division coordinator CpoB OS=Escherichia coli (strain K12) GN=cpoB PE=1 SV=2	345021	240799	192765	548827	252319	734199	551079	513435	638925	301579	1.48369e+06	1.84986e+06	1.22347e+06	1.63792e+06	1.43018e+06
RL18_ECOLI	4	3	179.53	50S ribosomal protein L18 OS=Escherichia coli (strain K12) GN=rplR PE=1 SV=1	30224.6	4473.8	2304.77	923.609	81.6761	2897.45	366522	39575.3	17375.3	17537.2	156878	91817.3	398416	250000	808742
SSUA_ECOLI	7	7	361.31	Putative aliphatic sulfonates-binding protein OS=Escherichia coli (strain K12) GN=ssuA PE=1 SV=2	141569	160456	350464	139379	471094	756687	999417	1.15173e+06	1.56606e+06	1.22074e+06	4.62364e+06	3.83215e+06	2.15976e+06	2.63299e+06	1.12865e+06
RS12_ECOLI	1	1	60.44	30S ribosomal protein S12 OS=Escherichia coli (strain K12) GN=rpsL PE=1 SV=2	178090	4836.27	719.453	1653.22	1129.6	37743.7	301748	210373	213064	18785.5	225001	246370	424907	65825.6	664602
RL1_ECOLI	5	5	324.89	50S ribosomal protein L1 OS=Escherichia coli (strain K12) GN=rplA PE=1 SV=2	493515	56239.4	4302.28	21585.4	9306.09	170632	691702	323469	523013	109782	316040	734755	1.61394e+06	311819	1.74726e+06
SYL_ECOLI	15	15	679.58	Leucine--tRNA ligase OS=Escherichia coli (strain K12) GN=leuS PE=1 SV=2	359880	85171.1	15068	13565.8	42652.3	89179	415449	271679	201270	138378	383148	436756	1.42413e+06	1.0877e+06	509806
FTNA_ECOLI	2	2	78.16	Bacterial non-heme ferritin OS=Escherichia coli (strain K12) GN=ftnA PE=1 SV=1	204504	67764.1	3787.25	13539.2	11358.3	48169.9	200126	139582	141192	79626.5	320163	192847	479164	895078	708572
DAPA_ECOLI	4	4	229.81	4-hydroxy-tetrahydrodipicolinate synthase OS=Escherichia coli (strain K12) GN=dapA PE=1 SV=1	245216	102842	9435.64	5889.54	20121.7	93734.4	241005	123004	113120	139401	397047	217310	1.13566e+06	989548	1.06868e+06
ISCS_ECOLI	8	8	412.53	Cysteine desulfurase IscS OS=Escherichia coli (strain K12) GN=iscS PE=1 SV=1	24953.9	6452.47	25.6497	1515.88	1881.11	19720.2	171869	157456	48472	61695.7	83295	50848.4	526871	123384	283932
EPTB_ECOLI	3	3	55.05	Kdo(2)-lipid A phosphoethanolamine 7''-transferase OS=Escherichia coli (strain K12) GN=eptB PE=1 SV=3	119549	78944.6	15349.1	89226.4	7667.53	13514.1	11897.4	7298.84	17691.8	6534.4	151521	222971	126754	61807.3	111112
RL2_ECOLI	1	1	54.48	50S ribosomal protein L2 OS=Escherichia coli (strain K12) GN=rplB PE=1 SV=2	48935.8	0	0	0	0	0	806.832	0	0	0	20353.6	353952	608907	75104.1	4568.09
SYFA_ECOLI	3	3	170.43	Phenylalanine--tRNA ligase alpha subunit OS=Escherichia coli (strain K12) GN=pheS PE=1 SV=2	57117.1	0	0	9.47806	863.827	23255.5	63647.5	39136.9	40289.2	21010	108089	94133.4	731255	355714	262444
FABZ_ECOLI	1	1	45.8	3-hydroxyacyl-[acyl-carrier-protein] dehydratase FabZ OS=Escherichia coli (strain K12) GN=fabZ PE=1 SV=1	0	0	0	0	0	484.69	810.591	193.244	7658.87	1154.5	0	187.356	46707.5	35900.8	3086.09
ODP2_ECOLI	11	11	643.88	Dihydrolipoyllysine-residue acetyltransferase component of pyruvate dehydrogenase complex OS=Escherichia coli (strain K12) GN=aceF PE=1 SV=3	266387	57368.5	3033.01	3211.54	3642.2	149768	446925	310604	553896	91152.7	306015	205844	422230	103687	700040
GCH1_ECOLI	5	5	149.45	GTP cyclohydrolase 1 OS=Escherichia coli (strain K12) GN=folE PE=1 SV=2	40702.9	9283.06	817.984	1140.58	490.095	1698.33	7310.99	1695.3	24382.8	2421.81	38063.1	49241.3	210125	290159	109180
SYA_ECOLI	18	18	759.11	Alanine--tRNA ligase OS=Escherichia coli (strain K12) GN=alaS PE=1 SV=2	462232	131907	13001.4	63050.3	24340.2	285327	687954	495813	261119	168266	601699	220113	1.65532e+06	894918	1.01852e+06
RS1_ECOLI	14	14	817.09	30S ribosomal protein S1 OS=Escherichia coli (strain K12) GN=rpsA PE=1 SV=1	475120	74666.8	111444	83757.5	26997.1	347004	1.10836e+06	824079	773032	175105	236863	348308	407882	242137	1.18138e+06
RF3_ECOLI	2	1	82.08	Peptide chain release factor 3 OS=Escherichia coli (strain K12) GN=prfC PE=1 SV=2	27350.2	0	0	0	0	8651.08	23366.3	9487.41	10918.2	14108.9	31128.7	21115.6	119124	39703.1	161.52
ASSY_ECOLI	8	8	268.68	Argininosuccinate synthase OS=Escherichia coli (strain K12) GN=argG PE=1 SV=2	70252.2	53011.1	15176.9	43214.2	18161.5	24696.7	29265	17837.3	64553.9	10072.1	149738	109876	236383	334124	102639
FOLD_ECOLI	3	3	54.27	Bifunctional protein FolD OS=Escherichia coli (strain K12) GN=folD PE=1 SV=4	6797.03	7122.98	335.081	1304.87	1010.57	3637.81	16279.3	10490.2	1189.35	5611.93	33818.2	80505.8	61610.4	67724.7	12998.6
GLRX4_ECOLI	2	2	93.8	Glutaredoxin-4 OS=Escherichia coli (strain K12) GN=grxD PE=1 SV=1	71183.8	9839.09	5174.22	7405.41	2154.17	8721.17	130361	54767.2	30255.2	34741.1	64338.5	56174.6	187560	95733.5	245105
AMPN_ECOLI	14	12	589.69	Aminopeptidase N OS=Escherichia coli (strain K12) GN=pepN PE=1 SV=2	77897.4	164412	19012.1	32623.2	26911.9	88881.8	154442	68053.8	64050.7	73320.4	5.25725e+06	201315	453974	876479	9.66188e+06
PGM_ECOLI	12	11	413.11	Phosphoglucomutase OS=Escherichia coli (strain K12) GN=pgm PE=1 SV=1	150378	173609	10591.3	16767.7	49926.3	77123.4	157241	89528.4	141727	122957	311874	218845	1.11028e+06	560797	1.21617e+06
RL5_ECOLI	5	5	234.23	50S ribosomal protein L5 OS=Escherichia coli (strain K12) GN=rplE PE=1 SV=2	34593.2	6341.89	2593.92	701.625	725.213	11710.7	175067	104937	73829.9	35226.6	60259.2	55581.7	150073	12110.5	609734
CYSI_ECOLI	5	5	148.17	Sulfite reductase [NADPH] hemoprotein beta-component OS=Escherichia coli (strain K12) GN=cysI PE=1 SV=4	157995	47994.3	28885.1	31090.6	23066.9	57682.6	150822	80735.9	101607	48960	155646	73785.9	315134	192319	343641
RS21_ECOLI	1	1	44.41	30S ribosomal protein S21 OS=Escherichia coli (strain K12) GN=rpsU PE=1 SV=2	35758.6	8544.6	1237.47	1215.26	367.964	2880.04	86288.8	26286.6	31670.1	7342.6	46917.4	51204	208010	71151.8	169012
FTSK_ECOLI	1	1	23.95	DNA translocase FtsK OS=Escherichia coli (strain K12) GN=ftsK PE=1 SV=2	4.499e+07	5.37514e+07	2.44833e+07	6.19264e+07	2.83242e+07	3.88232e+07	9.91209e+07	5.27321e+07	4.07904e+07	3.50096e+07	3.37673e+07	2.67496e+07	4.49214e+07	2.435e+07	1.13943e+07
TPX_ECOLI	5	5	412.73	Thiol peroxidase OS=Escherichia coli (strain K12) GN=tpx PE=1 SV=2	4.85309e+06	1.96196e+06	471949	329845	453597	1.59506e+06	2.43425e+06	1.75522e+06	2.04493e+06	1.0915e+06	3.97438e+06	3.31232e+06	1.06157e+07	6.21492e+06	1.32776e+07
FABB_ECOLI	8	6	366.13	3-oxoacyl-[acyl-carrier-protein] synthase 1 OS=Escherichia coli (strain K12) GN=fabB PE=1 SV=1	206801	46052.8	24244.4	26807.3	16315.6	19997.6	200451	149700	116197	109646	333793	144719	548980	484259	380369
RL10_ECOLI	6	5	289.5	50S ribosomal protein L10 OS=Escherichia coli (strain K12) GN=rplJ PE=1 SV=2	419246	77855.2	21204.8	14683.8	17458.4	140631	1.24562e+06	528418	597959	174548	339125	190430	304365	324283	1.54897e+06
YFIA_ECOLI	2	1	71.8	Ribosome-associated inhibitor A OS=Escherichia coli (strain K12) GN=raiA PE=1 SV=2	5308.62	15738.9	3143.51	13771.7	2465.06	27193.5	15342.2	12129.5	17107.1	3010.9	78910.9	29569.9	81108	45528.4	94331.3
LACI_ECOLI	6	5	232.33	Lactose operon repressor OS=Escherichia coli (strain K12) GN=lacI PE=1 SV=3	22494.6	582.225	0	762.089	0	289.478	502937	201269	29686.7	59317.1	365717	198964	1.47649e+06	246303	915148
PT1_ECOLI	3	3	184.65	Phosphoenolpyruvate-protein phosphotransferase OS=Escherichia coli (strain K12) GN=ptsI PE=1 SV=1	19649.1	54.0619	3.71189	15.1243	1459.65	84050.6	38469.5	13674.9	10346.3	3843.34	97885.7	32863.9	207110	15136.1	37091.4
RPOB_ECOLI	9	9	413.72	DNA-directed RNA polymerase subunit beta OS=Escherichia coli (strain K12) GN=rpoB PE=1 SV=1	112346	1061.15	680.689	1706.19	2236.88	40901.6	318501	200298	147120	9916.51	70257.7	84912.8	274830	23144.1	208558
AROG_ECOLI	2	2	34.02	Phospho-2-dehydro-3-deoxyheptonate aldolase, Phe-sensitive OS=Escherichia coli (strain K12) GN=aroG PE=1 SV=1	17745.5	806.362	0	0	0	5796.96	25316.9	14250.9	6449.58	5812.38	21082.3	7401.8	47031.5	46597.5	58480.6
NADE_ECOLI	5	5	241.19	NH(3)-dependent NAD(+) synthetase OS=Escherichia coli (strain K12) GN=nadE PE=1 SV=2	71791.7	49783.2	7018.46	2731.16	8537.37	62828.6	156632	102981	70316.3	123172	76889	57040.3	480838	115135	697718
SYD_ECOLI	9	9	423.93	Aspartate--tRNA ligase OS=Escherichia coli (strain K12) GN=aspS PE=1 SV=1	814830	240502	24751.5	46633.1	21582.2	184059	424552	317587	244609	381747	531421	550329	1.49039e+06	1.10176e+06	1.28136e+06
USPE_ECOLI	2	2	77.25	Universal stress protein E OS=Escherichia coli (strain K12) GN=uspE PE=1 SV=2	25259	5732.95	1788.48	2436.06	1409.53	6239.71	31029.2	14868.1	20372	5804.32	15902.1	17830.9	213485	40365.6	196633
NUSG_ECOLI	2	2	83.51	Transcription termination/antitermination protein NusG OS=Escherichia coli (strain K12) GN=nusG PE=1 SV=2	109429	31648.2	17985.4	60528.2	6902.14	66870.7	341195	273228	124398	54628.6	158466	100564	475450	108864	647526
OPGD_ECOLI	8	8	372.21	Glucans biosynthesis protein D OS=Escherichia coli (strain K12) GN=mdoD PE=1 SV=3	112979	142137	115693	206297	75322.6	155777	87776.7	115043	137427	84200.3	361691	494036	511106	510314	419250
DDLA_ECOLI	3	3	88.01	D-alanine--D-alanine ligase A OS=Escherichia coli (strain K12) GN=ddlA PE=3 SV=1	12006	2230.6	229.764	0	192.917	4279.82	26793.9	7870.7	6507.23	4403.09	75370.6	30680.7	265675	182903	315376
TRXB_ECOLI	2	2	58.22	Thioredoxin reductase OS=Escherichia coli (strain K12) GN=trxB PE=1 SV=2	17996	7813.73	7455.9	15657.6	6955.18	14682.2	36063.8	11959.5	12191.7	16159.9	29372.5	35171.7	128429	39667.6	25594.5
TRMJ_ECOLI	3	3	93.8	tRNA (cytidine/uridine-2'-O-)-methyltransferase TrmJ OS=Escherichia coli (strain K12) GN=trmJ PE=1 SV=1	79033.4	1393.53	59.7606	0	179.685	5788.05	179588	100148	50008.8	31764.8	97168.6	137037	193771	345448	354392
PANC_ECOLI	2	2	85.8	Pantothenate synthetase OS=Escherichia coli (strain K12) GN=panC PE=1 SV=1	34361.4	12854.2	251.331	558.01	1980.22	10494.4	42096.1	8283.94	18393.4	7946.96	38442.8	31217.1	167947	152672	295332
DAPD_ECOLI	8	8	328.33	2,3,4,5-tetrahydropyridine-2,6-dicarboxylate N-succinyltransferase OS=Escherichia coli (strain K12) GN=dapD PE=1 SV=1	228006	209712	49895.8	22460.3	67182.7	127905	470297	387324	324098	353729	173144	400109	1.15902e+06	794363	1.2232e+06
FMT_ECOLI	2	2	149.17	Methionyl-tRNA formyltransferase OS=Escherichia coli (strain K12) GN=fmt PE=1 SV=4	15383.8	0	9.87996	0	0	419.462	23094.1	267.934	518.903	3.97246	16545.9	8534.85	59955.9	87709.1	264316
RS7_ECOLI	5	5	218.67	30S ribosomal protein S7 OS=Escherichia coli (strain K12) GN=rpsG PE=1 SV=3	42448.6	19700.5	5613.41	23451	5455.04	23821.4	490894	143889	227569	29005.2	109321	71836.6	321067	49656.9	602388
AHPC_ECOLI	9	9	675.38	Alkyl hydroperoxide reductase subunit C OS=Escherichia coli (strain K12) GN=ahpC PE=1 SV=2	4.42139e+06	2.44235e+06	245995	103689	246335	2.12567e+06	4.81227e+06	3.02197e+06	4.08352e+06	2.01738e+06	8.8215e+06	2.0301e+06	2.10159e+07	8.58092e+06	1.86454e+07
CISY_ECOLI	18	18	962.39	Citrate synthase OS=Escherichia coli (strain K12) GN=gltA PE=1 SV=1	1.88146e+06	577152	501667	381721	500723	703570	980209	584578	959813	980761	1.98566e+06	1.13551e+06	3.50756e+06	3.70956e+06	3.48778e+06
HEM2_ECOLI	6	6	197.42	Delta-aminolevulinic acid dehydratase OS=Escherichia coli (strain K12) GN=hemB PE=1 SV=2	244356	141272	23839.3	19654.7	20861.5	94066.2	163461	123742	172174	90975.1	362509	240326	231079	660820	786300
RL3_ECOLI	2	2	66.49	50S ribosomal protein L3 OS=Escherichia coli (strain K12) GN=rplC PE=1 SV=1	73813.8	2371.79	1541.33	7005.13	350.507	26891.4	161873	103587	310909	11566.2	83315.9	142256	139646	15628.1	248206
MANA_ECOLI	2	1	58.84	Mannose-6-phosphate isomerase OS=Escherichia coli (strain K12) GN=manA PE=1 SV=1	0	59671.9	29886.4	0	9115.8	0	0	0	0	0	679.427	1163.02	298103	117561	425630
RPOD_ECOLI	1	1	82.08	RNA polymerase sigma factor RpoD OS=Escherichia coli (strain K12) GN=rpoD PE=1 SV=2	4685.58	0	0	0	0	22367	170969	96700.4	36625	1651.25	20897.4	2138.64	0	5739.89	78924.8
LGUL_ECOLI	3	3	165.17	Lactoylglutathione lyase OS=Escherichia coli (strain K12) GN=gloA PE=1 SV=1	103673	49484.4	8216.51	9843.56	5082.03	40432.7	32083.4	23238.8	35948.4	38498.2	94848.1	63983.5	230347	119806	192764
PANB_ECOLI	3	3	86.06	3-methyl-2-oxobutanoate hydroxymethyltransferase OS=Escherichia coli (strain K12) GN=panB PE=1 SV=1	3473.31	6238.68	45.6424	1206.02	607.689	7192.79	24071	992.351	2204.31	436.791	36369.8	13783	75346.8	38078.6	201186
DEOD_ECOLI	7	7	242.75	Purine nucleoside phosphorylase DeoD-type OS=Escherichia coli (strain K12) GN=deoD PE=1 SV=2	130555	50364.7	17896.8	6231.84	8507.98	39596.1	105131	75137.3	92401.6	134428	103805	72798.5	424185	436862	284148
METK_ECOLI	8	8	342.69	S-adenosylmethionine synthase OS=Escherichia coli (strain K12) GN=metK PE=1 SV=2	593542	335348	128212	155194	97268.9	438382	554293	402542	662389	237194	509071	332416	515864	729068	821778
DLDH_ECOLI	11	11	615.05	Dihydrolipoyl dehydrogenase OS=Escherichia coli (strain K12) GN=lpdA PE=1 SV=2	1.1328e+06	481406	144967	141370	123443	430889	1.52821e+06	717057	805174	519966	624894	491006	1.81137e+06	1.29457e+06	2.14568e+06
USG_ECOLI	1	1	37.9	USG-1 protein OS=Escherichia coli (strain K12) GN=usg PE=1 SV=1	0	334.916	756.198	5966.51	0	1221.78	32684	21670.7	29440.9	2236.11	27829.2	20266.8	188353	77536.9	117437
AAT_ECOLI	15	15	776.77	Aspartate aminotransferase OS=Escherichia coli (strain K12) GN=aspC PE=1 SV=1	766602	302775	52646.7	62515.6	57900	229372	468475	191696	406590	217139	518133	443013	1.25196e+06	714726	1.11278e+06
PPSA_ECOLI	6	4	153.49	Phosphoenolpyruvate synthase OS=Escherichia coli (strain K12) GN=ppsA PE=1 SV=5	33440.2	10236.5	10687.5	6939.82	1263	45286.3	50126.1	12224.3	64045.4	7986.68	151475	25655.8	294326	57829.3	593023
ACKA_ECOLI	8	8	374.33	Acetate kinase OS=Escherichia coli (strain K12) GN=ackA PE=1 SV=1	740321	179645	36333.8	41273.8	45291.4	142022	523309	465792	309829	650749	466438	302117	1.36809e+06	769290	1.36789e+06
EFTU1_ECOLI	28	27	1758.3	Elongation factor Tu 1 OS=Escherichia coli (strain K12) GN=tufA PE=1 SV=1	1.44139e+07	5.85771e+06	808601	583643	822391	6.77108e+06	1.36385e+07	9.02173e+06	1.15526e+07	4.24343e+06	8.2938e+06	9.8826e+06	1.83425e+07	9.67885e+06	3.74233e+07
EFP_ECOLI	2	2	137.74	Elongation factor P OS=Escherichia coli (strain K12) GN=efp PE=1 SV=2	279033	54860	25949.1	9438.83	28426.3	71815.4	360116	195708	174891	111070	99709.4	212620	1.04577e+06	493716	996599
PEPD_ECOLI	6	6	255.92	Cytosol non-specific dipeptidase OS=Escherichia coli (strain K12) GN=pepD PE=1 SV=3	802805	199633	118226	62668.7	89316.3	258180	216850	156278	325921	252142	650392	390012	1.31074e+06	1.21872e+06	1.16945e+06
RHO_ECOLI	20	20	737.67	Transcription termination factor Rho OS=Escherichia coli (strain K12) GN=rho PE=1 SV=1	459713	276828	153046	139284	100961	216234	1.2188e+06	668343	514115	328290	314426	256102	1.23338e+06	759590	822795
YAJQ_ECOLI	3	3	134.74	UPF0234 protein YajQ OS=Escherichia coli (strain K12) GN=yajQ PE=1 SV=2	305723	87809.8	20697.4	20595.6	31124.4	45818.6	151233	76289.5	90991.2	73833.3	196457	169945	437154	247420	423508
RL6_ECOLI	9	9	360.49	50S ribosomal protein L6 OS=Escherichia coli (strain K12) GN=rplF PE=1 SV=2	251113	50570.4	2144.63	44.0203	186.626	96028.7	954748	472340	357383	139950	97856.4	460597	1.27108e+06	97241.9	1.85396e+06
RL9_ECOLI	7	6	243.74	50S ribosomal protein L9 OS=Escherichia coli (strain K12) GN=rplI PE=1 SV=1	197312	48234.4	13724	15599.3	16117.2	123821	467743	556674	416918	111325	417654	402882	533886	21462.7	743175
G6PD_ECOLI	8	8	281.06	Glucose-6-phosphate 1-dehydrogenase OS=Escherichia coli (strain K12) GN=zwf PE=1 SV=1	133479	5551.51	6204.28	11970.7	6871.37	16059.9	89387.9	32293.6	14811.7	28716.4	87949.6	39101.2	352622	264047	271022
YDCH_ECOLI	1	1	37.72	Uncharacterized protein YdcH OS=Escherichia coli (strain K12) GN=ydcH PE=4 SV=2	0	1399.42	0	0	0	23696.1	101765	75263.4	65629.7	184.339	395.204	0	55239	26032.3	285.548
APT_ECOLI	2	2	143.44	Adenine phosphoribosyltransferase OS=Escherichia coli (strain K12) GN=apt PE=1 SV=1	140151	44900	16104.7	4144.8	12871.5	45367.6	128799	126570	88317.9	175589	123335	114960	329299	76604.8	96528.7
RL31_ECOLI	1	1	69.26	50S ribosomal protein L31 OS=Escherichia coli (strain K12) GN=rpmE PE=1 SV=1	28813.9	11411.6	1631.78	19684.5	696.98	26828.8	246482	83215.3	155602	46206.7	148439	23941	308359	7313.81	185256
RL13_ECOLI	5	5	198.69	50S ribosomal protein L13 OS=Escherichia coli (strain K12) GN=rplM PE=1 SV=1	370832	121652	57667.2	26052.8	31372.5	153629	980927	501551	566005	247660	525140	144526	874213	119399	1.63784e+06
PTKB_ECOLI	1	1	97.52	Galactitol-specific phosphotransferase enzyme IIB component OS=Escherichia coli (strain K12) GN=gatB PE=1 SV=2	65968.2	0	0	0	0	0	0	0	0	0	4155.16	17862.7	31.6578	1432.29	72012.8
BETB_ECOLI	2	2	43.87	NAD/NADP-dependent betaine aldehyde dehydrogenase OS=Escherichia coli (strain K12) GN=betB PE=1 SV=3	0	1003.73	3185.83	150.99	0	548.324	180.377	442.46	122.177	3099.11	8965.63	10086	143654	132125	97712.4
NDK_ECOLI	1	1	17.57	Nucleoside diphosphate kinase OS=Escherichia coli (strain K12) GN=ndk PE=1 SV=2	0	0	0	0	0	1151.04	0	174.166	1093.81	446.383	6973.04	5844.29	75063	5116.24	0
LTAE_ECOLI	2	2	96.17	Low specificity L-threonine aldolase OS=Escherichia coli (strain K12) GN=ltaE PE=1 SV=1	15998.2	0	0	0	0	0	0	1082.13	370.303	1862.92	30376.3	1722.79	128165	104842	85543.6
ABDH_ECOLI	1	1	62.03	Gamma-aminobutyraldehyde dehydrogenase OS=Escherichia coli (strain K12) GN=prr PE=1 SV=1	0	25.8776	51.5145	0.596639	32.1662	52.1352	86.73	450.045	50.2741	59.836	4012.67	48523.2	27.6692	7084.4	473718
PTGA_ECOLI	8	8	424.58	Glucose-specific phosphotransferase enzyme IIA component OS=Escherichia coli (strain K12) GN=crr PE=1 SV=2	2.25027e+06	412162	48747.6	16356.7	69137.2	784095	1.69489e+06	1.04382e+06	1.21397e+06	834283	1.30923e+06	688359	2.5985e+06	996554	3.94156e+06
SYFB_ECOLI	5	5	226.59	Phenylalanine--tRNA ligase beta subunit OS=Escherichia coli (strain K12) GN=pheT PE=1 SV=2	356486	56783.5	3094.65	61028	3258.71	70477.5	278838	208090	224972	70606.3	478885	258816	886387	185827	725599
CHIP_ECOLI	1	1	14.47	Chitoporin OS=Escherichia coli (strain K12) GN=chiP PE=1 SV=1	2.57202e+07	3.35421e+07	2.62309e+07	2.28211e+07	1.08971e+07	1.92712e+07	6.28256e+07	2.18001e+07	3.26214e+07	1.83656e+07	2.40485e+07	2.05186e+07	2.72143e+07	1.82735e+07	2.54978e+07
TYPH_ECOLI	2	2	68.7	Thymidine phosphorylase OS=Escherichia coli (strain K12) GN=deoA PE=1 SV=3	58910.7	121459	139822	114654	82166	75908.3	102366	85003.5	48612.2	82791.6	31483	11061.5	52540.3	117.759	132.919
G3P1_ECOLI	20	19	1492.47	Glyceraldehyde-3-phosphate dehydrogenase A OS=Escherichia coli (strain K12) GN=gapA PE=1 SV=2	1.26813e+07	8.0579e+06	1.95672e+06	1.28627e+06	1.79494e+06	5.35781e+06	1.01375e+07	6.73378e+06	7.56645e+06	6.30211e+06	1.11156e+07	8.67647e+06	2.67764e+07	7.62049e+06	1.69485e+07
FLHE_ECOLI	1	1	22.05	Flagellar protein FlhE OS=Escherichia coli (strain K12) GN=flhE PE=3 SV=1	1841.25	101414	42190.3	24778.9	7065.22	2529.54	834.364	3094.3	670.012	0	162271	178110	176668	111823	84728.3
YRAP_ECOLI	1	1	44.99	Uncharacterized protein YraP OS=Escherichia coli (strain K12) GN=yraP PE=3 SV=1	1469.92	0	0	0	0	6900.95	30392.3	6141.37	7350.07	7517.32	0	0	34131	153.554	11821.3
PNP_ECOLI	8	7	209.55	Polyribonucleotide nucleotidyltransferase OS=Escherichia coli (strain K12) GN=pnp PE=1 SV=3	136800	74719	53722.4	78774.9	39304.7	112905	912660	176265	215697	158036	137339	207391	438730	1.38822e+06	373974
RS2_ECOLI	9	9	399.1	30S ribosomal protein S2 OS=Escherichia coli (strain K12) GN=rpsB PE=1 SV=2	159037	400144	127924	135905	91914	178680	883111	295268	293522	135716	45220.7	99000.3	292753	17113.5	223807
RIDA_ECOLI	5	5	140.26	2-iminobutanoate/2-iminopropanoate deaminase OS=Escherichia coli (strain K12) GN=ridA PE=1 SV=2	482910	254512	53957.8	49779.3	58566.4	209552	242690	217961	287390	239646	267501	299159	800616	615103	617756
KDSA_ECOLI	6	6	283.5	2-dehydro-3-deoxyphosphooctonate aldolase OS=Escherichia coli (strain K12) GN=kdsA PE=1 SV=1	428623	317777	23526.9	22714	47644.1	167103	282672	161594	291202	107007	463596	282241	960372	861148	1.54714e+06
GLNA_ECOLI	6	6	297.42	Glutamine synthetase OS=Escherichia coli (strain K12) GN=glnA PE=1 SV=2	189482	80080.2	3508.18	19569.3	10173.9	65285.5	163226	76718.3	218164	31023.8	107752	166881	413867	406563	658868
MNMA_ECOLI	2	2	97.58	tRNA-specific 2-thiouridylase MnmA OS=Escherichia coli (strain K12) GN=mnmA PE=1 SV=4	20555.4	915.236	0	0	1245.31	7293.93	53497.9	38566	15750.4	17464.7	17322.2	29720	85485.1	44763.8	199043
IDH_ECOLI	10	9	458.23	Isocitrate dehydrogenase [NADP] OS=Escherichia coli (strain K12) GN=icd PE=1 SV=1	1.72194e+06	574908	50476.9	22536.8	36126.7	436809	1.10825e+06	593253	564378	334773	1.03748e+06	961659	4.45375e+06	1.14652e+06	3.61829e+06
DKSA_ECOLI	2	2	77.97	RNA polymerase-binding transcription factor DksA OS=Escherichia coli (strain K12) GN=dksA PE=1 SV=1	52458.7	3889.42	801.235	742.308	0	164802	157382	73486.2	90349.6	47321.5	203678	18404.4	64033.7	96644.4	390164
RS3_ECOLI	6	4	229.21	30S ribosomal protein S3 OS=Escherichia coli (strain K12) GN=rpsC PE=1 SV=2	325483	121254	17886.3	51816.7	13586.1	122822	363770	377740	434073	50093.3	374631	563597	668322	127979	806716
AHPF_ECOLI	18	18	941.96	Alkyl hydroperoxide reductase subunit F OS=Escherichia coli (strain K12) GN=ahpF PE=1 SV=2	313428	271660	174071	158982	114858	122706	685531	310303	182173	205243	445681	718261	1.39607e+06	299951	1.48597e+06
GREA_ECOLI	5	4	86.75	Transcription elongation factor GreA OS=Escherichia coli (strain K12) GN=greA PE=1 SV=1	11772.4	17884.2	13264.9	1567.92	2882.53	66907.7	177705	92119.2	78099.5	91409	52520.9	34811.7	126773	838.159	59163.1
PTA_ECOLI	8	8	325.39	Phosphate acetyltransferase OS=Escherichia coli (strain K12) GN=pta PE=1 SV=2	123189	24812.3	0	117.509	0	40363	171830	130723	162242	18568.1	61892.5	143488	528692	217566	1.02709e+06
RL23_ECOLI	2	2	69.82	50S ribosomal protein L23 OS=Escherichia coli (strain K12) GN=rplW PE=1 SV=1	62904.3	32758.8	5740.87	3396.6	11265.4	71461.8	126997	59635.6	78656.4	73578.5	100033	194054	125507	10241.9	193889
SYGB_ECOLI	10	10	300.19	Glycine--tRNA ligase beta subunit OS=Escherichia coli (strain K12) GN=glyS PE=1 SV=4	112763	13418.9	207.47	47893.7	116.909	46004.5	231634	107532	110337	19805	142024	165502	536283	313614	550850
RS11_ECOLI	3	3	121.46	30S ribosomal protein S11 OS=Escherichia coli (strain K12) GN=rpsK PE=1 SV=2	136871	21369.6	6402.63	6678.25	1454.44	49270.9	331133	201727	321672	55024.2	329600	381153	303766	9139.62	598903
PRC_ECOLI	11	9	325.36	Tail-specific protease OS=Escherichia coli (strain K12) GN=prc PE=1 SV=2	170179	35450.6	6672.84	78859.8	15960.4	107091	70039.9	82952.8	92276.7	15191	417253	368018	399382	102141	375706
SSPA_ECOLI	1	1	17.75	Stringent starvation protein A OS=Escherichia coli (strain K12) GN=sspA PE=1 SV=2	1350.98	10503.6	9570.33	1376.38	4003.31	37229.4	58078.1	40627.7	70545.9	46308.6	196943	83336.8	23901.3	3220.69	19678.6
YDHR_ECOLI	4	4	298.25	Putative monooxygenase YdhR OS=Escherichia coli (strain K12) GN=ydhR PE=1 SV=1	422521	343060	83788.7	38361.2	87240.1	309817	475236	392250	431512	393946	203564	278184	576390	699128	628440
ATPB_ECOLI	2	2	106.79	ATP synthase subunit beta OS=Escherichia coli (strain K12) GN=atpD PE=1 SV=2	1562.1	12974.8	24140.9	2858.01	1629.33	3724.51	1249.34	277.941	2590.49	1211.13	12607.7	42473.8	69390.3	8806.31	159329
ODP1_ECOLI	13	13	603.79	Pyruvate dehydrogenase E1 component OS=Escherichia coli (strain K12) GN=aceE PE=1 SV=2	347918	34386.2	1270.47	6515.39	4730.84	152686	185913	89995.1	211272	33128.1	177072	118431	302741	110728	259192
ARLY_ECOLI	5	5	483.13	Argininosuccinate lyase OS=Escherichia coli (strain K12) GN=argH PE=1 SV=3	477786	274134	100852	318064	217651	109350	196415	79580.6	196040	74593.6	340961	346703	496619	436769	406279
YCHF_ECOLI	2	2	63.06	Ribosome-binding ATPase YchF OS=Escherichia coli (strain K12) GN=ychF PE=1 SV=2	2676.27	1019.01	508.243	11566.5	0	6258.72	120902	60145.9	38398.9	22652.6	15936.9	18896.3	433255	57722.4	102556
MALQ_ECOLI	1	1	45.88	4-alpha-glucanotransferase OS=Escherichia coli (strain K12) GN=malQ PE=1 SV=2	0	0	0	0	0	4.34139	0	2265.37	45.0578	3615.34	4992.75	20910.3	77046.3	35419.2	0
RL19_ECOLI	4	4	102.55	50S ribosomal protein L19 OS=Escherichia coli (strain K12) GN=rplS PE=1 SV=2	168049	92646.5	825.34	2790.81	1979.16	78050	853158	578600	526974	152125	356230	338959	388600	6964.37	789768
GSHB_ECOLI	3	3	95.73	Glutathione synthetase OS=Escherichia coli (strain K12) GN=gshB PE=1 SV=1	37986.2	10711.9	0	8.02433	6.4496	1741.71	24056.2	2583.23	30.0843	32.3347	104237	63814.4	319602	238185	291573
RS10_ECOLI	3	3	228.34	30S ribosomal protein S10 OS=Escherichia coli (strain K12) GN=rpsJ PE=1 SV=1	66732	3684.22	3167.63	2386.71	367.016	9013.3	416787	100037	81217.8	17649.6	129452	102808	461858	5093.55	360936
RL20_ECOLI	2	2	106.42	50S ribosomal protein L20 OS=Escherichia coli (strain K12) GN=rplT PE=1 SV=2	143137	12701.8	4319.47	4745.76	1988.38	38596.6	230770	92480	195873	30290.7	297007	247162	328335	116282	11995.6
RL15_ECOLI	3	3	137.03	50S ribosomal protein L15 OS=Escherichia coli (strain K12) GN=rplO PE=1 SV=1	28356	7643.61	1109.38	604.846	987.605	21328.8	170224	43643.8	87293.9	28091.7	162575	410079	2147.31	90617.3	344890
NFSA_ECOLI	2	2	92.68	Oxygen-insensitive NADPH nitroreductase OS=Escherichia coli (strain K12) GN=nfsA PE=1 SV=2	11004.3	11046.1	270.275	732.758	883.582	4640.5	13572.1	6633.8	10566.1	8186.95	15382	15488.1	99375.9	4807.55	114572
RISA_ECOLI	3	3	51.84	Riboflavin synthase OS=Escherichia coli (strain K12) GN=ribC PE=1 SV=1	18405.8	3763.31	644.013	0	0	49.1038	0	0	410.653	0	336.331	40107.5	36304.4	157123	266910
ARNA_ECOLI	4	4	75.78	Bifunctional polymyxin resistance protein ArnA OS=Escherichia coli (strain K12) GN=arnA PE=1 SV=1	45642.2	33963.7	1030.17	31416.7	4914.8	1968.4	41487.6	10896.7	32492.9	11923.9	75627.5	57090.6	275641	164964	353054
RMLB1_ECOLI	3	3	145.05	dTDP-glucose 4,6-dehydratase 1 OS=Escherichia coli (strain K12) GN=rfbB PE=3 SV=2	39685.6	5276.02	101.634	2382.71	245.581	3111.04	22630.1	10440.3	3166.67	1353.11	19554	13618.9	209048	118999	99016.6
CSPC_ECOLI	4	4	333.55	Cold shock-like protein CspC OS=Escherichia coli (strain K12) GN=cspC PE=1 SV=2	680089	539948	250993	105117	193903	1.65565e+06	824347	602133	1.84698e+06	577300	785904	552773	587425	921142	2.98221e+06
PSPA_ECOLI	1	1	17.24	Phage shock protein A OS=Escherichia coli (strain K12) GN=pspA PE=1 SV=2	104569	416614	18741.4	2813.93	13021.9	177253	226032	74316	821315	44254.9	5.27088e+07	105798	422291	3.87703e+07	5.84885e+07
YIDA_ECOLI	2	2	80.96	Sugar phosphatase YidA OS=Escherichia coli (strain K12) GN=yidA PE=1 SV=1	30943.5	25956.1	31730.4	13259.3	13081.5	36814.8	61029	42597.6	38571.3	19537	37815.5	38764.8	95838.4	38587.7	106054
SYR_ECOLI	4	4	218.16	Arginine--tRNA ligase OS=Escherichia coli (strain K12) GN=argS PE=1 SV=1	103807	67085.4	4695.69	31401.9	27204.5	58553.9	231885	221653	95518.6	220202	82301	102517	397351	36124.2	317898
XYLF_ECOLI	5	5	470.64	D-xylose-binding periplasmic protein OS=Escherichia coli (strain K12) GN=xylF PE=1 SV=1	1.11229e+06	1.49705e+06	768786	1.10998e+06	371340	948787	1.15296e+06	284143	1.43469e+06	523983	558439	759921	501912	407262	250996
NUOF_ECOLI	4	3	137.19	NADH-quinone oxidoreductase subunit F OS=Escherichia coli (strain K12) GN=nuoF PE=1 SV=3	25766.8	270.956	455.209	0	352.915	9248.08	39044.7	69649.7	24137.4	13936.4	28860.7	1051.59	160339	133934	176454
MURB_ECOLI	1	1	50.39	UDP-N-acetylenolpyruvoylglucosamine reductase OS=Escherichia coli (strain K12) GN=murB PE=1 SV=1	0	2716.5	54.0473	0	22.0439	0	0	0	0	0	0	2313.23	6912.65	1715.42	34409.3
SUCC_ECOLI	19	18	1128.65	Succinyl-CoA ligase [ADP-forming] subunit beta OS=Escherichia coli (strain K12) GN=sucC PE=1 SV=1	5.8779e+06	2.21015e+06	389781	309757	322785	1.14662e+06	1.52908e+06	724631	1.63925e+06	610938	3.29468e+06	2.48704e+06	6.35411e+06	7.03437e+06	1.0772e+07
FABG_ECOLI	5	5	304.8	3-oxoacyl-[acyl-carrier-protein] reductase FabG OS=Escherichia coli (strain K12) GN=fabG PE=1 SV=1	125497	17109.4	11647.9	25698.1	10659.7	46420.7	113541	59690.7	39142.1	36818.6	74439.7	33796.3	496616	168385	488237
AROK_ECOLI	3	3	98.66	Shikimate kinase 1 OS=Escherichia coli (strain K12) GN=aroK PE=1 SV=2	0	17312.8	543.866	1977.9	471.285	2498.07	41078.8	12410.2	17820.6	3859.35	53748.5	26341.5	143375	90244.7	363724
LAMB_ECOLI	5	5	245.4	Maltoporin OS=Escherichia coli (strain K12) GN=lamB PE=1 SV=1	1.05633e+06	470085	75781.9	303789	173683	406724	1.16666e+06	561064	641973	579725	816032	824891	602470	451271	683451
SLYA_ECOLI	1	1	35.36	Transcriptional regulator SlyA OS=Escherichia coli (strain K12) GN=slyA PE=3 SV=1	107103	567.748	0	0	0	2423.45	94878.5	28847.9	8689.63	29271	0	0	0	0	18130.5
YCDY_ECOLI	2	2	93.24	Chaperone protein YcdY OS=Escherichia coli (strain K12) GN=ycdY PE=1 SV=1	0	1492.99	0	878.214	0	6294.11	89.74	1255.78	4732.53	0	17540.8	10576.3	37730.7	26474.8	73990.6
SYC_ECOLI	2	2	44.15	Cysteine--tRNA ligase OS=Escherichia coli (strain K12) GN=cysS PE=1 SV=2	16708.4	1263.94	157.117	631.038	1378.37	2366.05	20970.9	11597.3	12607.7	5598.77	1580.16	24527.9	107427	27499.5	113014
RL16_ECOLI	2	2	104.49	50S ribosomal protein L16 OS=Escherichia coli (strain K12) GN=rplP PE=1 SV=1	72888	13648.5	9231.38	13070.7	26781.6	2565.6	49379.8	27598.4	34262.6	9640.99	93004.2	98769	232515	54085.2	155060
CYSM_ECOLI	2	2	87.91	Cysteine synthase B OS=Escherichia coli (strain K12) GN=cysM PE=1 SV=1	519.775	0	2090.82	4442.19	405.894	1404.34	27878	10249.6	2193.63	15693.4	25687.1	6758.96	181476	66677.6	210408
MALM_ECOLI	8	8	412.32	Maltose operon periplasmic protein OS=Escherichia coli (strain K12) GN=malM PE=3 SV=1	2.42824e+06	1.42506e+06	547204	1.23566e+06	672637	1.46751e+06	1.93845e+06	2.25048e+06	1.775e+06	940872	1.41087e+06	1.52907e+06	3.1081e+06	1.31041e+06	1.00151e+06
G3P2_ECOLI	2	1	63.42	Putative glyceraldehyde-3-phosphate dehydrogenase C OS=Escherichia coli (strain K12) GN=gapC PE=5 SV=2	14827.4	867.633	69.0326	63.1514	107.102	229.087	2109.55	292.956	336.883	318.549	57799.5	355.135	52735.5	39391.4	23104.7
GSA_ECOLI	1	1	15.99	Glutamate-1-semialdehyde 2,1-aminomutase OS=Escherichia coli (strain K12) GN=hemL PE=1 SV=2	0	22016.2	47257.1	27722.8	6267.02	58140.1	155963	92216	112162	18413.5	19499.4	483.753	0	0	0
ACP_ECOLI	4	4	278.29	Acyl carrier protein OS=Escherichia coli (strain K12) GN=acpP PE=1 SV=2	2.19114e+06	1.32258e+06	132952	141101	316906	1.22722e+06	870214	644583	1.17639e+06	535452	974808	1.83276e+06	5.89121e+06	4.31226e+06	8.71145e+06
ILVE_ECOLI	1	1	36.91	Branched-chain-amino-acid aminotransferase OS=Escherichia coli (strain K12) GN=ilvE PE=1 SV=2	23939.3	0	450.53	18874.6	0	0	0	0	0	0	22254.8	0	267131	49388.5	172552
YBBN_ECOLI	2	2	67.53	Uncharacterized protein YbbN OS=Escherichia coli (strain K12) GN=ybbN PE=1 SV=2	42788.4	1764.92	622.418	0	244.497	3038.57	8354.88	572.2	6716.78	259.768	39728.8	52896	229725	77549.8	152312
PHOP_ECOLI	2	2	52.78	Transcriptional regulatory protein PhoP OS=Escherichia coli (strain K12) GN=phoP PE=1 SV=1	3579.47	610.62	0	0	721.77	6095.36	21605.4	3541.17	20752	0	70112.6	80396	359528	95047.2	411443
USPA_ECOLI	2	2	66.24	Universal stress protein A OS=Escherichia coli (strain K12) GN=uspA PE=1 SV=2	41680.2	13247.9	317.637	1196.48	287.964	113476	119885	68924.5	97625.7	34368	73669.2	704.474	410255	106064	444381
RL14_ECOLI	3	2	113.06	50S ribosomal protein L14 OS=Escherichia coli (strain K12) GN=rplN PE=1 SV=1	3009.07	483.609	145.785	373.226	345.793	0	0	761.509	322.909	0	1276.4	629.36	132526	183.99	233361
FKBA_ECOLI	13	13	1096.95	FKBP-type peptidyl-prolyl cis-trans isomerase FkpA OS=Escherichia coli (strain K12) GN=fkpA PE=1 SV=1	5.25406e+06	3.01534e+06	4.43017e+06	8.89387e+06	2.91685e+06	5.81565e+06	3.06995e+06	4.48997e+06	4.22627e+06	2.88273e+06	2.24345e+07	2.15585e+07	2.05509e+07	8.78991e+06	9.98081e+06
BGAL_ECOLI	3	3	89.03	Beta-galactosidase OS=Escherichia coli (strain K12) GN=lacZ PE=1 SV=2	83721.3	29832	33754.8	75429.6	3520.2	18370.8	135718	6577.51	688897	17619.3	417829	260473	372906	433074	1.89714e+06
GSTA_ECOLI	2	2	55.22	Glutathione S-transferase GstA OS=Escherichia coli (strain K12) GN=gstA PE=1 SV=1	20591.5	3310.99	128.366	0	198.729	1239.39	6586.64	273.061	2660.01	160.161	7786.24	21797.9	421299	34251.8	322246
OPGG_ECOLI	12	12	418.55	Glucans biosynthesis protein G OS=Escherichia coli (strain K12) GN=mdoG PE=1 SV=1	325280	346561	208440	798578	332818	316977	185686	192895	354437	118889	978201	1.78788e+06	1.46735e+06	599798	768442
MAO2_ECOLI	9	9	400.99	NADP-dependent malic enzyme OS=Escherichia coli (strain K12) GN=maeB PE=1 SV=1	11334.2	36988.8	66437	44316.9	52001.4	66432.2	238924	83839.7	41160.6	25713.8	82114.5	207205	551115	488710	785048
GLNH_ECOLI	11	10	931.47	Glutamine-binding periplasmic protein OS=Escherichia coli (strain K12) GN=glnH PE=1 SV=1	2.47388e+07	1.61595e+07	1.46555e+07	2.23328e+07	7.91292e+06	7.15509e+06	2.96298e+06	3.91572e+06	4.97582e+06	6.86845e+06	1.67611e+07	1.6738e+07	9.96839e+06	6.2585e+06	6.97778e+06
SYP_ECOLI	10	10	558.21	Proline--tRNA ligase OS=Escherichia coli (strain K12) GN=proS PE=1 SV=4	179699	70747.7	1528.48	1115.7	11317.2	74019.3	265628	93558.4	64332.2	26585.2	140346	66916.9	298207	482381	432713
GMHA_ECOLI	4	3	217.62	Phosphoheptose isomerase OS=Escherichia coli (strain K12) GN=gmhA PE=1 SV=1	124220	62647.5	3347.01	4289.13	3316.27	27972.7	155518	40201.5	53815.1	13260.5	58235	52708.8	370046	176672	806137
TRMB_ECOLI	2	2	63.57	tRNA (guanine-N(7)-)-methyltransferase OS=Escherichia coli (strain K12) GN=trmB PE=1 SV=1	510039	20675.7	8059.61	1953.23	0	0	0	0	0	0	0	1565.83	0	7343.13	0
SUCD_ECOLI	13	13	955.66	Succinyl-CoA ligase [ADP-forming] subunit alpha OS=Escherichia coli (strain K12) GN=sucD PE=1 SV=2	3.24644e+06	764166	79547.6	133021	72709.2	966699	1.05228e+06	247668	1.20289e+06	168331	2.37061e+06	1.61434e+06	2.51315e+06	2.37619e+06	5.23211e+06
P5CR_ECOLI	5	5	206.36	Pyrroline-5-carboxylate reductase OS=Escherichia coli (strain K12) GN=proC PE=1 SV=1	130015	51229.8	2830.14	4869.79	1922.61	11346.8	70654.8	43232.4	44141.5	23685.6	61437.5	46169.1	169988	227700	333782
FKBX_ECOLI	2	2	82.66	FKBP-type 16 kDa peptidyl-prolyl cis-trans isomerase OS=Escherichia coli (strain K12) GN=fkpB PE=1 SV=2	4123.38	1108.4	0	0	5.32177	753.922	5268.21	118.539	1992.96	143.455	1028.8	930.77	24230	19564.7	63656.9
AMPP_ECOLI	2	2	50.58	Xaa-Pro aminopeptidase OS=Escherichia coli (strain K12) GN=pepP PE=1 SV=2	1534.05	161687	22681.3	6631.53	11506.4	2768.26	3002.61	899.859	0	0.0198994	11090.4	7813.61	20495.3	83525.9	79999.8
GCSP_ECOLI	8	8	453.86	Glycine dehydrogenase (decarboxylating) OS=Escherichia coli (strain K12) GN=gcvP PE=1 SV=3	397108	47590.3	8074.65	3377.36	5041.66	121371	101967	27923.9	142067	8965.25	344155	139048	483905	151453	794713
HSLU_ECOLI	9	9	303.03	ATP-dependent protease ATPase subunit HslU OS=Escherichia coli (strain K12) GN=hslU PE=1 SV=1	15640.2	8325.29	9846.28	21343.4	7125.29	8485.21	338501	189387	86984.4	11485.2	154889	31919.2	201683	42380.2	449074
CREA_ECOLI	2	2	123.89	Protein CreA OS=Escherichia coli (strain K12) GN=creA PE=3 SV=1	303804	2091.31	551.684	12286.8	1560.66	97260.5	97423.5	139660	123138	21507.2	74856.6	96483.7	140212	8774.02	88118.2
SUHB_ECOLI	2	2	56.84	Inositol-1-monophosphatase OS=Escherichia coli (strain K12) GN=suhB PE=1 SV=1	38337.5	6596.77	866.661	0	1188.07	12769.4	105952	97601.6	34124.9	83258.2	20210.4	34432.1	153002	59573.5	181996
FDHE_ECOLI	1	1	35.03	Protein FdhE OS=Escherichia coli (strain K12) GN=fdhE PE=1 SV=2	0	0	0	0	0	0	0	0	1042.56	1983.25	33867.6	15110	0	335.347	119514
CDD_ECOLI	3	3	152.08	Cytidine deaminase OS=Escherichia coli (strain K12) GN=cdd PE=1 SV=1	34161.3	4014.92	1250.69	0	0	4138.02	6460.42	3248.73	4711.64	4909.69	30153.5	26468.6	169748	82244.7	103904
ARGB_ECOLI	1	1	81.65	Acetylglutamate kinase OS=Escherichia coli (strain K12) GN=argB PE=1 SV=1	3062.56	2916.06	0	1536	0	0	0	0	0	0	58941.4	12688.4	0	37065.8	341.974
YTFP_ECOLI	1	1	18.15	Gamma-glutamylcyclotransferase family protein YtfP OS=Escherichia coli (strain K12) GN=ytfP PE=1 SV=1	25766.5	12089.3	837.162	795.834	949.863	27133.7	133439	108050	80584	148699	683.682	51009.8	7217.97	81.9054	209157
TALB_ECOLI	20	20	1184.17	Transaldolase B OS=Escherichia coli (strain K12) GN=talB PE=1 SV=2	2.56002e+06	855263	314177	257909	212167	806930	1.33565e+06	909586	1.2751e+06	872753	1.05362e+06	839152	5.53885e+06	1.90339e+06	7.12085e+06
RS5_ECOLI	3	3	122.77	30S ribosomal protein S5 OS=Escherichia coli (strain K12) GN=rpsE PE=1 SV=2	326514	36572.3	9540.97	27971.9	8141.19	68093.7	318847	140820	196871	42816.7	1.15994e+06	245086	294863	49912.6	190303
MASZ_ECOLI	1	1	68.33	Malate synthase G OS=Escherichia coli (strain K12) GN=glcB PE=1 SV=3	64810.1	13847.2	15072.1	10489.6	14681	41027.7	45122.8	21137.7	48219.3	46683.3	26556.1	23744.5	78823.6	62592.8	112252
KPYK2_ECOLI	8	8	334.22	Pyruvate kinase II OS=Escherichia coli (strain K12) GN=pykA PE=1 SV=3	668922	198978	12888	23158	29312.4	121003	214018	122618	212338	58271	359713	237241	735103	389917	841906
SLT_ECOLI	2	2	83.45	Soluble lytic murein transglycosylase OS=Escherichia coli (strain K12) GN=slt PE=1 SV=1	11816.2	2789.78	2288.98	20945.9	3243.04	17305.9	12646.9	10129.2	15286.3	3535.79	78044.3	70423.1	111190	54980.7	6377.92
HISX_ECOLI	1	1	30.36	Histidinol dehydrogenase OS=Escherichia coli (strain K12) GN=hisD PE=1 SV=5	17127.2	0	6396.14	10156.9	0	2732.55	61924.4	9487.38	31041.9	25649	49091.3	67236.9	233953	73507.1	144197
EFTS_ECOLI	13	13	692.84	Elongation factor Ts OS=Escherichia coli (strain K12) GN=tsf PE=1 SV=2	2.24534e+06	1.03242e+06	261180	559052	283129	719520	2.62435e+06	1.66834e+06	1.34048e+06	1.17749e+06	544998	1.86397e+06	6.37875e+06	1.69653e+06	3.40068e+06
CYSK_ECOLI	21	20	1557.71	Cysteine synthase A OS=Escherichia coli (strain K12) GN=cysK PE=1 SV=2	8.23279e+06	4.41531e+06	1.1408e+06	568351	1.46781e+06	2.61116e+06	5.20393e+06	3.0454e+06	5.63489e+06	3.62216e+06	5.58336e+06	3.41377e+06	1.55737e+07	9.93056e+06	1.47402e+07
HIUH_ECOLI	1	1	32.89	5-hydroxyisourate hydrolase OS=Escherichia coli (strain K12) GN=hiuH PE=1 SV=1	24.164	0	0	0	0	0	86038.5	0	0	238.645	55203	0	91233.8	49909.1	59308
PUTA_ECOLI	4	4	109.09	Bifunctional protein PutA OS=Escherichia coli (strain K12) GN=putA PE=1 SV=3	53471.1	10842.6	364.866	0	624.144	6489.41	32737.2	19352.2	34678	7924.3	21666.9	52814.8	524246	187766	105481
PCKA_ECOLI	14	14	793.06	Phosphoenolpyruvate carboxykinase [ATP] OS=Escherichia coli (strain K12) GN=pckA PE=1 SV=2	1.2369e+06	396165	94488.4	19101.5	61045.1	336839	249114	130734	628222	172835	798713	782207	1.25961e+06	1.03509e+06	1.73151e+06
ACUI_ECOLI	2	2	48.53	Probable acrylyl-CoA reductase AcuI OS=Escherichia coli (strain K12) GN=acuI PE=1 SV=1	10167.2	0	0	183.011	0	249.27	23.2217	6.65633	1337.33	693.258	5284.36	249.272	32330.4	3648.87	61314.9
DEOC_ECOLI	3	3	214.49	Deoxyribose-phosphate aldolase OS=Escherichia coli (strain K12) GN=deoC PE=1 SV=1	81524.6	65633.3	10439.6	2028.64	1806.17	28199.5	74852.7	31384.1	42957.3	34615.2	90147.1	39950.6	175479	46676.9	329967
CPDB_ECOLI	19	19	1110.66	2',3'-cyclic-nucleotide 2'-phosphodiesterase/3'-nucleotidase OS=Escherichia coli (strain K12) GN=cpdB PE=1 SV=2	4.93842e+06	2.91698e+06	3.31777e+06	5.91522e+06	1.50549e+06	2.38038e+06	714995	1.49442e+06	1.34405e+06	1.20254e+06	567749	2.75713e+06	2.76636e+06	1.31587e+06	2.09423e+06
ARAF_ECOLI	11	11	626.56	L-arabinose-binding periplasmic protein OS=Escherichia coli (strain K12) GN=araF PE=1 SV=2	4.28706e+06	1.1299e+06	2.36433e+06	3.45745e+06	1.11567e+06	1.481e+06	595276	788226	1.03953e+06	1.04355e+06	2.05868e+06	605455	939277	1.1863e+06	641108
RPOC_ECOLI	10	9	303.44	DNA-directed RNA polymerase subunit beta' OS=Escherichia coli (strain K12) GN=rpoC PE=1 SV=1	330050	4152.98	4298.28	4148.33	0	49493.1	513748	537264	343355	30642.6	203662	229767	254887	92053.7	332984
F16PA_ECOLI	5	5	185.95	Fructose-1,6-bisphosphatase class 1 OS=Escherichia coli (strain K12) GN=fbp PE=1 SV=1	2035.29	6254.25	5449.59	582.003	1067.43	18418.2	58180.6	24133.9	70641.4	675.278	37888.3	28006.1	25130.2	5492.4	202118
KGUA_ECOLI	2	2	93.52	Guanylate kinase OS=Escherichia coli (strain K12) GN=gmk PE=1 SV=1	11026.3	6349.34	746.185	1465.68	1.18156	1201.21	22704.5	19302.8	8039.84	6894.15	7202.76	41047.7	246865	16766.3	276408
IF2_ECOLI	5	5	188.61	Translation initiation factor IF-2 OS=Escherichia coli (strain K12) GN=infB PE=1 SV=1	12290.9	4800.39	2989	0	2561.43	14209	190151	84306.2	57516.3	6280.61	24098.9	49779.7	161916	22673.7	267155
ACNA_ECOLI	4	4	108.85	Aconitate hydratase A OS=Escherichia coli (strain K12) GN=acnA PE=1 SV=3	5387.02	3863.63	0	2595.93	53.4755	5248.08	8643.87	2365.7	13228.6	860.78	14714.4	33962.2	6931.98	46914.4	149953
C56H_ECOLI	1	1	17.89	Cytochrome b561 homolog 1 OS=Escherichia coli (strain K12) GN=yodB PE=1 SV=2	86836.1	163050	58677.7	76553.5	44633.4	43016.2	63553.4	57416.1	203533	59071.2	41538.8	57020.9	138229	25234.4	48129.8
YEBY_ECOLI	1	1	94.42	Uncharacterized protein YebY OS=Escherichia coli (strain K12) GN=yebY PE=3 SV=1	211353	384979	310846	334713	219369	296719	175455	217544	329301	264723	199318	141262	168758	219100	276459
SYGA_ECOLI	2	2	42.25	Glycine--tRNA ligase alpha subunit OS=Escherichia coli (strain K12) GN=glyQ PE=1 SV=2	17510.6	9858.79	0	0	25.775	13215.9	844.578	0	1941.75	0	41041.1	30100.2	181825	74693.8	131116
YGFZ_ECOLI	4	4	203.99	tRNA-modifying protein YgfZ OS=Escherichia coli (strain K12) GN=ygfZ PE=1 SV=2	6584.83	19468.1	1194.81	2103.42	164.836	6074.88	21621.8	3488.7	9523.16	403.55	9021.75	8644.77	211304	41179.1	164810
KATG_ECOLI	4	4	141.97	Catalase-peroxidase OS=Escherichia coli (strain K12) GN=katG PE=1 SV=2	30727.2	0	972.904	99.5561	724.524	116765	22465.2	7486.65	17094.6	4840.21	99871.2	19739	33823.9	1084.14	16648.9
RF2_ECOLI	3	3	149.96	Peptide chain release factor 2 OS=Escherichia coli (strain K12) GN=prfB PE=1 SV=3	36673.8	10245.6	1032.96	180.002	4585.54	16143.7	18158.4	7785.65	22909	5760.75	7417.68	28767.4	134402	45252.7	167748
MURF_ECOLI	3	3	79.68	UDP-N-acetylmuramoyl-tripeptide--D-alanyl-D-alanine ligase OS=Escherichia coli (strain K12) GN=murF PE=1 SV=2	5511.72	4084.54	49.0715	0	181.069	2407.8	3997.92	2048.22	8189.03	697.708	24783.2	477.737	29782.2	42067.6	266629
GSHR_ECOLI	2	2	65.36	Glutathione reductase OS=Escherichia coli (strain K12) GN=gor PE=1 SV=1	0	2062.84	0	5209.39	0	0	0	0	0	0	29.1444	0	172595	134921	93045
RS9_ECOLI	3	3	51.26	30S ribosomal protein S9 OS=Escherichia coli (strain K12) GN=rpsI PE=1 SV=2	36777	78.2196	15341.5	6084.59	210.189	1833.73	91735.8	26926.7	22411.4	511.417	56990.6	55001.1	413534	38306.7	299655
ARGC_ECOLI	1	1	42.69	N-acetyl-gamma-glutamyl-phosphate reductase OS=Escherichia coli (strain K12) GN=argC PE=3 SV=1	5600.88	2979.83	0	0	419.697	0	0	0	373.663	0	69587.7	21100.8	7.77276	172843	713.637
DEGP_ECOLI	11	10	742.59	Periplasmic serine endoprotease DegP OS=Escherichia coli (strain K12) GN=degP PE=1 SV=1	796856	588315	300853	716191	325416	660409	1.08282e+06	1.07271e+06	796631	279653	520871	1.14964e+06	552809	262154	603529
GLRX3_ECOLI	3	3	91.17	Glutaredoxin-3 OS=Escherichia coli (strain K12) GN=grxC PE=1 SV=2	34101.6	18049	16523.8	6828.74	15322.3	91508	35018.9	53300.3	31784.9	51980.5	58528.9	13792.8	28864.1	106223	107770
YNJB_ECOLI	1	1	25.65	Protein YnjB OS=Escherichia coli (strain K12) GN=ynjB PE=1 SV=2	0	0	0	556.371	0	602.256	0	0.354494	751.311	0	26385	5989.09	37222.1	39538.4	0
RPOA_ECOLI	4	4	129.37	DNA-directed RNA polymerase subunit alpha OS=Escherichia coli (strain K12) GN=rpoA PE=1 SV=1	432652	1.01339e+06	65640.3	59568.8	15547.5	85353.1	77166.7	28955	37209.3	26545.3	554704	673392	179681	213478	1.22566e+06
PTHP_ECOLI	3	3	179.77	Phosphocarrier protein HPr OS=Escherichia coli (strain K12) GN=ptsH PE=1 SV=1	328449	170084	29284.8	18067.8	41408.3	255866	193771	100834	222554	78575	183805	182128	250443	191831	312103
YEED_ECOLI	1	1	16	UPF0033 protein YeeD OS=Escherichia coli (strain K12) GN=yeeD PE=1 SV=1	51.159	36.7968	0	0	0	0	0	0	0	0	15028.6	2940.49	0	25261.5	0
FECB_ECOLI	1	1	61.52	Fe(3+) dicitrate-binding periplasmic protein OS=Escherichia coli (strain K12) GN=fecB PE=2 SV=3	144806	50651.4	64189.1	42381	58721.6	56502.1	20893.9	15167.2	24535.9	13011.1	131668	73761.4	77993.5	47024.3	60092.6
ACCC_ECOLI	6	6	207.5	Biotin carboxylase OS=Escherichia coli (strain K12) GN=accC PE=1 SV=2	90248.1	38213.4	227.503	1448.7	3285.32	27778.1	160199	97413.5	84817.6	26147.1	67415.5	10446.5	477518	8562.61	278215
KAD_ECOLI	9	9	450.92	Adenylate kinase OS=Escherichia coli (strain K12) GN=adk PE=1 SV=1	913935	542266	155345	43683.4	96377.5	368359	814752	435376	612341	425902	247195	546528	1.83131e+06	1.15273e+06	728102
YJCO_ECOLI	2	2	157.85	Uncharacterized protein YjcO OS=Escherichia coli (strain K12) GN=yjcO PE=3 SV=1	39909.8	22334.2	13643.9	41177.4	1481.88	145998	21625.1	39090.4	108166	27952	158118	382880	120252	78358.5	28549.5
YDGJ_ECOLI	2	1	29.05	Uncharacterized oxidoreductase YdgJ OS=Escherichia coli (strain K12) GN=ydgJ PE=3 SV=2	42622.2	1483.53	616.858	1458.46	420.883	890.579	5126.56	7895.84	20208.6	8451.54	48217.2	6816.64	5744.99	95106.5	190293
PGK_ECOLI	17	17	1243.71	Phosphoglycerate kinase OS=Escherichia coli (strain K12) GN=pgk PE=1 SV=2	5.10863e+06	2.57268e+06	687272	739017	697663	1.91268e+06	2.67041e+06	1.40591e+06	1.98369e+06	1.25438e+06	1.93757e+06	1.16263e+06	2.5123e+06	683140	1.75555e+06
YGIM_ECOLI	1	1	19.02	Uncharacterized protein YgiM OS=Escherichia coli (strain K12) GN=ygiM PE=3 SV=1	1.19033e+07	1.78247e+07	1.00578e+07	9.54416e+06	5.54473e+06	7.94783e+06	4.0425e+07	2.12752e+07	1.45391e+07	8.40739e+06	1.34644e+07	9.54602e+06	1.52844e+07	1.84057e+07	1.43063e+07
RL11_ECOLI	5	5	240.46	50S ribosomal protein L11 OS=Escherichia coli (strain K12) GN=rplK PE=1 SV=2	149696	71889.3	45298.2	30277.3	10630	83589.9	547051	299949	329224	58850.8	67314.8	6258.01	240745	2587.24	306356
PFKB_ECOLI	3	3	169.21	ATP-dependent 6-phosphofructokinase isozyme 2 OS=Escherichia coli (strain K12) GN=pfkB PE=1 SV=2	128860	28988.7	641.812	1739.34	2698.48	41258.1	43256.8	1819.03	64236.4	2917.03	66889.7	40929.7	122598	394752	183125
RPIA_ECOLI	3	2	107.22	Ribose-5-phosphate isomerase A OS=Escherichia coli (strain K12) GN=rpiA PE=1 SV=1	42883.9	127693	9747.55	0	1211.98	79789.4	186433	123978	161103	90884.5	166042	82880.4	410905	74714.5	443732
RBSB_ECOLI	16	16	1265.73	Ribose import binding protein RbsB OS=Escherichia coli (strain K12) GN=rbsB PE=1 SV=1	1.0939e+07	9.46652e+06	8.47224e+06	1.54844e+07	5.12987e+06	5.98798e+06	2.14212e+06	3.24739e+06	3.73387e+06	4.50127e+06	8.73804e+06	8.03462e+06	7.72503e+06	5.58187e+06	4.59573e+06
YEGE_ECOLI	2	1	19.24	Probable diguanylate cyclase YegE OS=Escherichia coli (strain K12) GN=yegE PE=2 SV=2	26942.5	925.495	18103.1	12328.9	796.957	11007.4	2367.96	5384.9	18116.3	2650.67	4971.76	3.01771e+07	230949	562417	29546.6
PHSG_ECOLI	1	1	51.98	Glycogen phosphorylase OS=Escherichia coli (strain K12) GN=glgP PE=3 SV=1	39013.1	0	0	0	6.01399	3811.82	18814.6	6807.94	15100.7	630.596	476.099	0	50913.8	2063.22	0
YTFQ_ECOLI	19	19	1274.67	ABC transporter periplasmic-binding protein YtfQ OS=Escherichia coli (strain K12) GN=ytfQ PE=1 SV=1	2.21726e+07	2.38008e+07	2.78294e+07	3.56127e+07	1.38935e+07	1.26049e+07	5.03512e+06	7.87607e+06	9.13751e+06	9.81204e+06	2.25728e+07	2.11692e+07	1.86959e+07	2.2803e+07	1.24239e+07
ODO2_ECOLI	8	8	393.29	Dihydrolipoyllysine-residue succinyltransferase component of 2-oxoglutarate dehydrogenase complex OS=Escherichia coli (strain K12) GN=sucB PE=1 SV=2	2.2341e+06	165623	172121	74207.8	91145.9	275532	695071	370589	981992	330796	754496	519679	1.28272e+06	450331	1.60355e+06
SYQ_ECOLI	8	6	186.49	Glutamine--tRNA ligase OS=Escherichia coli (strain K12) GN=glnS PE=1 SV=3	44865.9	71297.3	41715.3	20673	35785.7	72172.5	164452	130953	112997	108985	16203.6	253192	572764	150862	666765
CYSJ_ECOLI	2	2	128.57	Sulfite reductase [NADPH] flavoprotein alpha-component OS=Escherichia coli (strain K12) GN=cysJ PE=1 SV=4	531498	32836.6	4467.71	623.67	151.036	21910.6	190367	75847.2	159226	16220.2	40457.4	185772	446989	31492.1	829978
ASPA_ECOLI	11	11	401.63	Aspartate ammonia-lyase OS=Escherichia coli (strain K12) GN=aspA PE=1 SV=1	900349	224969	12419.9	19600.1	10943.9	238551	233051	63064.8	434476	48786.2	434602	238733	425504	421886	1.39196e+06
PFLB_ECOLI;TDCE_ECOLI	8	7	371.54	Formate acetyltransferase 1 OS=Escherichia coli (strain K12) GN=pflB PE=1 SV=2	375626	46644.6	0	4068.87	327.487	51163.8	280536	245684	163749	35832.1	83900.1	51956.5	204526	66529.8	459298
RNI_ECOLI	3	3	114.13	Ribonuclease I OS=Escherichia coli (strain K12) GN=rna PE=1 SV=1	4899.55	32851.7	2384.95	85447.3	31091.3	26318.3	5197.01	8703.09	14799.2	1216.46	82454.4	171776	180219	49289.5	43196
YBIS_ECOLI	7	7	384.54	Probable L,D-transpeptidase YbiS OS=Escherichia coli (strain K12) GN=ybiS PE=1 SV=1	1.34977e+06	735207	288496	693808	393843	901289	462102	822831	1.13161e+06	392588	1.98091e+06	2.12073e+06	2.01289e+06	1.1008e+06	1.18381e+06
NUDE_ECOLI	1	1	46.91	ADP compounds hydrolase NudE OS=Escherichia coli (strain K12) GN=nudE PE=1 SV=1	36917.6	0	1027.89	2614.25	2439.72	511.018	12892.3	750.506	1844.95	5065.44	36647.7	9102.64	140837	70213.9	184893
PYRH_ECOLI	1	1	67.17	Uridylate kinase OS=Escherichia coli (strain K12) GN=pyrH PE=1 SV=2	30426.6	3778.16	2926.28	0	0	31457.1	0	0	4827.93	6167.1	83771.5	83394.2	137910	151320	169945
GATZ_ECOLI	8	8	374.4	D-tagatose-1,6-bisphosphate aldolase subunit GatZ OS=Escherichia coli (strain K12) GN=gatZ PE=1 SV=1	2.51743e+06	442287	115305	243605	96680	275433	497786	80532	669754	74043.2	638336	1.04857e+06	1.23916e+06	895428	4.89633e+06
ENO_ECOLI	20	20	1565.86	Enolase OS=Escherichia coli (strain K12) GN=eno PE=1 SV=2	4.69925e+06	2.05988e+06	387424	88898.1	318739	1.33294e+06	2.3244e+06	1.50708e+06	1.97604e+06	1.66929e+06	2.26463e+06	1.27794e+06	3.22187e+06	2.25279e+06	4.18594e+06
GLNB_ECOLI	1	1	35.67	Nitrogen regulatory protein P-II 1 OS=Escherichia coli (strain K12) GN=glnB PE=1 SV=1	21854.4	0	0	0	0	0	34685.7	0	0	0	15931.7	0	75043.5	29782.7	111294
RS6_ECOLI	1	1	67.19	30S ribosomal protein S6 OS=Escherichia coli (strain K12) GN=rpsF PE=1 SV=1	36643.9	8285.15	811.176	0	3436.99	24232.4	174258	132107	214779	73344.4	235490	99.1952	503216	149522	804316
GABD_ECOLI	1	1	57.54	Succinate-semialdehyde dehydrogenase [NADP(+)] GabD OS=Escherichia coli (strain K12) GN=gabD PE=1 SV=1	0	406.924	0	1876.97	869.145	2363.43	3090.98	1808.09	421.335	113.542	15523.2	54.1596	22294.1	19665.3	77033.8
CLPX_ECOLI	2	1	61.78	ATP-dependent Clp protease ATP-binding subunit ClpX OS=Escherichia coli (strain K12) GN=clpX PE=1 SV=2	53496.4	14642.4	244.434	4960.65	884.608	5418.29	142487	112617	41004.7	13692	30050	52782.5	203059	1864.48	250858
ASPG2_ECOLI	2	2	159.98	L-asparaginase 2 OS=Escherichia coli (strain K12) GN=ansB PE=1 SV=2	13757.1	13380.8	13102.7	35613.7	1362.83	20128.4	2784.9	7386.02	3899.32	863.305	20718.8	44058.4	58263.4	24596.6	28169.8
PEPB_ECOLI	7	7	292.85	Peptidase B OS=Escherichia coli (strain K12) GN=pepB PE=3 SV=2	230713	131868	17385.8	59266.1	41726.8	142949	354534	258117	174746	231025	280901	205665	605229	13132.7	39542.1
GLK_ECOLI	2	2	109.84	Glucokinase OS=Escherichia coli (strain K12) GN=glk PE=1 SV=1	107002	38042.1	0	405.78	1597.55	155.958	8450.28	0	1659.42	163.738	41663.7	12734.1	106487	67760.3	153968
YIGL_ECOLI	1	1	29.02	Pyridoxal phosphate phosphatase YigL OS=Escherichia coli (strain K12) GN=yigL PE=1 SV=4	0	0	0	0	0	0	0	6748.62	0	0	35707.6	0	0	20395.2	121005
SODM_ECOLI	7	7	520.68	Superoxide dismutase [Mn] OS=Escherichia coli (strain K12) GN=sodA PE=1 SV=2	3.1242e+06	1.16541e+06	412788	230598	415794	788420	1.07824e+06	882569	1.20799e+06	903556	2.76657e+06	1.85829e+06	2.29657e+06	840854	6.30112e+06
YNCE_ECOLI	13	13	1143.35	Uncharacterized protein YncE OS=Escherichia coli (strain K12) GN=yncE PE=1 SV=1	5.63202e+06	2.99042e+06	4.43917e+06	7.32638e+06	3.64963e+06	2.52733e+06	2.18923e+06	2.15735e+06	2.92135e+06	1.70749e+06	6.43242e+06	4.76742e+06	1.8426e+06	1.23548e+06	643828
FLAV_ECOLI	2	2	122.89	Flavodoxin-1 OS=Escherichia coli (strain K12) GN=fldA PE=1 SV=2	269695	123803	36063.8	13412.4	22715.1	56645.1	115973	101355	133187	159582	165065	157021	101348	163320	307709
PSTS_ECOLI	13	13	858.48	Phosphate-binding protein PstS OS=Escherichia coli (strain K12) GN=pstS PE=1 SV=1	2.92704e+06	2.819e+06	2.4634e+06	3.2488e+06	1.57191e+06	2.25179e+06	601532	1.02738e+06	1.13934e+06	918826	215294	3.33742e+06	2.38565e+06	975273	1.2261e+06
GLPQ_ECOLI	14	14	1073.29	Glycerophosphoryl diester phosphodiesterase OS=Escherichia coli (strain K12) GN=glpQ PE=1 SV=2	1.02828e+06	1.41358e+06	1.67967e+06	2.13127e+06	1.6005e+06	2.81235e+06	1.90865e+06	2.75211e+06	3.10632e+06	1.91548e+06	3.10783e+06	4.46934e+06	5.02318e+06	2.12237e+06	3.55878e+06
YEEX_ECOLI	2	1	48.88	UPF0265 protein YeeX OS=Escherichia coli (strain K12) GN=yeeX PE=1 SV=1	113741	6412.33	606.301	5171.84	1007.7	53467.5	114477	43452.3	62927.5	8502.32	69638.4	47855.1	3375.13	2253.05	147352
ALSB_ECOLI	6	6	270.63	D-allose-binding periplasmic protein OS=Escherichia coli (strain K12) GN=alsB PE=1 SV=1	156288	231090	273622	303653	156658	150129	50351.1	86701.6	130195	113698	103430	242797	206069	57077.7	20229.3
SERC_ECOLI	7	7	504.98	Phosphoserine aminotransferase OS=Escherichia coli (strain K12) GN=serC PE=1 SV=4	590217	400631	39486.1	58789.9	81978	184822	242615	163555	279963	209250	214992	445216	785458	267165	1.62921e+06
YAIT_ECOLI	2	2	21.4	Putative uncharacterized protein YaiT OS=Escherichia coli (strain K12) GN=yaiT PE=5 SV=2	24439.8	11359.1	2254.6	16445.7	1439.15	9874.53	3648.04	0	21276.9	16493.3	122731	114359	210859	597909	41209.3
YICC_ECOLI	5	4	190.26	UPF0701 protein YicC OS=Escherichia coli (strain K12) GN=yicC PE=1 SV=2	42804.4	22176.9	7142.41	0	996.61	5441.76	38274.6	11054.3	12426.3	9830.96	27203.7	69075.3	141606	178547	190155
TDH_ECOLI	5	5	92.35	L-threonine 3-dehydrogenase OS=Escherichia coli (strain K12) GN=tdh PE=1 SV=1	825135	177880	5770.21	40254.9	13768.3	639213	262376	51645.4	308826	21568.6	597931	215027	477972	771609	705362
FEOB_ECOLI	1	1	20.94	Ferrous iron transport protein B OS=Escherichia coli (strain K12) GN=feoB PE=1 SV=1	64908.6	65206.8	3034.63	60270.4	18637.7	211608	359073	50657.3	57497.3	23170.7	25197.8	9610.54	509892	3877.21	1725.42
YOAB_ECOLI	1	1	22.16	RutC family protein YoaB OS=Escherichia coli (strain K12) GN=yoaB PE=3 SV=1	0	23032.1	6896.03	1862.54	15085.8	3295.6	8615.51	4082.43	1594.95	9003.41	35782.8	46019.7	186627	152689	218842
ALF_ECOLI	11	11	716.95	Fructose-bisphosphate aldolase class 2 OS=Escherichia coli (strain K12) GN=fbaA PE=1 SV=2	3.5451e+06	1.69622e+06	600885	354288	481568	1.65159e+06	2.05666e+06	1.08719e+06	1.66223e+06	1.00075e+06	1.194e+06	1.40112e+06	3.56293e+06	2.0254e+06	3.94156e+06
YHFA_ECOLI	2	2	74.36	Protein YhfA OS=Escherichia coli (strain K12) GN=yhfA PE=1 SV=1	97664.4	7266.4	171.204	0	412.319	61724.6	4192.82	827.33	7239.74	2211.89	57269.1	15622.9	55696	81964.5	28164.4
PPIB_ECOLI	4	4	76.38	Peptidyl-prolyl cis-trans isomerase B OS=Escherichia coli (strain K12) GN=ppiB PE=1 SV=2	142363	49119.1	34117.8	42083.2	11648.2	97549	100170	57042.1	41617.3	51608.9	47823.6	56675.5	165537	73122.3	167364
HIS6_ECOLI	1	1	25.07	Imidazole glycerol phosphate synthase subunit HisF OS=Escherichia coli (strain K12) GN=hisF PE=1 SV=1	12462.1	1022.05	0	0	0	0	0	0	0	0	24570.9	0	87488.6	0	125045
THIO_ECOLI	4	4	302.78	Thioredoxin-1 OS=Escherichia coli (strain K12) GN=trxA PE=1 SV=2	2.79349e+06	575160	173003	161923	525064	667460	887510	691523	832177	637829	1.19239e+06	955883	1.76339e+06	1.24242e+06	2.38871e+06
MENB_ECOLI	1	1	66.36	1,4-dihydroxy-2-naphthoyl-CoA synthase OS=Escherichia coli (strain K12) GN=menB PE=1 SV=1	5515.44	0	0	0	0	3093.99	3969.18	24.5731	994.294	0	12690.2	2734.56	15296.6	12068.2	0
GLRX2_ECOLI	4	4	58.86	Glutaredoxin-2 OS=Escherichia coli (strain K12) GN=grxB PE=1 SV=1	146058	65910.3	11154.5	985.572	12211.1	38986.9	43751.2	21311.2	101461	25745.4	1702.63	41167.5	1069.55	2297.59	68788.9
SKP_ECOLI	12	12	958.85	Chaperone protein Skp OS=Escherichia coli (strain K12) GN=skp PE=1 SV=1	2.13788e+07	1.66171e+07	8.16123e+06	2.83768e+07	1.1142e+07	1.12368e+07	6.51459e+06	4.96466e+06	1.09533e+07	3.62304e+06	2.93209e+07	3.01195e+07	2.06118e+07	1.15196e+07	1.47748e+07
RS16_ECOLI	1	1	76.2	30S ribosomal protein S16 OS=Escherichia coli (strain K12) GN=rpsP PE=1 SV=1	9259.5	5448.16	2386.95	6409.69	1655.23	692.398	0	0	978.631	3199.39	756.87	1391.45	3181.62	233.093	203564
YHJJ_ECOLI	8	7	368.66	Protein YhjJ OS=Escherichia coli (strain K12) GN=yhjJ PE=1 SV=1	289667	230295	146255	322931	174744	132789	86441.6	106246	155688	75676.3	130096	322613	110759	147417	241573
SYH_ECOLI	2	2	110.57	Histidine--tRNA ligase OS=Escherichia coli (strain K12) GN=hisS PE=1 SV=2	8392.62	11183.2	270.792	10234.8	21245.5	19413.1	119426	59432.5	45065.1	27231.9	70347.5	1315.28	253842	20174.3	370357
YAEH_ECOLI	1	1	26.2	UPF0325 protein YaeH OS=Escherichia coli (strain K12) GN=yaeH PE=3 SV=1	0	80239.6	4289.7	1180.47	7904.04	28538.3	100011	34238.6	104647	14707.4	76555.1	69673.2	12062.8	12112.9	252688
SYN_ECOLI	5	5	226.01	Asparagine--tRNA ligase OS=Escherichia coli (strain K12) GN=asnS PE=1 SV=2	555497	71445.1	13461	32703.6	13286.2	84774.3	174288	98490.2	146984	39600.9	32947.6	153797	673068	515414	1.25253e+06
GLPK_ECOLI	7	7	295.83	Glycerol kinase OS=Escherichia coli (strain K12) GN=glpK PE=1 SV=2	580403	219272	29106.4	32123.6	63083	386182	463261	81549.4	700465	88880.1	157054	208589	198183	165389	406872
GABT_ECOLI	3	3	157.23	4-aminobutyrate aminotransferase GabT OS=Escherichia coli (strain K12) GN=gabT PE=1 SV=1	187520	64906.8	6889.65	106.302	5544.17	75843.4	66404.3	11108.9	134917	18700.8	135036	102980	75271.7	138057	190911
GLTI_ECOLI	27	27	2416.94	Glutamate/aspartate import solute-binding protein OS=Escherichia coli (strain K12) GN=gltI PE=1 SV=2	5.8137e+07	3.255e+07	3.76796e+07	4.97769e+07	2.01039e+07	3.31579e+07	1.07685e+07	1.26005e+07	1.7401e+07	1.36819e+07	4.89282e+07	3.32166e+07	5.16658e+07	3.35301e+07	2.18754e+07
TRMD_ECOLI	2	2	175.44	tRNA (guanine-N(1)-)-methyltransferase OS=Escherichia coli (strain K12) GN=trmD PE=1 SV=1	549384	1652.52	18800.5	0	496.484	1403.22	19395	12030.9	4576.16	58703.7	12608.2	0	0	20.5362	2694.12
MOBB_ECOLI	1	1	76.03	Molybdopterin-guanine dinucleotide biosynthesis adapter protein OS=Escherichia coli (strain K12) GN=mobB PE=1 SV=3	424521	0	0	17714.4	0	0	0	0	0	0	0	0	0	0	0
OSMY_ECOLI	10	10	957.9	Osmotically-inducible protein Y OS=Escherichia coli (strain K12) GN=osmY PE=1 SV=1	1.51219e+07	9.62308e+06	1.03861e+07	1.0878e+07	1.11356e+07	9.12565e+06	1.21984e+07	2.05615e+07	1.26918e+07	1.70848e+07	1.56063e+07	1.19439e+07	2.86388e+07	9.86702e+06	1.22364e+07
NUOG_ECOLI	1	1	72.19	NADH-quinone oxidoreductase subunit G OS=Escherichia coli (strain K12) GN=nuoG PE=1 SV=4	6656.53	0	0	0	0	13.1574	0	0	0	0	0	0	62400.9	8015.03	42010
YHAM_ECOLI	1	1	14.11	UPF0597 protein YhaM OS=Escherichia coli (strain K12) GN=yhaM PE=3 SV=3	1751.01	10321.6	3995.01	5173.65	2267.03	4748.37	41676.1	10838.9	1512.85	3917.29	10279.2	8940.79	22706.3	27816.4	855281
CYSQ_ECOLI	1	1	42.4	3'(2'),5'-bisphosphate nucleotidase CysQ OS=Escherichia coli (strain K12) GN=cysQ PE=1 SV=2	12822.6	2306.51	124.692	0	95.6308	8403.49	8169.93	2644.25	295.633	163.546	73804	8744.27	87500.7	1559.55	1053.11
KTHY_ECOLI	1	1	45.28	Thymidylate kinase OS=Escherichia coli (strain K12) GN=tmk PE=1 SV=1	0	0	0	0	0	0	0	8622.5	0	2757.13	31320	6305.05	0	0	194632
ORN_ECOLI	1	1	40.14	Oligoribonuclease OS=Escherichia coli (strain K12) GN=orn PE=1 SV=2	33874.5	11047.9	3086.31	703.365	0	677.32	6320.17	5916.36	7251.7	12238.2	19753.9	18200.7	112619	31546.3	57376.6
RL30_ECOLI	1	1	17.13	50S ribosomal protein L30 OS=Escherichia coli (strain K12) GN=rpmD PE=1 SV=2	0	0	0	171.413	17.8624	58.5541	9681.89	9270.2	1478.24	0	0	120.558	299219	16864.3	948.958
DPPA_ECOLI	22	22	1289.55	Periplasmic dipeptide transport protein OS=Escherichia coli (strain K12) GN=dppA PE=1 SV=1	2.87492e+06	1.72713e+06	2.00786e+06	3.02915e+06	1.14252e+06	2.7481e+06	5.26629e+06	1.16314e+07	2.26786e+06	1.92114e+06	6.18815e+06	5.47895e+06	3.11428e+06	3.02036e+06	1.7513e+06
HIS5_ECOLI	1	1	36.37	Imidazole glycerol phosphate synthase subunit HisH OS=Escherichia coli (strain K12) GN=hisH PE=1 SV=1	0	2059.22	0	0	605.707	6076.85	48432.3	18368.3	6821.09	0	0	40007.4	87494.5	75084.2	143717
YEAD_ECOLI	2	2	89.12	Putative glucose-6-phosphate 1-epimerase OS=Escherichia coli (strain K12) GN=yeaD PE=1 SV=2	149081	35262	174.326	0	3085.08	34176.4	16018.1	7261.14	27575.2	9961.42	83701.6	58990	100244	10977.5	261265
YDGH_ECOLI	6	6	292.45	Protein YdgH OS=Escherichia coli (strain K12) GN=ydgH PE=1 SV=1	1.15501e+06	546330	290197	498996	313562	1.01252e+06	477396	627715	959905	367079	907197	809716	953743	312602	518418
KPRS_ECOLI	1	1	71.81	Ribose-phosphate pyrophosphokinase OS=Escherichia coli (strain K12) GN=prs PE=1 SV=2	2833.52	0	1273.47	9111.88	3312.1	419.215	3123.51	440.957	1553.32	3272.12	47473.3	28031.2	1979.13	23500.2	91382.5
CODA_ECOLI	1	1	40.25	Cytosine deaminase OS=Escherichia coli (strain K12) GN=codA PE=1 SV=3	115975	4747.67	0	0	0	20548.2	38801.6	32831	16267.8	13900	49496.3	0	76026.2	0	181930
BASR_ECOLI	2	2	61.53	Transcriptional regulatory protein BasR OS=Escherichia coli (strain K12) GN=basR PE=1 SV=3	4035.63	143.263	0	56040.7	26887.8	16005.3	7287.92	1780.69	9220.4	4028.34	13616.7	26068.5	150639	52523.6	161548
CLPP_ECOLI	1	1	18.69	ATP-dependent Clp protease proteolytic subunit OS=Escherichia coli (strain K12) GN=clpP PE=1 SV=1	4062.74	9842.15	0	1738.35	0	6028.58	90665.6	15970.6	23585.3	6152.05	0	12500.1	356656	168207	516477
RDGB_ECOLI	1	1	37.83	dITP/XTP pyrophosphatase OS=Escherichia coli (strain K12) GN=rdgB PE=1 SV=1	6371.56	0.0513826	0	0	0	0	7062.29	63432.5	917.624	52993.6	0	463.4	39288.5	0	52772.1
MTLD_ECOLI	2	2	113.79	Mannitol-1-phosphate 5-dehydrogenase OS=Escherichia coli (strain K12) GN=mtlD PE=1 SV=3	209146	47109.3	0	176.287	17651.2	36054.9	31029	12197.8	10244.5	14730.1	61225	48774.5	222286	100479	277795
BTUE_ECOLI	2	2	74.76	Thioredoxin/glutathione peroxidase BtuE OS=Escherichia coli (strain K12) GN=btuE PE=1 SV=1	50738.9	12984.2	0	16.4958	87.9525	0	1947.01	0	19246	1022.26	12627.6	2545.85	68749.6	6007.56	185070
YDCL_ECOLI	3	3	71.2	Uncharacterized lipoprotein YdcL OS=Escherichia coli (strain K12) GN=ydcL PE=3 SV=1	7317.05	12079.7	459.325	1862.5	10131.5	4732.9	14032.7	4518.67	3573.38	5365.78	3237.28	59767.4	68372.7	11109.2	23317.7
AGP_ECOLI	13	13	784.97	Glucose-1-phosphatase OS=Escherichia coli (strain K12) GN=agp PE=1 SV=1	5.90985e+06	6.21483e+06	7.21078e+06	1.29912e+07	4.72792e+06	4.52622e+06	2.52985e+06	3.533e+06	3.33465e+06	3.01486e+06	5.5962e+06	9.04861e+06	6.16695e+06	5.47012e+06	5.25758e+06
RTN_ECOLI	1	1	16.2	Protein Rtn OS=Escherichia coli (strain K12) GN=rtn PE=2 SV=1	18716.2	5260.79	60950.2	69493.9	72817.6	54278.7	0	48287.9	32696.4	25674.2	3161.97	15990.6	0	4937.64	0
DHAS_ECOLI	1	1	76.35	Aspartate-semialdehyde dehydrogenase OS=Escherichia coli (strain K12) GN=asd PE=1 SV=1	185221	66919.4	3191.62	2282.1	0	38149.7	11747.8	4826.3	8960.94	2665.59	77443.6	46062.3	217758	115798	215697
GALU_ECOLI	2	2	63.31	UTP--glucose-1-phosphate uridylyltransferase OS=Escherichia coli (strain K12) GN=galU PE=1 SV=2	222.31	0	0	56.9231	1014.98	3593.11	3200.95	4355.34	6709.04	2155.33	27643.4	0	317708	64412.2	0
YGIS_ECOLI	2	2	152.42	Probable deoxycholate-binding periplasmic protein YgiS OS=Escherichia coli (strain K12) GN=ygiS PE=1 SV=1	163053	74181.3	71410.9	202231	46145.2	153913	22103.9	34344.1	87814.7	40438.6	334762	259594	250664	178905	103435
EFEO_ECOLI	24	24	1985.4	Iron uptake system component EfeO OS=Escherichia coli (strain K12) GN=efeO PE=1 SV=1	5.66941e+06	4.10547e+06	3.27871e+06	7.08422e+06	3.16398e+06	3.28363e+06	2.06447e+06	2.4333e+06	2.56526e+06	1.98439e+06	5.52121e+06	5.24893e+06	5.78999e+06	5.68171e+06	4.39838e+06
ERPA_ECOLI	2	2	99.86	Iron-sulfur cluster insertion protein ErpA OS=Escherichia coli (strain K12) GN=erpA PE=1 SV=1	679363	273646	236726	292707	163878	241176	417855	302859	219938	234294	252932	487062	345112	278287	424849
YHHA_ECOLI	3	3	80.92	Uncharacterized protein YhhA OS=Escherichia coli (strain K12) GN=yhhA PE=3 SV=1	79205.4	1752.74	0	642.523	624.212	16041.7	104221	94673.7	29409	73006.5	121639	12456.1	153859	0	353885
SRA_ECOLI	1	1	25.51	Stationary-phase-induced ribosome-associated protein OS=Escherichia coli (strain K12) GN=sra PE=1 SV=1	0	0	0	0	0	907.127	0	563.404	3158.13	0	0	7792.79	0	0	44659.5
UDG_ECOLI	2	1	28.86	UDP-glucose 6-dehydrogenase OS=Escherichia coli (strain K12) GN=ugd PE=1 SV=1	47778.1	1833.67	0	645.264	405.29	675.301	0	0	0	835.09	39755.4	13989.7	27627.5	13152.1	0
FEPB_ECOLI	2	2	88.34	Ferrienterobactin-binding periplasmic protein OS=Escherichia coli (strain K12) GN=fepB PE=1 SV=1	456817	248194	194438	380784	185875	268878	55080.5	120292	165954	103889	242297	233629	219796	287150	145335
YEBF_ECOLI	4	4	193.84	Protein YebF OS=Escherichia coli (strain K12) GN=yebF PE=1 SV=2	81774.9	84414.7	106458	98241.4	195281	125221	64973.5	260687	167368	259224	112623	67345.1	159467	193128	81420.2
6PGD_ECOLI	9	8	391.95	6-phosphogluconate dehydrogenase, decarboxylating OS=Escherichia coli (strain K12) GN=gnd PE=1 SV=2	2.56398e+06	1.34465e+06	250903	494065	332471	725179	1.29989e+06	710577	782076	625283	1.35827e+06	1.04071e+06	2.7704e+06	760765	3.51018e+06
UPP_ECOLI	2	2	54.72	Uracil phosphoribosyltransferase OS=Escherichia coli (strain K12) GN=upp PE=1 SV=1	22126.8	330.406	4.06279	188.721	197.156	2432.62	24070.6	15494.9	38363.9	5353.86	33909	22010.1	65381.7	0	292036
DPS_ECOLI	4	4	301.98	DNA protection during starvation protein OS=Escherichia coli (strain K12) GN=dps PE=1 SV=2	1.22488e+06	908104	123849	183925	128054	488906	875890	295752	1.41598e+06	195894	1.31303e+06	361844	941224	756696	2.55203e+06
YJJA_ECOLI	2	2	117.4	Uncharacterized protein YjjA OS=Escherichia coli (strain K12) GN=yjjA PE=3 SV=3	50040	0	755.74	0	3507.58	115776	7119.2	0	8528.8	13254.3	44771.6	135703	145401	10128	2989.89
TESA_ECOLI	2	2	46.07	Acyl-CoA thioesterase I OS=Escherichia coli (strain K12) GN=tesA PE=1 SV=1	116955	191540	199283	226011	169798	183562	115150	129264	178986	145319	168411	229883	142474	109522	120974
ALDB_ECOLI	1	1	26.22	Aldehyde dehydrogenase B OS=Escherichia coli (strain K12) GN=aldB PE=1 SV=2	47220.1	0	0	0	0	21423.1	39239.1	0	6135.13	0	105727	0	4090.19	2262.42	498045
LDHD_ECOLI	3	3	235.12	D-lactate dehydrogenase OS=Escherichia coli (strain K12) GN=ldhA PE=1 SV=1	720.422	1999.28	513.573	10028.2	1765.92	28091.7	160005	96254.2	56705.5	60202	0	3520.07	342607	285531	367723
MACA_ECOLI	1	1	13.2	Macrolide export protein MacA OS=Escherichia coli (strain K12) GN=macA PE=1 SV=2	872170	655801	110043	249407	180249	329980	1.98487e+06	332542	484828	230354	396655	425994	1.25087e+06	418829	1.28164e+06
FADA_ECOLI	2	2	97.89	3-ketoacyl-CoA thiolase OS=Escherichia coli (strain K12) GN=fadA PE=1 SV=3	16783.4	2610.11	430.358	0	503.371	2030.38	3060.76	0	11652.5	496.439	21912.1	1444.54	86302.2	13809.5	30085
UNG_ECOLI	1	1	31.53	Uracil-DNA glycosylase OS=Escherichia coli (strain K12) GN=ung PE=1 SV=2	9862.26	2104.68	269.156	1483.13	968.186	12322.9	62206.4	52412.1	25399.5	50786.3	27602.4	30119.6	64693.5	0	106881
YGHU_ECOLI	1	1	29.61	Disulfide-bond oxidoreductase YghU OS=Escherichia coli (strain K12) GN=yghU PE=1 SV=2	47385.8	8185.99	101.546	8186.34	2420.08	7340.78	3136.63	0	11326.5	2438.87	26146.1	15059.2	49371.4	22507.9	63486.5
YQHD_ECOLI	2	2	61.28	Alcohol dehydrogenase YqhD OS=Escherichia coli (strain K12) GN=yqhD PE=1 SV=1	63308.2	9876.44	2743.06	1645.65	0.182306	2949.81	19548.9	0	2001.9	739.519	6459.48	24011.2	249347	13946.7	122116
RRAA_ECOLI	3	2	68.72	Regulator of ribonuclease activity A OS=Escherichia coli (strain K12) GN=rraA PE=1 SV=1	17825.6	2153.29	201.95	288.362	458.859	3286.58	17909.7	11209.5	17315.1	7584.97	7887.63	25841	48.4121	3220.86	277493
ALDA_ECOLI	3	3	204.32	Lactaldehyde dehydrogenase OS=Escherichia coli (strain K12) GN=aldA PE=1 SV=2	97150.5	12682.8	3207.27	16291.7	762.033	51521	24038.3	909.669	79942	647.762	71507.6	26549.7	52951.9	49810.7	247031
CUSF_ECOLI	2	2	51.38	Cation efflux system protein CusF OS=Escherichia coli (strain K12) GN=cusF PE=1 SV=1	345620	23533.8	54852	27230.4	47972.3	72530.1	10639.8	53161.6	43603.6	54986.9	112763	0	61999.9	3421.14	41613
RLMJ_ECOLI	2	1	29.43	Ribosomal RNA large subunit methyltransferase J OS=Escherichia coli (strain K12) GN=rlmJ PE=1 SV=1	302964	22132.2	2017.38	1245.37	2910.63	0	4175	1239.59	0	6391.92	0	2105.37	43040.4	0	6283.83
MAO1_ECOLI	1	1	60.06	NAD-dependent malic enzyme OS=Escherichia coli (strain K12) GN=maeA PE=1 SV=4	0	235.786	30.918	387.276	281.283	0	1606.34	0	0	0	0	0	49881.1	32922.5	43679.3
YCCU_ECOLI	1	1	47.56	Uncharacterized protein YccU OS=Escherichia coli (strain K12) GN=yccU PE=1 SV=2	6817.94	6744.95	131.063	0	0	3843.86	17441.9	3049.67	10886.7	793.899	51.6976	3727.24	0	1772.96	246996
RL24_ECOLI	4	4	160.02	50S ribosomal protein L24 OS=Escherichia coli (strain K12) GN=rplX PE=1 SV=2	239747	32078.4	33193.3	36895.7	228.182	200040	981135	366597	302371	137976	310738	194767	384381	28.0609	778660
ETTA_ECOLI	6	6	123.43	Energy-dependent translational throttle protein EttA OS=Escherichia coli (strain K12) GN=ettA PE=1 SV=2	110463	70431.2	135797	320191	153830	114062	44809.6	82950.3	174651	76373.2	195828	395640	360187	197159	420347
RL17_ECOLI	2	2	100.66	50S ribosomal protein L17 OS=Escherichia coli (strain K12) GN=rplQ PE=1 SV=1	861704	15134.8	4700.35	8768.2	3259.69	3456.53	397319	105966	93969.3	73835.7	53287.1	135653	555219	17451.7	486216
RS8_ECOLI	2	2	26.5	30S ribosomal protein S8 OS=Escherichia coli (strain K12) GN=rpsH PE=1 SV=2	192399	7504.7	731.5	26063.4	1472.94	134971	399749	191928	300688	81225.1	419906	139065	536455	0	7034.09
AIS_ECOLI	6	6	309.69	Lipopolysaccharide core heptose(II)-phosphate phosphatase OS=Escherichia coli (strain K12) GN=ais PE=2 SV=2	3.08744e+06	1.98657e+06	1.54848e+06	3.28474e+06	2.42916e+06	2.11772e+06	1.15126e+06	1.34026e+06	1.97856e+06	827017	6.07515e+06	6.50116e+06	2.83351e+06	3.35986e+06	2.88413e+06
YAHO_ECOLI	5	5	211.88	Uncharacterized protein YahO OS=Escherichia coli (strain K12) GN=yahO PE=3 SV=1	2.38766e+06	1.62165e+06	1.31456e+06	856025	2.93795e+06	1.33203e+06	851840	965365	789934	1.18563e+06	7.40991e+06	4.13119e+06	2.53735e+06	6.14905e+06	1.31075e+06
MALE_ECOLI	30	30	2636.03	Maltose-binding periplasmic protein OS=Escherichia coli (strain K12) GN=malE PE=1 SV=1	5.89177e+07	4.99421e+07	5.34747e+07	1.09719e+08	3.58023e+07	4.26031e+07	1.48598e+07	2.61105e+07	3.33257e+07	3.26495e+07	6.37784e+07	7.49855e+07	5.64407e+07	2.57733e+07	3.32901e+07
YDEI_ECOLI	3	3	43.73	Uncharacterized protein YdeI OS=Escherichia coli (strain K12) GN=ydeI PE=3 SV=1	78110.4	195613	214375	133745	318564	191151	137356	380133	144683	332003	583349	325716	560687	1.35378e+06	367697
NAGZ_ECOLI	1	1	73.76	Beta-hexosaminidase OS=Escherichia coli (strain K12) GN=nagZ PE=1 SV=1	6692.28	0	968.253	0	0	52.0366	0	0	0	40.2444	0	0	163310	66348.3	149992
UDP_ECOLI	4	4	218.72	Uridine phosphorylase OS=Escherichia coli (strain K12) GN=udp PE=1 SV=3	1.51093e+06	684512	176621	174617	199338	474690	362169	315237	516451	325011	642165	329245	1.10341e+06	1.50098e+06	2.55188e+06
PRPC_ECOLI	1	1	20.91	2-methylcitrate synthase OS=Escherichia coli (strain K12) GN=prpC PE=1 SV=2	0	0	0.0146402	958.249	0	0	0	0	0	0	0	14493.1	0	0	308258
GYRA_ECOLI	2	1	30.05	DNA gyrase subunit A OS=Escherichia coli (strain K12) GN=gyrA PE=1 SV=1	0	891.776	375.472	2236.62	117.987	762.997	58062.1	16442.8	14028	1776.96	0	53952.1	201498	427.764	159764
DDPA_ECOLI	17	17	755.46	Probable D,D-dipeptide-binding periplasmic protein DdpA OS=Escherichia coli (strain K12) GN=ddpA PE=2 SV=1	302887	941722	1.14796e+06	1.27857e+06	480842	965882	462239	898241	758735	759645	54489.7	828805	905802	978376	608597
FUMA_ECOLI;FUMB_ECOLI	10	10	521.66	Fumarate hydratase class I, aerobic OS=Escherichia coli (strain K12) GN=fumA PE=1 SV=2	831730	127241	4084.85	4989.43	24199.3	182399	121016	39788.3	172914	13178	508046	426940	534236	14611.2	909655
CLPA_ECOLI	1	1	40.23	ATP-dependent Clp protease ATP-binding subunit ClpA OS=Escherichia coli (strain K12) GN=clpA PE=1 SV=1	0	1193.2	5534.77	10264.4	9328.17	535.089	1567.96	3678.17	4674.96	1697.48	0	0	1944.65	0	172699
TAS_ECOLI	1	1	21.17	Protein tas OS=Escherichia coli (strain K12) GN=tas PE=1 SV=1	5385.04	0	0	0	0	0	0	0	0	0	0	0	192140	139256	0
ATPA_ECOLI	2	2	60.44	ATP synthase subunit alpha OS=Escherichia coli (strain K12) GN=atpA PE=1 SV=1	16694.3	666.716	7553.56	5868.92	3007.63	2927.74	9545.53	6830.95	1033.23	2030.57	37459.3	10490	21977.9	3051.36	25561.7
SLYD_ECOLI	6	6	337.36	FKBP-type peptidyl-prolyl cis-trans isomerase SlyD OS=Escherichia coli (strain K12) GN=slyD PE=1 SV=1	3.16056e+06	579090	166612	108719	100815	1.59515e+06	831978	315598	259398	225280	1.13142e+06	631256	2.06091e+06	555433	2.03673e+06
GUAA_ECOLI	2	2	178.92	GMP synthase [glutamine-hydrolyzing] OS=Escherichia coli (strain K12) GN=guaA PE=1 SV=1	540005	52555.7	47527.4	267.149	57829.5	12174.7	86669.5	38190.6	35253.5	10607.3	121106	40193.3	910240	410432	304759
SYK2_ECOLI	11	8	509.3	Lysine--tRNA ligase, heat inducible OS=Escherichia coli (strain K12) GN=lysU PE=1 SV=2	1.7729e+06	642237	55272.2	49506.6	49492.5	376218	299203	89434.8	436642	63195.6	782827	344658	917335	313545	1.75729e+06
GSH1_ECOLI	3	3	101.95	Glutamate--cysteine ligase OS=Escherichia coli (strain K12) GN=gshA PE=1 SV=1	624.861	572.192	770.196	0.374529	0	0	15741.5	744.562	332.886	71.6049	40143.3	0	5780.32	77114.8	193168
TREA_ECOLI	10	10	546.86	Periplasmic trehalase OS=Escherichia coli (strain K12) GN=treA PE=1 SV=1	127366	296657	574500	395680	287543	532047	220994	499333	488940	459848	764084	823868	1.27684e+06	815502	526614
IHFA_ECOLI	2	2	65.08	Integration host factor subunit alpha OS=Escherichia coli (strain K12) GN=ihfA PE=1 SV=1	117678	68482.4	45195.1	56990.1	6608.89	61889.1	318432	194449	309381	84573.8	174597	102617	148286	55603.9	7.10778
PLIG_ECOLI	5	5	257.2	Inhibitor of g-type lysozyme OS=Escherichia coli (strain K12) GN=pliG PE=1 SV=1	483527	678742	502123	870263	984027	610794	272090	357914	386336	319711	600344	752637	639689	445465	354406
MTNN_ECOLI	3	3	182.36	5'-methylthioadenosine/S-adenosylhomocysteine nucleosidase OS=Escherichia coli (strain K12) GN=mtnN PE=1 SV=1	81847	37253.2	3266.16	3456.58	459.065	22172.7	38309.9	43401.4	37750	51821.4	65229.2	19143.7	98520.8	357.993	368251
CRP_ECOLI	5	5	143.64	cAMP-activated global transcriptional regulator CRP OS=Escherichia coli (strain K12) GN=crp PE=1 SV=1	223114	257786	84590.1	137647	89514.4	100664	206373	100299	207624	78057	114644	379210	597431	304781	244476
DKGA_ECOLI	1	1	47.17	2,5-diketo-D-gluconic acid reductase A OS=Escherichia coli (strain K12) GN=dkgA PE=1 SV=3	348419	3343.19	0	16287.8	2690.17	0	2008.66	0	3194.52	5808.24	0	0	0	0	330434
DHE4_ECOLI	6	6	361.84	NADP-specific glutamate dehydrogenase OS=Escherichia coli (strain K12) GN=gdhA PE=1 SV=1	38525.8	15872.5	5758.49	18892.3	2645.44	1009.11	19737.9	12672.9	5475.71	13562.3	80009.9	2018.83	18313.5	1.22915e+06	217832
ASNA_ECOLI	1	1	19.02	Aspartate--ammonia ligase OS=Escherichia coli (strain K12) GN=asnA PE=1 SV=1	41334.1	14525.4	13969.7	9854.07	7233.81	14373	34816.6	12646.8	50780.6	9417.86	21173.1	16573.4	53591.6	11646.9	63605.8
GLTB_ECOLI	2	2	44.39	Glutamate synthase [NADPH] large chain OS=Escherichia coli (strain K12) GN=gltB PE=1 SV=3	0	11453.4	34904.2	56873.3	40503.9	5863.92	608.442	0	0	1651.12	0	2345.38	92472.5	0	0
ILVB_ECOLI	1	1	31.79	Acetolactate synthase isozyme 1 large subunit OS=Escherichia coli (strain K12) GN=ilvB PE=1 SV=1	0	0	0	0	0	0	0	5675.7	0	1744.7	0	0	11528.3	0	50266.2
OSME_ECOLI	1	1	64.8	Osmotically-inducible lipoprotein E OS=Escherichia coli (strain K12) GN=osmE PE=2 SV=1	0	22592.9	0	0	0	0	0	0	0	0	61460.3	123962	0	0	0
ALKH_ECOLI	2	2	89.92	KHG/KDPG aldolase OS=Escherichia coli (strain K12) GN=eda PE=1 SV=1	2.08422e+06	69690.1	50835.2	12822.7	10489.5	39458.4	213209	84407.9	63560.4	246401	131154	126875	871619	259460	498834
CAN_ECOLI	2	2	90.68	Carbonic anhydrase 2 OS=Escherichia coli (strain K12) GN=can PE=1 SV=1	1.10855e+06	55580	56148.1	10832.8	24647.5	74294.9	162307	102997	62243.6	160938	134216	88186.2	435359	234418	320683
MDH_ECOLI	13	12	852.28	Malate dehydrogenase OS=Escherichia coli (strain K12) GN=mdh PE=1 SV=1	886670	1.32075e+06	289341	57628.4	237293	1.43994e+06	1.4453e+06	453922	1.75681e+06	492245	1.5951e+06	34212.6	1.17169e+06	36456.1	5.64556e+06
OPPA_ECOLI	25	25	1728.51	Periplasmic oligopeptide-binding protein OS=Escherichia coli (strain K12) GN=oppA PE=1 SV=2	7.36118e+06	7.08724e+06	8.61112e+06	1.58678e+07	4.58341e+06	6.44609e+06	1.75696e+06	3.12154e+06	4.2895e+06	3.47667e+06	1.95233e+07	6.05911e+06	5.78342e+06	8.88037e+06	6.74664e+06
ACCA_ECOLI	2	1	40.3	Acetyl-coenzyme A carboxylase carboxyl transferase subunit alpha OS=Escherichia coli (strain K12) GN=accA PE=1 SV=2	14523.2	15.8853	0	0	0	1886.26	13490.4	3990.1	0	2640.98	65304.9	14433.9	0	0	0
HLDD_ECOLI	3	3	115.47	ADP-L-glycero-D-manno-heptose-6-epimerase OS=Escherichia coli (strain K12) GN=hldD PE=1 SV=1	84543.4	19265.6	27088.5	12915.9	17005.6	15624	84980.6	61513	32655.8	28354	15960.5	28629	107438	86811.4	224931
LOLA_ECOLI	7	7	485.21	Outer-membrane lipoprotein carrier protein OS=Escherichia coli (strain K12) GN=lolA PE=1 SV=1	2.13403e+06	2.26923e+06	2.11591e+06	3.49883e+06	1.69121e+06	2.01055e+06	719627	872027	1.35152e+06	1.10535e+06	3.66923e+06	3.58924e+06	2.57078e+06	1.2171e+06	1.94431e+06
IVY_ECOLI	1	1	92.04	Inhibitor of vertebrate lysozyme OS=Escherichia coli (strain K12) GN=ivy PE=1 SV=1	83138.2	0	11808.5	28687.5	16795.7	17015.9	5303.26	3703.88	18538.4	9624.39	130270	75817.6	49324.3	43122.6	93627.4
GLYA_ECOLI	16	16	1053.3	Serine hydroxymethyltransferase OS=Escherichia coli (strain K12) GN=glyA PE=1 SV=1	2.90299e+06	1.46058e+06	305038	389633	327896	1.05712e+06	560639	511444	1.20975e+06	510532	1.8443e+06	1.00391e+06	1.88663e+06	1.88223e+06	1.5533e+06
CATE_ECOLI	1	1	51.29	Catalase HPII OS=Escherichia coli (strain K12) GN=katE PE=1 SV=1	404619	2779.93	0	0	701.191	1193.19	19639.2	45852.6	22437.9	1730.23	1581.68	49405.4	0	8631.18	552.547
PRPB_ECOLI	1	1	30.01	2-methylisocitrate lyase OS=Escherichia coli (strain K12) GN=prpB PE=1 SV=3	34335	0	0	0	0	0	0	0	0	0	29025.6	16164.7	0	0	0
YOBA_ECOLI	1	1	40.52	Protein YobA OS=Escherichia coli (strain K12) GN=yobA PE=1 SV=1	626.868	44647.4	74879.8	93455.9	26785.3	139396	19391.4	51993.2	112206	67418.6	133621	125736	112566	124536	64652.6
YCAC_ECOLI	1	1	38.43	Uncharacterized protein YcaC OS=Escherichia coli (strain K12) GN=ycaC PE=1 SV=1	34610	38091.5	54743	3892.19	5823.33	26366.9	39589.2	4716.98	57140.3	12418.8	46600.9	26993.1	5877.27	9864.25	3320.87
RLMB_ECOLI	1	1	16.45	23S rRNA (guanosine-2'-O-)-methyltransferase RlmB OS=Escherichia coli (strain K12) GN=rlmB PE=1 SV=1	0	0	15020.2	42195.1	0	0	0	0	0	0	0	0	0	0	62531.1
OMPA_ECOLI	7	7	239.67	Outer membrane protein A OS=Escherichia coli (strain K12) GN=ompA PE=1 SV=1	216428	214576	159853	356791	415536	173344	309727	183024	215322	142458	495792	559605	716498	275419	463432
THTM_ECOLI	1	1	20.28	3-mercaptopyruvate sulfurtransferase OS=Escherichia coli (strain K12) GN=sseA PE=1 SV=3	0	25799.8	0	42.136	39.8781	147.187	638.443	48.375	0	241.301	133.057	2.32246	2950.21	20950.9	374681
YJAG_ECOLI	2	2	54.17	Uncharacterized protein YjaG OS=Escherichia coli (strain K12) GN=yjaG PE=4 SV=1	2182.67	1643.77	462.917	0	4233.99	1955.79	21747.5	15449.3	8086.7	2819.98	0	37600.7	117727	58682.8	68138.5
HTPG_ECOLI	15	15	832.67	Chaperone protein HtpG OS=Escherichia coli (strain K12) GN=htpG PE=1 SV=1	394338	370324	424629	419175	239318	269464	1.57408e+06	1.21773e+06	261639	398762	292677	328192	1.42914e+06	109676	2.08277e+06
FTSZ_ECOLI	1	1	55.99	Cell division protein FtsZ OS=Escherichia coli (strain K12) GN=ftsZ PE=1 SV=1	5791.85	0	0	0	0	0	6979.13	1420.11	0	0	0	78599.1	0	1457.26	277968
SPY_ECOLI	5	5	192.54	Periplasmic chaperone Spy OS=Escherichia coli (strain K12) GN=spy PE=1 SV=1	156632	221802	168325	386167	203674	147954	110325	172553	150588	93278.1	605569	521632	1.13712e+06	968154	64446.7
YHHX_ECOLI	1	1	48.67	Uncharacterized oxidoreductase YhhX OS=Escherichia coli (strain K12) GN=yhhX PE=1 SV=1	8731.73	1588.97	0	0	0	995.804	0	0	0	0	0	0	16873.9	2459.82	89546.8
YBAB_ECOLI	1	1	77.35	Nucleoid-associated protein YbaB OS=Escherichia coli (strain K12) GN=ybaB PE=1 SV=1	0	1655.78	0	5606.65	0	40946.8	1296.78	8877.36	3449	0	22722.7	0	0	0	7461.09
PHOL_ECOLI	7	7	277.83	PhoH-like protein OS=Escherichia coli (strain K12) GN=ybeZ PE=3 SV=2	22169.3	3483.5	14267.2	21547	15895.6	6258.77	226460	165884	35447.2	7125.74	131953	60206.8	477031	8223.56	9126.87
LPP_ECOLI	4	4	366.14	Major outer membrane lipoprotein Lpp OS=Escherichia coli (strain K12) GN=lpp PE=1 SV=1	1.1722e+07	2.49554e+06	1.02316e+06	3.45005e+06	855722	5.57283e+06	3.44851e+06	3.29148e+06	3.84923e+06	4.1102e+06	9.36757e+06	1.34374e+07	6.83931e+06	899071	3.6709e+06
ARGT_ECOLI	17	15	1754.01	Lysine/arginine/ornithine-binding periplasmic protein OS=Escherichia coli (strain K12) GN=argT PE=1 SV=3	9.36401e+06	1.36926e+07	1.64411e+07	2.47333e+07	1.06646e+07	8.83826e+06	4.75052e+06	7.73116e+06	7.99177e+06	9.28241e+06	1.85242e+07	1.52508e+07	1.48947e+07	1.04153e+07	9.85719e+06
MPL_ECOLI	1	1	40.78	UDP-N-acetylmuramate--L-alanyl-gamma-D-glutamyl-meso-2,6-diaminoheptandioate ligase OS=Escherichia coli (strain K12) GN=mpl PE=1 SV=3	12043.6	0	0	0	0	4044.85	5619.44	0	0	0	0	0	65787.4	15687.9	69953.8
MPPA_ECOLI	9	9	501.82	Periplasmic murein peptide-binding protein OS=Escherichia coli (strain K12) GN=mppA PE=1 SV=2	503242	431732	547380	701814	301030	370758	213155	289969	306167	244457	500258	776002	778364	311841	499337
HISJ_ECOLI	17	15	1271.82	Histidine-binding periplasmic protein OS=Escherichia coli (strain K12) GN=hisJ PE=1 SV=1	3.58453e+06	3.95483e+06	3.81142e+06	5.58491e+06	3.89762e+06	3.23237e+06	1.38394e+06	2.07573e+06	2.53159e+06	2.56882e+06	4.96549e+06	8.47859e+06	5.79675e+06	6.65925e+06	3.33692e+06
YGIW_ECOLI	6	6	343.55	Protein YgiW OS=Escherichia coli (strain K12) GN=ygiW PE=1 SV=1	887837	1.20868e+06	704314	1.62108e+06	999174	1.164e+06	454136	595186	498727	477980	4.09865e+06	1.68832e+06	1.09516e+06	2.52563e+06	888595
SYK1_ECOLI	9	5	426.44	Lysine--tRNA ligase OS=Escherichia coli (strain K12) GN=lysS PE=1 SV=2	234042	38463.2	18824.6	38621.5	15586.5	46668.1	148336	124183	78336.3	73435.9	63429.9	46717.4	6399.09	161389	593903
ALR2_ECOLI	2	1	26.53	Alanine racemase, catabolic OS=Escherichia coli (strain K12) GN=dadX PE=2 SV=2	0	0	0	0	0	0	0	0	0	0	0	0	0	0	230958
ILVN_ECOLI	1	1	36.38	Acetolactate synthase isozyme 1 small subunit OS=Escherichia coli (strain K12) GN=ilvN PE=1 SV=1	358545	0	0	0	0	0	0	0	0	0	0	0	0	0	0
QUEF_ECOLI	1	1	28.49	NADPH-dependent 7-cyano-7-deazaguanine reductase OS=Escherichia coli (strain K12) GN=queF PE=1 SV=1	0	0	0	0	0	0	0	0	0	0	0	0	26494.9	0	0
SAPA_ECOLI	1	1	82.19	Peptide transport periplasmic protein SapA OS=Escherichia coli (strain K12) GN=sapA PE=3 SV=1	0	0	0	0	0	0	0	0	0	0	0	0	63702	0	0
PTKA_ECOLI	1	1	55.27	Galactitol-specific phosphotransferase enzyme IIA component OS=Escherichia coli (strain K12) GN=gatA PE=3 SV=1	0	52237.5	0	0	0	115479	79455.8	0	226492	0	17849.1	0	0	13.4846	96490.3
YEHZ_ECOLI	6	6	390.89	Glycine betaine-binding protein YehZ OS=Escherichia coli (strain K12) GN=yehZ PE=1 SV=1	96757.5	65732.6	224685	156725	136679	124135	138458	133025	153086	175884	396817	337799	334565	401040	121076
DSBC_ECOLI	10	8	471.24	Thiol:disulfide interchange protein DsbC OS=Escherichia coli (strain K12) GN=dsbC PE=1 SV=1	1.33992e+06	1.15064e+06	850771	1.79424e+06	704445	1.36606e+06	630467	682743	1.06338e+06	619233	3.71577e+06	3.44632e+06	1.61463e+06	2.64744e+06	939267
CYSH_ECOLI	3	3	85.2	Phosphoadenosine phosphosulfate reductase OS=Escherichia coli (strain K12) GN=cysH PE=1 SV=3	23597.1	8133.43	684.307	1210.47	757.909	18702.7	24232.6	22789.7	51837.2	12979.8	23245.1	30906.3	34956.3	0	193532
OMPF_ECOLI;NMPC_ECOLI	14	14	849.99	Outer membrane protein F OS=Escherichia coli (strain K12) GN=ompF PE=1 SV=1	8.36018e+06	6.12669e+06	2.12466e+06	7.22879e+06	2.23472e+06	6.84614e+06	9.31089e+06	6.15748e+06	8.07037e+06	5.1843e+06	1.50612e+07	1.07493e+07	1.33456e+07	490765	1.1216e+07
DADA_ECOLI	2	2	55.1	D-amino acid dehydrogenase OS=Escherichia coli (strain K12) GN=dadA PE=1 SV=1	580550	1.55299e+06	1.77504e+06	1.54564e+06	933055	1.05144e+06	384815	565687	658503	621824	1.51633e+06	47745.6	1.42269e+06	1.56609e+06	816234
DEOB_ECOLI	5	5	208.17	Phosphopentomutase OS=Escherichia coli (strain K12) GN=deoB PE=1 SV=1	703502	209135	44324.2	76771.2	43948.8	174245	236295	127888	372712	72477.8	31795.2	405369	874360	387827	1.11674e+06
BCP_ECOLI	3	3	51.85	Putative peroxiredoxin bcp OS=Escherichia coli (strain K12) GN=bcp PE=1 SV=1	147124	4143.67	1966.1	8870.44	3940.26	20057.9	31791.3	31236.1	35776.4	8643.06	590.791	41951.8	288041	33882.1	186155
ELBB_ECOLI	1	1	46.12	Glyoxalase ElbB OS=Escherichia coli (strain K12) GN=elbB PE=1 SV=1	38048.6	19676.1	6476.92	8769.27	20397.4	25122.9	41310.2	29912.7	22644	24131.2	53063.4	31271.7	2714.27	43981.8	100417
ISCU_ECOLI	4	4	93.74	Iron-sulfur cluster assembly scaffold protein IscU OS=Escherichia coli (strain K12) GN=iscU PE=1 SV=1	204364	96989.5	20517.4	91221.6	96729.6	78493.9	205381	186331	79245.6	61685.2	175606	96020.9	325579	52403.7	674428
OSMC_ECOLI	5	5	188.26	Peroxiredoxin OsmC OS=Escherichia coli (strain K12) GN=osmC PE=1 SV=2	664563	259466	8028.06	10086.2	23419.8	211083	259798	41421.8	400161	24342.1	337605	184734	56437.5	50356.8	331218
YCEH_ECOLI	5	5	152.55	UPF0502 protein YceH OS=Escherichia coli (strain K12) GN=yceH PE=1 SV=3	487545	6684.38	24921.7	944.177	1177.65	2026.58	40457.2	9956.93	7285.06	49099.5	26246	32388.3	226978	14004.9	90783.5
NFUA_ECOLI	2	2	67.39	Fe/S biogenesis protein NfuA OS=Escherichia coli (strain K12) GN=nfuA PE=1 SV=1	2114.76	7436.03	1134.23	1344.77	2817.26	5592.21	120179	31724	18635.8	10896.7	0.527422	17618.1	193964	74689.8	186319
KPYK1_ECOLI	15	14	598.56	Pyruvate kinase I OS=Escherichia coli (strain K12) GN=pykF PE=1 SV=1	429953	179118	121596	60072.9	83894.5	177554	173760	278224	257372	259119	545644	140919	1.18334e+06	1.24969e+06	43274.8
TOLB_ECOLI	12	12	624.94	Protein TolB OS=Escherichia coli (strain K12) GN=tolB PE=1 SV=1	3.41795e+06	2.59635e+06	2.60606e+06	3.6334e+06	1.78243e+06	3.27443e+06	889913	1.8983e+06	2.16516e+06	1.8438e+06	3.77849e+06	5.8279e+06	6.96766e+06	2.73328e+06	4.02857e+06
FUMC_ECOLI	4	4	195.63	Fumarate hydratase class II OS=Escherichia coli (strain K12) GN=fumC PE=1 SV=1	214058	220950	1083.53	4063.47	17611	152173	94805.7	25962.2	125101	15549.1	316040	148549	30123.6	7547.92	51059.3
ARNB_ECOLI	2	1	34.03	UDP-4-amino-4-deoxy-L-arabinose--oxoglutarate aminotransferase OS=Escherichia coli (strain K12) GN=arnB PE=1 SV=2	3927.26	0	0	193.622	0	0	0	0	0	0	0	0	195515	0	0
OPGB_ECOLI	1	1	38.65	Phosphoglycerol transferase I OS=Escherichia coli (strain K12) GN=mdoB PE=3 SV=2	14332.8	0	697.186	610.075	0	1932.19	14045.6	17499.6	12183.6	0	5135	17904.1	59915.6	1800.28	0
TYSY_ECOLI	1	1	58.72	Thymidylate synthase OS=Escherichia coli (strain K12) GN=thyA PE=1 SV=1	19288	87.0881	0.0014484	756.268	0	0	4606.4	17309.8	360.27	2764.48	0	40.5119	115289	59657.2	181611
PSIF_ECOLI	3	3	87.14	Phosphate starvation-inducible protein PsiF OS=Escherichia coli (strain K12) GN=psiF PE=1 SV=1	28827.6	60986.9	73665.4	158266	211338	51997.6	57950.2	163337	107270	136222	142213	134323	219955	586262	223972
RS19_ECOLI	3	3	100.17	30S ribosomal protein S19 OS=Escherichia coli (strain K12) GN=rpsS PE=1 SV=2	638723	51668.3	44306.2	48602.1	45539.2	37376	145156	56989.4	60860.9	73395.7	61906.3	84562.6	159320	44798.5	79459.8
RL33_ECOLI	1	1	88.28	50S ribosomal protein L33 OS=Escherichia coli (strain K12) GN=rpmG PE=1 SV=2	3429.18	51561.5	155993	390512	89033.1	100454	438003	173923	228256	71318.4	256946	245572	13953	101473	860618
ACSA_ECOLI	5	5	332.67	Acetyl-coenzyme A synthetase OS=Escherichia coli (strain K12) GN=acs PE=1 SV=2	803414	130154	2010.51	831.72	1487.17	98148.6	102498	3967.13	243635	8180.6	61319.5	73786.1	211282	2293.99	596333
DSBG_ECOLI	5	5	209.18	Thiol:disulfide interchange protein DsbG OS=Escherichia coli (strain K12) GN=dsbG PE=1 SV=2	67832.6	93844.1	78058.5	167094	74071.5	180907	62375.8	131161	141272	65125.9	57887.1	193268	165537	136384	127824
SYE_ECOLI	5	5	204.34	Glutamate--tRNA ligase OS=Escherichia coli (strain K12) GN=gltX PE=1 SV=1	1.21327e+06	387989	227732	182040	227793	294525	486767	414658	455539	527684	678829	516260	837162	6408.84	1.30046e+06
SUBI_ECOLI	18	18	1349.15	Sulfate-binding protein OS=Escherichia coli (strain K12) GN=sbp PE=1 SV=1	2.45502e+06	3.35665e+06	7.00439e+06	3.89207e+06	6.82061e+06	7.03285e+06	4.60799e+06	6.48266e+06	7.23735e+06	6.5567e+06	3.62169e+07	4.15242e+06	1.21372e+07	2.08148e+07	2.56827e+06
ADHP_ECOLI	1	1	55.65	Alcohol dehydrogenase, propanol-preferring OS=Escherichia coli (strain K12) GN=adhP PE=1 SV=1	81014.7	20375.7	11466.9	3919.16	6093.59	4848.11	6532.06	520.737	21466.7	4917.84	994.037	11267.9	22568.6	3312.4	137108
ARTI_ECOLI	8	8	621.92	Putative ABC transporter arginine-binding protein 2 OS=Escherichia coli (strain K12) GN=artI PE=1 SV=3	7.12519e+06	9.80804e+06	1.0189e+07	1.28357e+07	8.89696e+06	8.58993e+06	3.62919e+06	4.937e+06	6.72306e+06	6.76933e+06	7.82214e+06	1.22402e+07	7.44318e+06	1.34692e+07	8.16409e+06
SPED_ECOLI	2	2	44.52	S-adenosylmethionine decarboxylase proenzyme OS=Escherichia coli (strain K12) GN=speD PE=1 SV=1	1160.27	68.8292	1036.02	37.6693	336.897	1097.76	1403.63	383.806	901.911	868.98	3795.53	5705.28	28531	0	103229
PTRA_ECOLI	10	10	324.51	Protease 3 OS=Escherichia coli (strain K12) GN=ptrA PE=1 SV=1	111788	51620.7	139588	233793	59306.8	144680	46105.3	86083.3	86068.3	55137.4	169923	277326	266407	102378	177124
KBL_ECOLI	6	5	261.8	2-amino-3-ketobutyrate coenzyme A ligase OS=Escherichia coli (strain K12) GN=kbl PE=1 SV=1	191620	97641.6	2551.59	5024.05	1958.39	37846.3	135422	21695.4	37960.6	4749.76	2635.51	43022.8	109976	31529	639090
AROA_ECOLI	1	1	39.88	3-phosphoshikimate 1-carboxyvinyltransferase OS=Escherichia coli (strain K12) GN=aroA PE=1 SV=1	119456	99211	67905	0	25338.4	10979.6	37986.7	20397.5	21197.4	19570.5	43523.8	5198.85	274565	126725	275694
LUXS_ECOLI	4	4	228.45	S-ribosylhomocysteine lyase OS=Escherichia coli (strain K12) GN=luxS PE=1 SV=3	356333	103444	11418.4	6739.06	12009.1	146003	93296.9	33406.1	89667.8	23167.4	81322.5	136002	345782	135068	4941.61
SDHA_ECOLI	1	1	41.52	Succinate dehydrogenase flavoprotein subunit OS=Escherichia coli (strain K12) GN=sdhA PE=1 SV=1	895.48	0	0	0	0	0	0	0	0	0	0	0	0	0	42429.7
PPIA_ECOLI	4	4	377.11	Peptidyl-prolyl cis-trans isomerase A OS=Escherichia coli (strain K12) GN=ppiA PE=1 SV=1	4.91949e+06	2.29448e+06	1.90174e+06	3.99706e+06	1.59726e+06	1.92443e+06	1.59531e+06	822816	2.73414e+06	1.5793e+06	4.36228e+06	5.49875e+06	1.74801e+06	2.54295e+06	1.7702e+06
CUEO_ECOLI	1	1	48.36	Blue copper oxidase CueO OS=Escherichia coli (strain K12) GN=cueO PE=1 SV=2	68660.9	208615	115622	137345	84099.2	331143	124039	212970	230048	97778	1121.65	406863	438945	311583	301571
YNJE_ECOLI	6	6	348.52	Thiosulfate sulfurtransferase YnjE OS=Escherichia coli (strain K12) GN=ynjE PE=1 SV=2	501303	237473	154611	261427	116811	245485	69413	101470	139522	117204	407200	370180	311374	249607	6580.62
ODO1_ECOLI	8	8	296.23	2-oxoglutarate dehydrogenase E1 component OS=Escherichia coli (strain K12) GN=sucA PE=1 SV=1	209623	63075.8	12472.8	49298.9	8755.66	20947.2	79876.3	19845.2	181157	20876.6	43132.9	83240.6	302505	23398.8	201284
CYSP_ECOLI	16	15	947.33	Thiosulfate-binding protein OS=Escherichia coli (strain K12) GN=cysP PE=1 SV=1	8.52651e+06	8.61969e+06	1.04089e+07	1.52796e+07	7.07299e+06	7.49855e+06	3.4837e+06	5.21449e+06	6.55098e+06	7.26254e+06	1.3647e+07	1.47761e+07	8.7278e+06	1.21918e+07	6.62578e+06
AMIC_ECOLI	1	1	45.99	N-acetylmuramoyl-L-alanine amidase AmiC OS=Escherichia coli (strain K12) GN=amiC PE=1 SV=1	0	0	0	0	1189.93	3890.89	0	0	4746.2	0	133258	91807.4	0	0	0
BGLX_ECOLI	19	18	723.48	Periplasmic beta-glucosidase OS=Escherichia coli (strain K12) GN=bglX PE=3 SV=2	94820	186300	351599	493975	196946	323390	102854	255773	232610	134104	165365	684806	875117	460871	489934
ALF1_ECOLI	2	1	55.32	Fructose-bisphosphate aldolase class 1 OS=Escherichia coli (strain K12) GN=fbaB PE=1 SV=2	0	954.892	108.075	390.596	813.232	18566.4	1528	367.112	1711.51	192.4	57833.8	0	17724.1	0	332012
SDHL_ECOLI;SDHM_ECOLI	2	2	113.63	L-serine dehydratase 1 OS=Escherichia coli (strain K12) GN=sdaA PE=1 SV=3	29089.3	23768.6	4881.04	6894.49	7630.12	18103.8	17903.5	7985.66	30173.1	22294.9	64266.4	61974.4	493139	254.809	234001
GSIB_ECOLI	15	15	917.33	Glutathione-binding protein GsiB OS=Escherichia coli (strain K12) GN=gsiB PE=1 SV=1	1.15326e+06	3.15686e+06	3.22482e+06	5.09199e+06	2.29793e+06	3.26297e+06	1.51823e+06	2.29569e+06	2.47839e+06	2.12676e+06	2.93624e+06	2.50884e+06	1.77552e+06	4.58302e+06	2.28811e+06
METE_ECOLI	3	3	89	5-methyltetrahydropteroyltriglutamate--homocysteine methyltransferase OS=Escherichia coli (strain K12) GN=metE PE=1 SV=6	242889	166715	15312.4	9935.78	21997.1	100615	27343.3	6679.08	56822.9	7090.12	46758	66745.8	62713.2	51567.4	165945
CAPP_ECOLI	4	4	193.33	Phosphoenolpyruvate carboxylase OS=Escherichia coli (strain K12) GN=ppc PE=1 SV=1	127046	40092.8	33684.9	17308.9	5461.15	11277.3	77286.6	54924.6	42279	20836.7	43436.9	47630.8	3706.88	106130	38240.3
MAP1_ECOLI	2	1	69.25	Methionine aminopeptidase OS=Escherichia coli (strain K12) GN=map PE=1 SV=1	0	24013.9	2182.62	0	0	5522.22	32730.6	0	10874.4	0	0	29412.2	308618	63865.4	0
OMPX_ECOLI	2	2	76.93	Outer membrane protein X OS=Escherichia coli (strain K12) GN=ompX PE=1 SV=1	528852	161535	29371.1	135289	60476.9	55733.6	158770	166902	159466	129344	268355	152359	139992	130618	159836
HPRT_ECOLI	1	1	26.32	Hypoxanthine phosphoribosyltransferase OS=Escherichia coli (strain K12) GN=hpt PE=1 SV=1	44714.6	811.03	72.953	372.471	0	6540.41	14644.1	12060.8	15594.7	0	0	1237.01	2842.89	139382	150870
ADHE_ECOLI	18	18	1135.79	Aldehyde-alcohol dehydrogenase OS=Escherichia coli (strain K12) GN=adhE PE=1 SV=2	1.01074e+06	437226	59680.6	248669	47717.5	234775	221850	186348	331582	158105	505699	294086	637938	275248	219064
MSRB_ECOLI	1	1	23.03	Peptide methionine sulfoxide reductase MsrB OS=Escherichia coli (strain K12) GN=msrB PE=1 SV=1	8728.34	0	0	2418.34	0	15689.7	10075.8	3890.83	0	0	12122.3	0	12487.8	0	30811.4
YBGS_ECOLI	3	3	142.47	Uncharacterized protein YbgS OS=Escherichia coli (strain K12) GN=ybgS PE=3 SV=1	308516	632276	319308	568035	414978	215651	670686	333721	580335	271194	496633	1.69728e+06	458747	3.11127e+06	374673
YTFJ_ECOLI	5	5	200.69	Uncharacterized protein YtfJ OS=Escherichia coli (strain K12) GN=ytfJ PE=1 SV=1	268326	339911	421157	323396	277279	256446	177423	211928	195642	182021	476814	479076	241862	545664	247088
LPXD_ECOLI	1	1	90.68	UDP-3-O-(3-hydroxymyristoyl)glucosamine N-acyltransferase OS=Escherichia coli (strain K12) GN=lpxD PE=1 SV=2	16531.2	27013.7	36903.7	21501.9	17512.3	29977	26242.1	33026.6	22524.6	22736.4	29497.6	4030.49	54280.2	42089.5	105417
RSUA_ECOLI	2	2	66.38	Ribosomal small subunit pseudouridine synthase A OS=Escherichia coli (strain K12) GN=rsuA PE=1 SV=1	763037	1110.83	11190.7	226.232	8391.74	16434.3	19970.4	8771.21	15950.4	7977.05	666.456	3992.59	89214	4180.86	44476.8
ACEA_ECOLI	15	15	1214.14	Isocitrate lyase OS=Escherichia coli (strain K12) GN=aceA PE=1 SV=1	1.0319e+07	3.74929e+06	349004	433102	544494	2.23831e+06	2.50181e+06	553231	5.03434e+06	753842	1.43983e+06	1.88424e+06	1.51585e+06	1.508e+06	6.4022e+06
ARTJ_ECOLI	13	13	1051.84	ABC transporter arginine-binding protein 1 OS=Escherichia coli (strain K12) GN=artJ PE=1 SV=2	2.32674e+06	2.88113e+06	3.0876e+06	3.11963e+06	2.26966e+06	2.54396e+06	1.17037e+06	1.3993e+06	1.99209e+06	1.66937e+06	4.91365e+06	6.17606e+06	2.94772e+06	3.22175e+06	1.5188e+06
YCII_ECOLI	1	1	37.13	Protein YciI OS=Escherichia coli (strain K12) GN=yciI PE=1 SV=1	139925	61914.5	9762.02	2207.47	3230.66	52478.8	34747.1	18506.5	58769	22103.6	104547	86.7967	96397.3	170689	238383
ILVC_ECOLI	9	8	358.13	Ketol-acid reductoisomerase (NADP(+)) OS=Escherichia coli (strain K12) GN=ilvC PE=1 SV=4	130633	115577	49777.6	78705.6	23510.9	125993	87295.6	51627.6	101775	86367.9	218101	44683.9	17963.8	623880	511319
POTD_ECOLI	12	12	935.47	Spermidine/putrescine-binding periplasmic protein OS=Escherichia coli (strain K12) GN=potD PE=1 SV=1	3.05963e+06	3.05707e+06	2.35947e+06	4.63081e+06	2.3687e+06	3.0521e+06	1.16068e+06	1.83828e+06	2.32218e+06	2.23647e+06	2.52316e+06	5.81433e+06	3.74878e+06	2.94096e+06	3.02923e+06
YAIE_ECOLI	1	1	23.75	UPF0345 protein YaiE OS=Escherichia coli (strain K12) GN=yaiE PE=3 SV=1	5829.25	94390.4	4592.19	6078.51	17820.7	42536.3	29076.8	11011.1	83174.9	29218.4	40800.1	0	136169	223082	304296
GCSH_ECOLI	1	1	30.6	Glycine cleavage system H protein OS=Escherichia coli (strain K12) GN=gcvH PE=1 SV=2	74027.9	51639.7	1727.1	6474.94	6483.07	62511.9	69508.8	26465.4	107968	16936.7	149903	0	378148	248099	593559
TPIS_ECOLI	12	12	894.57	Triosephosphate isomerase OS=Escherichia coli (strain K12) GN=tpiA PE=1 SV=1	4.81011e+06	297515	539225	103739	205724	442649	501695	266618	576902	768895	1.04044e+06	519537	838779	960003	980918
GNTK_ECOLI	6	6	301.41	Thermoresistant gluconokinase OS=Escherichia coli (strain K12) GN=gntK PE=1 SV=4	9.36283e+06	61024.9	383954	74295.3	119077	64388.4	123781	75305.9	140785	882193	208849	342101	875547	72188.2	120198
YCEI_ECOLI	8	8	568.33	Protein YceI OS=Escherichia coli (strain K12) GN=yceI PE=1 SV=1	896771	1.09157e+06	1.25219e+06	2.44352e+06	949113	1.29076e+06	442776	729644	929017	861570	2.42876e+06	2.1816e+06	2.04905e+06	1.15283e+06	998838
EFEB_ECOLI	3	3	86.59	Deferrochelatase/peroxidase EfeB OS=Escherichia coli (strain K12) GN=efeB PE=1 SV=2	61650.6	130403	102853	147208	70745.8	84901.8	56257.7	73789.1	91315.8	36642.6	76734.3	129596	181093	116608	125169
YCFP_ECOLI	1	1	20.69	UPF0227 protein YcfP OS=Escherichia coli (strain K12) GN=ycfP PE=1 SV=1	58779.3	59761.3	9647.11	11777	9551.42	20500.8	21244.6	6081.09	40151	4283.35	11401.3	37146.5	119413	44591.1	14571.4
CPXP_ECOLI	1	1	67.51	Periplasmic protein CpxP OS=Escherichia coli (strain K12) GN=cpxP PE=1 SV=1	0	9689.41	109565	0	0	119250	0	27040	0	10586.5	0	0	149241	0	78031.1
RECA_ECOLI	3	3	29.81	Protein RecA OS=Escherichia coli (strain K12) GN=recA PE=1 SV=2	13180.1	859.94	663.895	1487.7	812.767	744.99	14757.3	9377.75	15313.6	479.854	2143.88	7730.83	56231	0	115816
USHA_ECOLI	8	7	369.4	Protein UshA OS=Escherichia coli (strain K12) GN=ushA PE=1 SV=2	732732	600598	796748	1.25724e+06	369546	796385	334539	440206	568612	452154	1.35866e+06	782690	591908	772874	591200
MLAC_ECOLI	12	12	604.71	Probable phospholipid-binding protein MlaC OS=Escherichia coli (strain K12) GN=mlaC PE=1 SV=1	2.58879e+06	3.47307e+06	2.36814e+06	3.24658e+06	1.87913e+06	3.30993e+06	1.25645e+06	1.67098e+06	2.58408e+06	2.27497e+06	5.55618e+06	6.3297e+06	3.21224e+06	2.30132e+06	671985
PSPE_ECOLI	2	2	212.33	Thiosulfate sulfurtransferase PspE OS=Escherichia coli (strain K12) GN=pspE PE=1 SV=1	878208	362525	442084	1.06974e+06	260665	1.33352e+06	185296	533395	293179	1.27841e+06	1.10563e+06	884492	1.05686e+06	752525	808987
FUR_ECOLI	6	6	552.16	Ferric uptake regulation protein OS=Escherichia coli (strain K12) GN=fur PE=1 SV=1	3.40116e+07	541907	1.1315e+06	355391	342642	215449	1.99175e+06	778582	471566	4.93484e+06	987102	1.40135e+06	2.33618e+06	765927	636989
SURA_ECOLI	12	12	719.48	Chaperone SurA OS=Escherichia coli (strain K12) GN=surA PE=1 SV=1	1.28188e+06	1.04055e+06	662483	923745	463161	1.07384e+06	632184	1.06233e+06	868976	496376	620440	2.48373e+06	1.56693e+06	1.22761e+06	717656
GCH1L_ECOLI	1	1	44.98	GTP cyclohydrolase 1 type 2 homolog OS=Escherichia coli (strain K12) GN=ybgI PE=1 SV=1	11242	1531.04	663.402	0	0	1026.27	3166.67	2948.37	0	1805.68	0	35.2071	0	454083	480213
YDEN_ECOLI	5	5	277.96	Uncharacterized sulfatase YdeN OS=Escherichia coli (strain K12) GN=ydeN PE=3 SV=2	161059	179587	264882	284887	136308	215358	81753.5	146692	166082	87572.3	601969	325475	345745	190386	86901.5
UGPB_ECOLI	14	14	830.89	sn-glycerol-3-phosphate-binding periplasmic protein UgpB OS=Escherichia coli (strain K12) GN=ugpB PE=1 SV=1	1.45907e+06	1.38895e+06	1.70989e+06	1.49962e+06	923373	1.48575e+06	642161	1.42818e+06	1.15585e+06	1.24564e+06	2.72388e+06	3.01923e+06	3.34452e+06	1.16636e+06	1.53417e+06
ASTC_ECOLI	3	3	124.5	Succinylornithine transaminase OS=Escherichia coli (strain K12) GN=astC PE=1 SV=1	374614	30423.9	34041.2	857.854	4225.27	2620.13	103951	4066.68	82751.7	3890.87	60758.3	17167.3	18221.4	9558.67	401172
MASY_ECOLI	5	5	182.79	Malate synthase A OS=Escherichia coli (strain K12) GN=aceB PE=1 SV=1	1.72223e+06	195392	10995.7	13784.4	103103	257280	141932	58644	280434	59493.9	252866	186296	274643	1421.74	2.41901e+06
NUDK_ECOLI	2	2	19.04	GDP-mannose pyrophosphatase NudK OS=Escherichia coli (strain K12) GN=nudK PE=1 SV=2	87118.6	457.71	1558.12	0	334.433	499.792	4369.01	924.743	1409.76	324.634	0	1627.42	9828.5	5665.67	86082.4
ECOT_ECOLI	7	6	527.54	Ecotin OS=Escherichia coli (strain K12) GN=eco PE=1 SV=1	1.76641e+06	2.06377e+06	1.76871e+06	2.27996e+06	1.52007e+06	2.34591e+06	1.12251e+06	1.39033e+06	1.8701e+06	956568	3.41315e+06	3.8388e+06	3.3599e+06	2.00649e+06	1.79746e+06
GATD_ECOLI	7	7	326.8	Galactitol-1-phosphate 5-dehydrogenase OS=Escherichia coli (strain K12) GN=gatD PE=1 SV=1	1.31334e+06	411211	122584	40328.4	44829.9	244182	206308	29903.9	439779	36574.4	364094	98540.5	152588	263643	907901
SODC_ECOLI	5	5	461.92	Superoxide dismutase [Cu-Zn] OS=Escherichia coli (strain K12) GN=sodC PE=1 SV=1	1.20914e+06	2.512e+06	1.91233e+06	1.75774e+06	2.32074e+06	911724	999339	1.90944e+06	1.05455e+06	2.27505e+06	2.53408e+06	1.31281e+06	2.69439e+06	4.61112e+06	1.51625e+06
RLMI_ECOLI	1	1	24.43	Ribosomal RNA large subunit methyltransferase I OS=Escherichia coli (strain K12) GN=rlmI PE=1 SV=2	0	0	515.805	2094.82	886.756	2015.99	0	2075.09	0	249.189	2461.59	0	138670	2387.82	0
DSBA_ECOLI	11	11	740.56	Thiol:disulfide interchange protein DsbA OS=Escherichia coli (strain K12) GN=dsbA PE=1 SV=1	3.93521e+06	3.42594e+06	3.18419e+06	4.60372e+06	2.73441e+06	4.21439e+06	2.3352e+06	2.55215e+06	3.23112e+06	2.57967e+06	9.57897e+06	5.47964e+06	5.5055e+06	6.03895e+06	2.48716e+06
HDHA_ECOLI	1	1	43.38	7-alpha-hydroxysteroid dehydrogenase OS=Escherichia coli (strain K12) GN=hdhA PE=1 SV=1	92644.5	555.007	0	0	0	253.225	0	605.741	0	0	0	0	0	0	304445
TNAA_ECOLI	22	21	1271.33	Tryptophanase OS=Escherichia coli (strain K12) GN=tnaA PE=1 SV=1	2.74698e+06	1.15979e+06	252936	141048	273147	708619	865377	185403	1.55122e+06	180664	907281	543560	424942	374326	2.90366e+06
YDJA_ECOLI	3	3	183.33	Putative NAD(P)H nitroreductase YdjA OS=Escherichia coli (strain K12) GN=ydjA PE=1 SV=1	982.314	1537.19	5938.6	1135.43	2691.66	130.574	16804.3	1029.01	428.7	1168.96	9269.32	249.556	597831	8568.59	15.9548
CPXR_ECOLI	1	1	21.07	Transcriptional regulatory protein CpxR OS=Escherichia coli (strain K12) GN=cpxR PE=1 SV=1	58269.9	0	5893.97	5875.45	2818.58	206.273	58074	12842.5	56703.1	0	62347.2	31095.3	0	2571.9	174204
YDCS_ECOLI	18	18	1019.81	Putative ABC transporter periplasmic-binding protein YdcS OS=Escherichia coli (strain K12) GN=ydcS PE=3 SV=1	1.0152e+06	1.57045e+06	2.04529e+06	2.31653e+06	1.3815e+06	1.58884e+06	875728	1.52996e+06	1.4609e+06	1.90301e+06	2.72555e+06	2.97114e+06	2.7065e+06	1.23706e+06	1.9243e+06
YDFG_ECOLI	1	1	87.45	NADP-dependent 3-hydroxy acid dehydrogenase YdfG OS=Escherichia coli (strain K12) GN=ydfG PE=1 SV=2	67273.3	0	0	4459.46	0	0	29330.4	0	14979	0	0	0	161452	0	376835
YGGE_ECOLI	9	9	291.88	Uncharacterized protein YggE OS=Escherichia coli (strain K12) GN=yggE PE=4 SV=1	335776	170023	427954	508095	286675	440894	130011	353293	335696	142887	706502	563404	834843	54407.9	497890
TAUA_ECOLI	12	12	887.63	Taurine-binding periplasmic protein OS=Escherichia coli (strain K12) GN=tauA PE=1 SV=1	708618	684409	661777	1.1164e+06	346244	768558	498020	442673	625683	468301	1.5479e+06	1.70309e+06	1.01468e+06	359320	502718
PTSN_ECOLI	1	0	38.17	Nitrogen regulatory protein OS=Escherichia coli (strain K12) GN=ptsN PE=1 SV=1	0	0	0	0	0	0	0	0	0	0	0	0	0	0	0
RL34_ECOLI	1	0	19.84	50S ribosomal protein L34 OS=Escherichia coli (strain K12) GN=rpmH PE=1 SV=1	0	0	0	0	0	0	0	0	0	0	0	0	0	0	0
CSPG_ECOLI	3	0	86.41	Cold shock-like protein CspG OS=Escherichia coli (strain K12) GN=cspG PE=1 SV=1	0	0	0	0	0	0	0	0	0	0	0	0	0	0	0
PAL_ECOLI	1	0	79.52	Peptidoglycan-associated lipoprotein OS=Escherichia coli (strain K12) GN=pal PE=1 SV=1	0	0	0	0	0	0	0	0	0	0	0	0	0	0	0
ARCA_ECOLI	1	0	35.02	Aerobic respiration control protein ArcA OS=Escherichia coli (strain K12) GN=arcA PE=1 SV=1	0	0	0	0	0	0	0	0	0	0	0	0	0	0	0

## Sheet: 2. Periplasm_quantile_norm
	EU					EI					GI
	EUI_08	EUI_09	EUI_10	EUI_11	EUI_12	EI_26	EI_27	EI_28	EI_29	EI_30	GI_44	GI_45	GI_46	GI_47	GI_48
LRP_ECOLI	10.768	42.4652	618.628	805.298	562.239	8284.35	21495	32970.3	49017.9	18227.6	106480	95095.1	55994.6	128342	49195.9
EGFP_MAN	150483	351152	414229	423487	571789	117407	56823.1	71486.2	173473	162162	1.262e+07	1.68423e+07	5.21212e+07	1.8128e+07	7.2676e+06
BLAC_MAN	1.50646e+07	1.377e+07	1.262e+07	1.50646e+07	8.27201e+06	5.34029e+06	1.87353e+06	1.45295e+06	3.90159e+06	1.74201e+06	7.64686e+07	7.64686e+07	7.64686e+07	7.64686e+07	7.64686e+07
HSLV_ECOLI	16121.4	26363.4	55308.5	46647.4	20456.2	37120.6	44845.8	59748.5	19425.9	102055	596312	250547	967865	1.36088e+06	240144
NUSA_ECOLI	814295	482514	381687	325014	253161	7.72104e+06	5.21212e+07	7.64686e+07	3.04842e+07	2.13299e+07	514771	432526	325014	318045	253161
SSB_ECOLI	2916.32	23144.3	43625.5	38783.7	52636.4	26363.4	28497.4	9634.83	12997.8	11568.3	55308.5	385540	207137	152635	187508
PEPQ_ECOLI	26624.8	33889.3	70630.1	78053.2	73499.4	40597.5	17304	48169.3	32156.9	63732	76636.7	65689.7	78053.2	66884.3	115210
IF1_ECOLI	24137.7	24953	22000.9	84361.3	36312	80968.4	123420	207137	84361.3	229970	124166	117407	297556	122142	57953.1
FER_ECOLI	1460.89	3075.61	30256.5	9976.97	10151	13826.2	12997.8	36312	20212.5	53636.5	46647.4	21185.2	10420.7	64950.1	30256.5
DNAK_ECOLI	866889	596312	423487	508219	385540	737708	3.90159e+06	3.44346e+06	967865	1.87353e+06	2.78138e+06	5.03214e+06	9.4778e+06	1.377e+07	2.13299e+07
SLYB_ECOLI	8284.35	17811.2	15820.4	74563.5	29306.3	4944.06	15820.4	12384	9344.78	12727.6	92988.8	178553	64950.1	62187.1	34446.5
GLMS_ECOLI	94342.2	146457	102055	114407	173473	205276	114407	123420	132899	142995	354861	240144	423487	563119	414229
EFG_ECOLI	1.32534e+06	1.49299e+06	1.83184e+06	1.58244e+06	1.49299e+06	2.58728e+06	9.4778e+06	5.9672e+06	3.0194e+06	4.74884e+06	2.47486e+06	2.18175e+06	6.3524e+06	3.62352e+06	2.70307e+06
CH60_ECOLI	1.22511e+06	1.52407e+06	445438	652766	679057	2.39507e+06	1.8128e+07	1.50646e+07	6.7547e+06	8.27201e+06	4.53269e+06	5.74669e+06	2.13299e+07	1.50646e+07	3.76213e+07
OTC1_ECOLI:OTC2_ECOLI	5642.41	21185.2	37469.6	14319.8	26624.8	18456.6	13826.2	10151	17304	20066	26624.8	62187.1	140396	202671	36728.1
IF3_ECOLI	26363.4	36312	17562.4	54319.5	33889.3	56372.2	197822	179656	99193.2	102828	181167	165757	302504	105524	423487
HSLO_ECOLI	37120.6	45463.4	46647.4	112731	75010	69193.5	287549	229970	42053	105524	224202	195930	520255	381687	617800
SYM_ECOLI	29306.3	22000.9	48169.3	61665.1	60276.6	20713.9	20066	45087.1	32458	27699.7	100045	71486.2	50291	346339	73984.1
RS20_ECOLI	315529	302504	154809	210883	227100	445438	1.78316e+06	1.55499e+06	1.22511e+06	1.22511e+06	855459	1.04508e+06	1.98651e+06	428365	906588
THIB_ECOLI	63732	202671	148483	330385	245116	122142	23842.1	66884.3	46280.2	126352	641487	1.38994e+06	341274	855459	151580
DBHB_ECOLI	216838	131551	172326	173473	218927	1.26575e+06	711879	866889	935749	361104	689340	395096	280359	229970	445438
RS13_ECOLI	482514	207137	207137	318045	213873	283326	906588	1.02209e+06	881381	762030	1.49299e+06	1.17151e+06	866889	762030	1.41393e+06
CH10_ECOLI	724116	318045	209332	121699	280359	855459	2.39507e+06	2.31397e+06	1.10996e+06	1.94382e+06	1.74201e+06	1.26575e+06	4.74884e+06	2.78138e+06	3.44346e+06
CSPA_ECOLI	40597.5	154809	50829.4	53225.8	150483	264408	617800	673335	264408	553683	92114.2	229970	243195	315529	195930
SYI_ECOLI	158958	144430	243195	138706	283326	176278	119563	197822	146457	373958	315529	351152	381687	385540	1.13858e+06
FABI_ECOLI	62187.1	20456.2	29306.3	25784.4	54319.5	549021	173473	132899	168437	92114.2	365306	80968.4	240144	142995	245116
RL22_ECOLI	373958	268613	253161	201404	271987	385540	1.13858e+06	855459	617800	652766	423487	855459	641487	445438	311065
FABA_ECOLI	61665.1	96790.5	119563	192365	210883	83164.5	140396	213873	111230	381687	165757	154809	391027	148483	213873
RL25_ECOLI	224202	161135	142270	181167	167217	247257	432526	617800	432526	630292	207137	417678	855459	549021	1.02209e+06
RS18_ECOLI	85653.1	57953.1	39804.7	56823.1	49017.9	109891	185644	144430	247257	103430	174727	181167	92114.2	72303.3	132899
SYS_ECOLI	234044	101392	105524	83164.5	73984.1	150483	255491	221837	205276	227100	414229	423487	528290	845482	297556
DEGQ_ECOLI	37674	49017.9	89286.1	144430	82475	130957	94342.2	209332	104615	87138	89930	69193.5	174727	37120.6	25784.4
GLMM_ECOLI	20212.5	89930	88138.9	126352	131551	53225.8	66299.8	66299.8	53225.8	83164.5	105524	82475	54319.5	210883	130957
DXR_ECOLI	5485.59	7013.3	618.628	805.298	8583.52	0	0.473852	14.9022	0.473852	22.7983	3905.61	13354.6	27117.9	1402.34	29850.4
TYPA_ECOLI	58393.8	94342.2	162162	100045	47460.8	98604.5	358576	373958	138706	201404	212716	140396	294953	177246	294953
GPMI_ECOLI	10.768	42.4652	618.628	805.298	562.239	0	6522.44	9976.97	9107.47	22.7983	11568.3	19425.9	24137.7	54319.5	16121.4
PHSM_ECOLI	514771	537359	520255	630292	514771	641487	451595	485076	414229	457161	711879	589209	436850	391027	473951
YEBC_ECOLI	78053.2	63032.5	51584.6	48651.6	48169.3	45087.1	138706	162162	92114.2	123420	150483	109891	227100	181167	227100
DBHA_ECOLI	283326	200106	264408	178553	228806	1.04508e+06	563119	596312	892941	236478	1.26575e+06	762030	834560	307698	967865
TKT1_ECOLI	464711	514771	395096	195930	354861	665974	1.10996e+06	1.10996e+06	787996	967865	699969	814295	2.18175e+06	1.74201e+06	2.12312e+06
FABF_ECOLI	549021	617800	337418	341274	307698	553683	1.06233e+06	845482	537359	814295	665974	982321	1.41393e+06	1.34242e+06	2.06451e+06
SYV_ECOLI	209332	102828	163966	216838	112731	89930	126352	234044	114407	207137	247257	253161	358576	207137	291037
SYT_ECOLI	51144.7	125277	49017.9	255491	104615	123420	95995.2	95995.2	126352	114407	213873	228806	307698	361104	1.38994e+06
FABD_ECOLI	391027	325014	258018	177246	255491	428365	679057	582088	337418	866889	571789	490554	787996	679057	892941
PYRG_ECOLI	101392	168437	123420	130957	109891	181167	325014	369786	183132	224202	85653.1	118364	17811.2	52636.4	31015.9
THGA_ECOLI	10.768	42.4652	618.628	805.298	562.239	108230	125277	15820.4	294953	49640.1	118364	112731	11173.8	0	313.637
GPMA_ECOLI	1.34242e+06	1.41393e+06	1.00624e+06	762030	659272	571789	275881	311065	497467	508219	1.13858e+06	1.78316e+06	2.91515e+06	2.39507e+06	3.73616e+06
GRPE_ECOLI	711879	229970	59051.2	40118.8	77485.5	1.10996e+06	6.7547e+06	6.7547e+06	1.87353e+06	3.81956e+06	953081	866889	1.06233e+06	1.55499e+06	1.36088e+06
RL7_ECOLI	1.29375e+06	699969	369786	537359	563119	5.03214e+06	6.3524e+06	3.30491e+06	2.26777e+06	1.36088e+06	3.44346e+06	1.20142e+06	2.12312e+06	3.0194e+06	4.74884e+06
HNS_ECOLI	131551	77485.5	218927	264408	95995.2	183132	264408	508219	514771	221837	385540	377753	209332	156163	652766
RRF_ECOLI	121699	266495	136679	79032.6	162162	210883	294953	381687	377753	582088	337418	787996	451595	123420	553683
PURA_ECOLI	99193.2	54319.5	127021	146457	146457	53636.5	29306.3	43417.3	49195.9	64297.2	96790.5	77485.5	266495	213873	162162
GCST_ECOLI	31842.2	83164.5	221837	101392	137726	32458	5834.86	32156.9	34727.8	45087.1	54859.9	129350	122142	167217	381687
SODF_ECOLI	2.91515e+06	3.73616e+06	1.67866e+06	1.13858e+06	1.52407e+06	1.64219e+06	2.47486e+06	2.12312e+06	2.39507e+06	2.31397e+06	3.90159e+06	3.81956e+06	5.34029e+06	1.02702e+07	1.68423e+07
G6PI_ECOLI	330385	245116	358576	291037	236478	490554	216838	315529	202671	337418	537359	264408	827079	711879	689340
OPDA_ECOLI	102055	66299.8	50291	47109	50829.4	70630.1	100045	122142	68207.2	260609	55994.6	302504	711879	630292	300177
EFPL_ECOLI	4944.06	14507.6	23842.1	36312	24137.7	8583.52	14507.6	17562.4	12727.6	23144.3	8284.35	25262	92988.8	13579.5	31400.4
RL4_ECOLI	146457	83676.1	85653.1	76636.7	122142	100045	414229	354861	369786	213873	190271	168437	275881	108230	176278
FEPA_ECOLI	457161	373958	563119	1.29375e+06	805827	596312	673335	563119	485076	892941	156163	337418	123420	137726	41771.4
TOP1_ECOLI	64950.1	140396	268613	391027	297556	89286.1	172326	167217	85653.1	150483	255491	185644	131551	457161	192365
TIG_ECOLI	1.00624e+06	280359	227100	136679	311065	514771	3.30491e+06	2.47486e+06	982321	1.10996e+06	1.32534e+06	1.06233e+06	2.78138e+06	1.41393e+06	4.32915e+06
NFSB_ECOLI	451595	787996	673335	260609	497467	724116	1.20142e+06	921041	855459	1.32534e+06	762030	906588	1.32534e+06	1.52407e+06	1.45295e+06
HINT_ECOLI	36728.1	47109	26624.8	17304	37674	37674	33889.3	39804.7	41106.4	39804.7	60276.6	63032.5	28497.4	80968.4	40118.8
YIFE_ECOLI	75010	27699.7	49195.9	17562.4	21495	659272	106480	142270	124166	136679	195930	107735	10151	98604.5	36312
YFBU_ECOLI	19645.6	60276.6	18749.4	26624.8	49195.9	33889.3	63032.5	44264.4	38002.1	43417.3	473951	37674	56823.1	89286.1	72303.3
PROA_ECOLI	46647.4	73984.1	42053	47460.8	69999.9	44264.4	72303.3	75010	40597.5	108230	1.34242e+06	66884.3	117407	200106	86221
SYY_ECOLI	333410	377753	385540	358576	346339	369786	385540	318045	423487	268613	243195	659272	750426	1.17151e+06	787996
APBC_ECOLI	10.768	42.4652	618.628	805.298	562.239	0	0.473852	14.9022	0.473852	22.7983	4020.3	0.473852	5642.41	3574.95	86.3396
PDXJ_ECOLI	104615	183132	165757	243195	183132	91050.1	52147.3	73984.1	59748.5	149745	173473	94342.2	245116	358576	156163
IMDH_ECOLI	25262	82475	20212.5	109891	15593.7	515.068	853.168	14.9022	562.239	22.7983	9976.97	3408.4	675.017	115210	4335.04
CLPB_ECOLI	297556	108230	56372.2	29850.4	44845.8	243195	953081	953081	395096	405228	185644	549021	2.58728e+06	921041	1.00624e+06
GLMU_ECOLI	55308.5	87138	167217	124166	205276	61665.1	34446.5	51144.7	26624.8	50829.4	104615	46280.2	95095.1	124166	79032.6
RS17_ECOLI	34446.5	43417.3	45463.4	43625.5	61143.9	34084.6	24137.7	151580	119563	107735	130957	41106.4	108230	49017.9	104615
YPHF_ECOLI	2.70307e+06	3.544e+06	4.53269e+06	5.34029e+06	2.58728e+06	845482	101392	333410	385540	537359	582088	967865	200106	322196	94342.2
ACNB_ECOLI	1.02209e+06	212716	291037	432526	490554	165757	92988.8	86221	144430	146457	508219	482514	1.64219e+06	1.29375e+06	2.47486e+06
IPYR_ECOLI	423487	892941	737708	659272	827079	630292	724116	814295	659272	906588	935749	737708	1.38994e+06	3.544e+06	1.87353e+06
RS4_ECOLI	163966	103430	63032.5	161135	121699	149745	354861	341274	240144	177246	178553	212716	161135	102055	210883
SECB_ECOLI	497467	234044	255491	69193.5	161135	464711	921041	1.20142e+06	520255	689340	750426	605053	490554	1.13858e+06	673335
YRDA_ECOLI	174727	205276	99193.2	221837	192365	102055	190271	118364	109120	130957	240144	148483	315529	253161	400567
CPOB_ECOLI	258018	445438	679057	1.34242e+06	866889	921041	537359	665974	689340	528290	1.10996e+06	1.49299e+06	549021	1.32534e+06	630292
RL18_ECOLI	34727.8	26105.4	45087.1	23842.1	10886.2	15443.6	346339	63032.5	29306.3	55308.5	132899	92988.8	137726	179656	341274
SSUA_ECOLI	130957	283326	1.04508e+06	497467	1.58244e+06	935749	1.04508e+06	1.74201e+06	1.83184e+06	2.18175e+06	2.91515e+06	2.70307e+06	1.10996e+06	2.06451e+06	490554
RS12_ECOLI	161135	27449.6	26105.4	34446.5	34446.5	75010	283326	291037	227100	59051.2	183132	218927	152635	50829.4	247257
RL1_ECOLI	369786	132899	65689.7	150483	102055	294953	659272	436850	563119	245116	234044	630292	805827	224202	814295
SYL_ECOLI	275881	197822	128342	107735	250547	162162	369786	358576	213873	294953	297556	391027	673335	724116	178553
FTNA_ECOLI	177246	165757	61665.1	106480	116501	97860.7	192365	200106	150483	185644	245116	158958	181167	589209	271987
DAPA_ECOLI	205276	227100	95095.1	64297.2	163966	167217	236478	172326	130957	297556	307698	187508	497467	673335	464711
ISCS_ECOLI	30256.5	32156.9	9107.47	32970.3	45087.1	49017.9	156163	218927	64297.2	145441	73499.4	52636.4	212716	97860.7	87138
EPTB_ECOLI	114407	187508	134381	385540	94342.2	39375.6	15443.6	20903.9	29850.4	29850.4	128342	197822	33889.3	48651.6	23144.3
RL2_ECOLI	53636.5	42.4652	618.628	805.298	562.239	0	1402.34	14.9022	0.473852	22.7983	16280.7	311065	271987	60276.6	515.068
SYFA_ECOLI	57953.1	42.4652	618.628	10420.7	28497.4	55994.6	61143.9	62187.1	56823.1	63032.5	95095.1	95995.2	318045	245116	75010
FABZ_ECOLI	10.768	42.4652	618.628	805.298	562.239	2669.47	1460.89	2525.39	16280.7	10420.7	0	1402.34	10731.1	28497.4	392.44
ODP2_ECOLI	210883	136679	52636.4	48169.3	68207.2	258018	400567	417678	582088	212716	227100	173473	149745	79687	266495
GCH1_ECOLI	46280.2	38783.7	29850.4	26363.4	22000.9	9107.47	11441.6	8284.35	39375.6	15820.4	31400.4	51144.7	65689.7	212716	22776.6
SYA_ECOLI	346339	264408	117407	315529	185644	473951	652766	630292	280359	341274	490554	192365	845482	582088	451595
RS1_ECOLI	351152	179656	436850	373958	202671	563119	1.32534e+06	1.29375e+06	814295	358576	192365	307698	142270	172326	502383
RF3_ECOLI	32458	42.4652	618.628	805.298	562.239	31400.4	29850.4	26105.4	21185.2	48651.6	25262	24137.7	31842.2	32458	10.768
ASSY_ECOLI	70630.1	128342	130957	229970	156163	59051.2	35364.9	40597.5	80968.4	39375.6	125277	106480	77485.5	240144	20212.5
FOLD_ECOLI	11929.9	34084.6	16997.5	29306.3	32970.3	17811.2	19425.9	27699.7	4648.52	26105.4	27449.6	84361.3	15820.4	53225.8	1602.01
GLRX4_ECOLI	71486.2	39804.7	71486.2	77485.5	48651.6	31842.2	112731	80968.4	44264.4	94342.2	51584.6	59051.2	55308.5	74563.5	66299.8
AMPN_ECOLI	75800.9	297556	152635	197822	201404	161135	130957	92988.8	78053.2	163966	3.30491e+06	170626	170626	571789	5.34029e+06
PGM_ECOLI	142995	322196	103430	122142	302504	144430	136679	120462	152635	264408	229970	190271	485076	373958	514771
RL5_ECOLI	39804.7	31015.9	47460.8	20713.9	26105.4	36728.1	163966	152635	86221	95095.1	47109	58393.8	42393.3	15593.7	218927
CYSI_ECOLI	148483	111230	183132	183132	177246	114407	128342	106480	117407	116501	131551	79032.6	107735	150483	111230
RS21_ECOLI	41106.4	38437.9	35787.2	28497.4	18456.6	15078.6	73984.1	49017.9	45087.1	31400.4	38002.1	53636.5	63732	55308.5	40597.5
FTSK_ECOLI	3.76213e+07	7.64686e+07	2.41496e+07	5.21212e+07	5.21212e+07	5.21212e+07	7.64686e+07	5.21212e+07	7.64686e+07	7.64686e+07	2.13299e+07	2.13299e+07	2.41496e+07	2.41496e+07	7.72104e+06
TPX_ECOLI	3.81956e+06	2.26777e+06	1.34242e+06	892941	1.45295e+06	1.98651e+06	3.81956e+06	2.78138e+06	2.91515e+06	1.78316e+06	2.39507e+06	2.26777e+06	5.9672e+06	4.32915e+06	9.4778e+06
FABB_ECOLI	178553	106480	176278	168437	142995	49195.9	195930	212716	131551	243195	253161	132899	228806	330385	131551
RL10_ECOLI	307698	185644	161135	111230	148483	234044	1.55499e+06	679057	652766	354861	264408	156163	103430	236478	711879
YFIA_ECOLI	9107.47	56372.2	54859.9	108230	52147.3	64297.2	18227.6	32458	28497.4	18456.6	68207.2	31842.2	21495	37674	17811.2
LACI_ECOLI	28132.1	6522.44	618.628	22324.5	562.239	1965.08	508219	280359	43417.3	138706	291037	167217	699969	173473	395096
PT1_ECOLI	24953	3574.95	8055.76	10731.1	40118.8	152635	42763.7	35787.2	20066	20713.9	82475	36312	63032.5	17562.4	5296.86
RPOB_ECOLI	105524	10731.1	24953	34727.8	49640.1	83676.1	300177	275881	161135	38437.9	58393.8	89930	89930	22324.5	55994.6
AROG_ECOLI	22555.2	7311.63	618.628	805.298	562.239	24137.7	32156.9	36728.1	13826.2	27449.6	16997.5	10420.7	10886.2	38002.1	9344.78
NADE_ECOLI	72303.3	116501	83676.1	45087.1	99193.2	121699	134381	148483	82475	266495	66299.8	61143.9	183132	89930	264408
SYD_ECOLI	605053	436850	177246	236478	172326	325014	381687	432526	268613	659272	428365	508219	724116	750426	563119
USPE_ECOLI	30556.2	29850.4	40118.8	43417.3	38783.7	26624.8	37120.6	37120.6	33889.3	26624.8	12727.6	20456.2	68207.2	32970.3	52636.4
NUSG_ECOLI	100045	80968.4	145441	300177	88138.9	127021	318045	361104	136679	125277	137726	101392	176278	84361.3	236478
OPGD_ECOLI	107735	275881	464711	665974	381687	280359	76636.7	165757	145441	195930	280359	451595	202671	351152	142270
DDLA_ECOLI	16280.7	17304	15078.6	805.298	13826.2	20456.2	32970.3	22324.5	13979.2	22555.2	63732	33634.7	85653.1	142270	101392
TRXB_ECOLI	23144.3	36728.1	86221	116501	89286.1	41106.4	41106.4	31015.9	22555.2	52147.3	23513	38783.7	34727.8	32156.9	3574.95
TRMJ_ECOLI	77485.5	11929.9	10731.1	805.298	12997.8	23842.1	170626	138706	65689.7	89286.1	80968.4	123420	57953.1	243195	117407
PANC_ECOLI	39375.6	50291	15593.7	18227.6	46647.4	34446.5	47460.8	23144.3	31015.9	32970.3	31842.2	34446.5	48169.3	119563	91050.1
DAPD_ECOLI	192365	391027	266495	151580	358576	227100	457161	502383	346339	617800	148483	354861	508219	520255	520255
FMT_ECOLI	19425.9	42.4652	8583.52	805.298	562.239	2525.39	28878.1	2669.47	2916.32	1965.08	13979.2	11441.6	15593.7	69193.5	75800.9
RS7_ECOLI	48169.3	64297.2	73984.1	158958	79687	57953.1	485076	205276	253161	82475	95995.2	75800.9	111230	40597.5	209332
AHPC_ECOLI	3.544e+06	2.91515e+06	805827	414229	855459	2.78138e+06	8.27201e+06	4.32915e+06	5.74669e+06	3.62352e+06	5.9672e+06	1.64219e+06	1.377e+07	5.74669e+06	1.377e+07
CISY_ECOLI	1.26575e+06	866889	1.36088e+06	982321	1.74201e+06	866889	967865	787996	1.02209e+06	1.58244e+06	1.41393e+06	921041	2.26777e+06	2.91515e+06	1.74201e+06
HEM2_ECOLI	202671	271987	173473	134381	168437	168437	149745	173473	185644	210883	283326	209332	75010	423487	318045
RL3_ECOLI	73984.1	18227.6	38002.1	75800.9	17562.4	63032.5	145441	150483	333410	42053	73984.1	128342	37674	17811.2	69193.5
MANA_ECOLI	10.768	137726	192365	805.298	101392	0	0.473852	14.9022	0.473852	22.7983	1402.34	3847.98	98604.5	94342.2	146457
RPOD_ECOLI	8055.76	42.4652	618.628	805.298	562.239	55308.5	152635	130957	51584.6	12108.5	16799.1	5642.41	0	8583.52	13826.2
LGUL_ECOLI	95095.1	115210	92988.8	86221	79032.6	82475	37674	47109	51144.7	99193.2	79687	68207.2	73984.1	96790.5	50291
PANB_ECOLI	6631.92	30256.5	9634.83	27699.7	23144.3	29306.3	31400.4	6631.92	8055.76	5834.86	29306.3	16280.7	20212.5	30256.5	53636.5
DEOD_ECOLI	123420	117407	144430	66884.3	98604.5	79687	91050.1	99193.2	108230	280359	87138	76636.7	151580	291037	88138.9
METK_ECOLI	445438	553683	502383	549021	464711	689340	549021	520255	724116	445438	395096	283326	205276	464711	354861
DLDH_ECOLI	834560	762030	549021	520255	528290	673335	1.98651e+06	1.00624e+06	866889	834560	528290	445438	921041	1.00624e+06	1.10996e+06
USG_ECOLI	10.768	4944.06	27699.7	64950.1	562.239	7013.3	38002.1	46004.2	42763.7	15593.7	22776.6	23144.3	56372.2	63032.5	25262
AAT_ECOLI	571789	528290	280359	307698	322196	373958	445438	260609	428365	414229	400567	400567	582088	451595	482514
PPSA_ECOLI	37469.6	41771.4	104615	75010	37469.6	92114.2	51144.7	33889.3	77485.5	33889.3	127021	27117.9	96790.5	46647.4	200106
ACKA_ECOLI	553683	341274	213873	224202	266495	236478	520255	589209	330385	1.06233e+06	351152	260609	652766	502383	596312
EFTU1_ECOLI	1.262e+07	7.2676e+06	1.98651e+06	1.45295e+06	2.06451e+06	9.4778e+06	2.13299e+07	1.377e+07	1.68423e+07	7.2676e+06	5.34029e+06	7.72104e+06	1.02702e+07	6.7547e+06	3.04842e+07
EFP_ECOLI	218927	129350	179656	85653.1	209332	134381	333410	271987	195930	247257	83164.5	179656	457161	341274	428365
PEPD_ECOLI	589209	369786	473951	311065	423487	423487	210883	216838	351152	485076	563119	341274	630292	881381	497467
RHO_ECOLI	341274	502383	571789	490554	482514	365306	1.52407e+06	906588	549021	571789	232485	227100	553683	485076	358576
YAJQ_ECOLI	232485	201404	158958	140396	221837	94342.2	129350	102828	105524	172326	161135	144430	163966	174727	144430
RL6_ECOLI	207137	118364	42763.7	11568.3	13579.5	170626	935749	605053	391027	300177	81574.8	414229	596312	75800.9	881381
RL9_ECOLI	173473	112731	124166	115210	142270	216838	436850	724116	436850	250547	322196	358576	216838	21185.2	287549
G6PD_ECOLI	125277	29306.3	78053.2	97860.7	87138	43417.3	77485.5	55994.6	24445	81574.8	77485.5	40597.5	124166	190271	79687
YDCH_ECOLI	10.768	12108.5	618.628	805.298	562.239	56823.1	84361.3	100045	81574.8	4020.3	757.428	0.473852	13826.2	24137.7	19.0365
APT_ECOLI	129350	105524	137726	52147.3	123420	92988.8	109891	177246	102055	365306	103430	109120	115210	61143.9	18456.6
RL31_ECOLI	33634.7	46647.4	38783.7	137726	24445	62187.1	245116	109891	165757	109120	123420	26105.4	104615	10151	46647.4
RL13_ECOLI	280359	243195	307698	165757	224202	271987	982321	652766	596312	482514	417678	131551	365306	95995.2	762030
PTKB_ECOLI	66884.3	42.4652	618.628	805.298	562.239	0	0.473852	14.9022	0.473852	22.7983	4944.06	20713.9	72.3181	1754.74	12727.6
BETB_ECOLI	10.768	9976.97	56823.1	13354.6	562.239	3574.95	757.428	4020.3	853.168	18749.4	7311.63	12997.8	40597.5	103430	18749.4
NDK_ECOLI	10.768	42.4652	618.628	805.298	562.239	6522.44	0.473852	2271.86	4534.22	6032.17	6305.64	8583.52	19645.6	7715.62	0
LTAE_ECOLI	20456.2	42.4652	618.628	805.298	562.239	0	0.473852	7013.3	1754.74	13979.2	24953	4944.06	34446.5	81574.8	15443.6
ABDH_ECOLI	10.768	2916.32	10151	9634.83	9976.97	704.776	675.017	4137.76	757.428	2669.47	4648.52	50291	65.1085	9976.97	161135
PTGA_ECOLI	1.52407e+06	679057	250547	119563	361104	967865	2.26777e+06	1.52407e+06	1.45295e+06	1.29375e+06	967865	596312	1.36088e+06	689340	2.18175e+06
SYFB_ECOLI	271987	134381	54319.5	302504	63032.5	131551	266495	287549	245116	154809	361104	232485	385540	144430	280359
CHIP_ECOLI	2.41496e+07	3.76213e+07	3.04842e+07	1.8128e+07	1.8128e+07	3.04842e+07	3.76213e+07	3.04842e+07	3.76213e+07	3.76213e+07	1.68423e+07	1.377e+07	1.68423e+07	1.19332e+07	1.8128e+07
TYPH_ECOLI	60276.6	240144	537359	445438	395096	142995	86221	115210	64950.1	190271	26105.4	14319.8	12384	419.68	8.86124
G3P1_ECOLI	1.19332e+07	9.4778e+06	3.44346e+06	2.26777e+06	3.90159e+06	6.3524e+06	1.377e+07	1.07919e+07	1.07919e+07	1.02702e+07	7.2676e+06	6.3524e+06	1.50646e+07	5.34029e+06	1.262e+07
FLHE_ECOLI	4137.76	224202	229970	162162	89930	13354.6	1602.01	12727.6	3075.61	22.7983	138706	146457	51144.7	88138.9	15078.6
YRAP_ECOLI	3574.95	42.4652	618.628	805.298	562.239	28878.1	36312	18456.6	16121.4	31842.2	0	0.473852	8055.76	515.068	1402.34
PNP_ECOLI	126352	181167	283326	365306	234044	190271	892941	245116	232485	322196	119563	176278	165757	1.10996e+06	125277
RS2_ECOLI	149745	659272	497467	473951	436850	311065	855459	391027	307698	283326	37120.6	100045	95995.2	19425.9	61143.9
RIDA_ECOLI	358576	457161	287549	253161	325014	341274	243195	302504	297556	451595	209332	258018	337418	414229	221837
KDSA_ECOLI	318045	549021	170626	154809	287549	291037	271987	224202	300177	234044	346339	247257	432526	553683	699969
GLNA_ECOLI	168437	190271	61143.9	131551	106480	125277	148483	103430	234044	88138.9	94342.2	142995	146457	266495	243195
MNMA_ECOLI	25784.4	9107.47	618.628	805.298	37120.6	29850.4	52636.4	61143.9	27117.9	54859.9	14319.8	32156.9	22000.9	36312	53225.8
IDH_ECOLI	1.10996e+06	845482	271987	152635	232485	679057	1.29375e+06	805827	589209	605053	827079	834560	2.47486e+06	787996	1.94382e+06
DKSA_ECOLI	55994.6	23842.1	28497.4	21495	562.239	287549	137726	96790.5	103430	112731	170626	22000.9	16799.1	75010	134381
RS3_ECOLI	245116	236478	142995	258018	127021	213873	341274	490554	451595	118364	294953	537359	291037	101392	337418
AHPF_ECOLI	240144	485076	659272	571789	502383	212716	641487	414229	201404	395096	341274	617800	659272	216838	641487
GREA_ECOLI	15593.7	59748.5	120462	33889.3	57953.1	128342	168437	124166	87138	216838	40597.5	38437.9	34084.6	1178.26	9634.83
PTA_ECOLI	115210	74563.5	618.628	12997.8	562.239	81574.8	154809	183132	176278	57953.1	49195.9	130957	213873	161135	457161
RL23_ECOLI	63032.5	84361.3	74563.5	49195.9	114407	132899	109120	87138	89286.1	170626	84361.3	162162	33634.7	13979.2	51584.6
SYGB_ECOLI	106480	52636.4	14319.8	240144	11929.9	95095.1	227100	158958	125277	61143.9	121699	142270	221837	234044	190271
RS11_ECOLI	127021	66884.3	79687	71486.2	39804.7	99193.2	307698	283326	341274	128342	250547	330385	102828	12727.6	207137
PRC_ECOLI	156163	92114.2	81574.8	369786	140396	185644	64950.1	109120	107735	50291	318045	318045	138706	78053.2	128342
SSPA_ECOLI	3408.4	42763.7	96790.5	30556.2	70630.1	73984.1	55994.6	64950.1	83164.5	109891	162162	87138	5485.59	5485.59	2525.39
YDHR_ECOLI	311065	571789	373958	207137	414229	497467	464711	514771	445438	673335	167217	245116	250547	436850	224202
ATPB_ECOLI	3905.61	50829.4	174727	46280.2	42763.7	18227.6	1965.08	3075.61	8284.35	10886.2	10151	45087.1	18749.4	12384	37120.6
ODP1_ECOLI	264408	89286.1	36728.1	69999.9	75800.9	268613	177246	121699	221837	89930	152635	111230	102055	87138	73499.4
ARLY_ECOLI	354861	497467	400567	845482	762030	187508	187508	104615	210883	176278	266495	300177	192365	287549	137726
YCHF_ECOLI	5296.86	10151	20456.2	95995.2	562.239	27117.9	104615	89286.1	54859.9	67450.7	13354.6	22324.5	158958	46280.2	20066
MALQ_ECOLI	10.768	42.4652	618.628	805.298	562.239	392.44	0.473852	10886.2	704.776	20456.2	5485.59	23513	20713.9	28132.1	0
RL19_ECOLI	154809	209332	30556.2	45463.4	46280.2	145441	805827	762030	571789	318045	271987	291037	134381	9634.83	322196
GSHB_ECOLI	43417.3	43625.5	618.628	10151	8284.35	9344.78	30556.2	11441.6	675.017	2271.86	88138.9	67450.7	109891	170626	89286.1
RS10_ECOLI	67450.7	22324.5	55994.6	42393.3	18227.6	32156.9	373958	137726	94342.2	56372.2	107735	103430	173473	7311.63	119563
RL20_ECOLI	134381	49640.1	66299.8	55994.6	47109	77485.5	224202	126352	209332	85653.1	221837	221837	114407	92114.2	1460.89
RL15_ECOLI	32970.3	35787.2	34446.5	18749.4	31842.2	52147.3	151580	70630.1	100045	79687	140396	369786	344.35	70630.1	112731
NFSA_ECOLI	14319.8	44845.8	16280.7	21185.2	29850.4	20903.9	16519.5	19425.9	20456.2	34446.5	12108.5	18227.6	26105.4	6854.46	24445
RISA_ECOLI	23513	22555.2	23513	805.298	562.239	562.239	0.473852	14.9022	2271.86	22.7983	704.776	42393.3	8583.52	121699	77485.5
ARNA_ECOLI	51584.6	88138.9	32970.3	187508	76636.7	10731.1	46647.4	28497.4	46004.2	42393.3	64297.2	61665.1	91050.1	127021	114407
RMLB1_ECOLI	45463.4	28497.4	11568.3	42053	15820.4	16519.5	27699.7	27449.6	9976.97	11441.6	15593.7	16121.4	64297.2	95095.1	19425.9
CSPC_ECOLI	508219	805827	827079	428365	665974	2.18175e+06	750426	834560	2.18175e+06	921041	659272	514771	253161	617800	1.55499e+06
PSPA_ECOLI	96790.5	689340	149745	46004.2	124166	302504	218927	98604.5	906588	106480	3.76213e+07	105524	150483	5.21212e+07	5.21212e+07
YIDA_ECOLI	36312	75800.9	195930	104615	125277	73499.4	57953.1	67450.7	55308.5	59748.5	30556.2	40118.8	24953	31015.9	22000.9
SYR_ECOLI	95995.2	163966	68207.2	185644	207137	116501	228806	307698	112731	417678	71486.2	102055	136679	28878.1	102055
XYLF_ECOLI	827079	1.87353e+06	1.87353e+06	1.94382e+06	1.32534e+06	1.17151e+06	1.38994e+06	377753	1.67866e+06	845482	451595	652766	195930	268613	70630.1
NUOF_ECOLI	31400.4	4534.22	19425.9	805.298	17811.2	32970.3	43625.5	95095.1	38783.7	48169.3	23144.3	3574.95	45463.4	104615	43417.3
MURB_ECOLI	10.768	18749.4	10420.7	805.298	9344.78	0	0.473852	14.9022	0.473852	22.7983	0	5834.86	1602.01	2525.39	4944.06
SUCC_ECOLI	5.03214e+06	2.58728e+06	1.17151e+06	834560	1.06233e+06	1.38994e+06	2.06451e+06	1.04508e+06	1.94382e+06	953081	2.06451e+06	1.87353e+06	3.81956e+06	5.03214e+06	6.3524e+06
FABG_ECOLI	117407	58393.8	111230	163966	109120	95995.2	96790.5	88138.9	55994.6	98604.5	62187.1	36728.1	190271	131551	167217
AROK_ECOLI	10.768	59051.2	21185.2	38002.1	21185.2	12997.8	46004.2	34084.6	30256.5	20903.9	42053	28132.1	40118.8	69999.9	120462
LAMB_ECOLI	787996	750426	354861	827079	617800	652766	1.45295e+06	737708	699969	935749	679057	711879	264408	300177	260609
SLYA_ECOLI	98604.5	6032.17	618.628	805.298	562.239	12384	81574.8	52147.3	17811.2	84361.3	0	0.473852	0	0	2271.86
YCDY_ECOLI	10.768	12727.6	618.628	23513	562.239	27699.7	704.776	7715.62	11929.9	22.7983	14507.6	13979.2	9344.78	24445	12997.8
SYC_ECOLI	21185.2	11568.3	13354.6	20066	38437.9	11929.9	24953	30556.2	23144.3	25784.4	2669.47	26624.8	27699.7	24953	24137.7
RL16_ECOLI	73499.4	53225.8	94342.2	103430	195930	13579.5	50829.4	50829.4	48169.3	37674	79032.6	99193.2	75800.9	44264.4	35787.2
CYSM_ECOLI	1754.74	42.4652	42393.3	54859.9	19425.9	8055.76	34084.6	27117.9	7715.62	51584.6	20456.2	9976.97	53225.8	52147.3	56823.1
MALM_ECOLI	1.64219e+06	1.78316e+06	1.45295e+06	2.06451e+06	1.87353e+06	1.78316e+06	2.70307e+06	3.73616e+06	2.12312e+06	1.52407e+06	1.04508e+06	1.22511e+06	1.74201e+06	1.02209e+06	436850
G3P2_ECOLI	18749.4	8284.35	10886.2	12108.5	11568.3	1460.89	3847.98	3408.4	1460.89	5296.86	44264.4	1754.74	12727.6	31400.4	2916.32
GSA_ECOLI	10.768	67450.7	245116	172326	84361.3	115210	132899	125277	127021	56823.1	15443.6	2525.39	0	0	0
ACP_ECOLI	1.41393e+06	1.58244e+06	508219	514771	1.00624e+06	1.45295e+06	827079	892941	1.34242e+06	881381	787996	1.45295e+06	3.62352e+06	3.12525e+06	5.03214e+06
ILVE_ECOLI	28878.1	42.4652	18456.6	127021	562.239	0	0.473852	14.9022	0.473852	22.7983	18227.6	0.473852	87138	40118.8	42053
YBBN_ECOLI	49017.9	15443.6	22776.6	805.298	15443.6	16121.4	11929.9	4648.52	14507.6	4944.06	32156.9	56372.2	73499.4	63732	34727.8
PHOP_ECOLI	6854.46	6631.92	618.628	805.298	25262	26105.4	25784.4	13579.5	34084.6	22.7983	57953.1	83676.1	126352	73499.4	140396
USPA_ECOLI	47460.8	51584.6	16799.1	27449.6	16280.7	192365	102828	94342.2	115210	91050.1	61143.9	2916.32	142995	82475	150483
RL14_ECOLI	6032.17	5642.41	12997.8	16280.7	17304	0	0.473852	5642.41	1178.26	22.7983	2525.39	2669.47	35364.9	562.239	63032.5
FKBA_ECOLI	4.32915e+06	4.17243e+06	7.2676e+06	8.27201e+06	5.9672e+06	7.2676e+06	5.03214e+06	7.2676e+06	5.9672e+06	5.03214e+06	1.377e+07	1.8128e+07	1.19332e+07	5.9672e+06	5.9672e+06
BGAL_ECOLI	83676.1	79032.6	201404	346339	67450.7	46647.4	117407	18749.4	750426	55994.6	325014	236478	129350	283326	921041
GSTA_ECOLI	26105.4	20713.9	12384	805.298	14319.8	7311.63	10151	2916.32	8583.52	3574.95	6854.46	24445	148483	27699.7	103430
OPGG_ECOLI	243195	582088	711879	1.67866e+06	1.20142e+06	502383	176278	266495	381687	258018	805827	1.41393e+06	689340	405228	302504
MAO2_ECOLI	15443.6	95095.1	330385	234044	315529	126352	234044	111230	58393.8	74563.5	70630.1	174727	229970	333410	315529
GLNH_ECOLI	2.13299e+07	1.68423e+07	1.8128e+07	1.68423e+07	1.377e+07	1.19332e+07	4.74884e+06	6.3524e+06	7.2676e+06	1.262e+07	1.02702e+07	1.262e+07	5.74669e+06	4.53269e+06	4.04838e+06
SYP_ECOLI	162162	173473	37674	25262	115210	138706	258018	127021	79687	77485.5	120462	70630.1	99193.2	325014	148483
GMHA_ECOLI	116501	148483	60276.6	53636.5	65689.7	65689.7	131551	64297.2	67450.7	46280.2	45463.4	54859.9	128342	136679	333410
TRMB_ECOLI	385540	65689.7	91050.1	37674	562.239	0	0.473852	14.9022	0.473852	22.7983	0	4534.22	0	10420.7	0
SUCD_ECOLI	2.58728e+06	1.06233e+06	365306	451595	369786	1.22511e+06	1.17151e+06	325014	1.36088e+06	346339	1.55499e+06	1.29375e+06	1.26575e+06	1.87353e+06	3.0194e+06
P5CR_ECOLI	122142	120462	49640.1	56372.2	45463.4	36312	65689.7	68207.2	62187.1	70630.1	49017.9	48169.3	49195.9	165757	109891
FKBX_ECOLI	7715.62	10886.2	618.628	805.298	7715.62	4534.22	8284.35	1965.08	7013.3	3408.4	1965.08	3075.61	5834.86	20066	11173.8
AMPP_ECOLI	3847.98	291037	168437	70630.1	117407	14507.6	4137.76	6032.17	0.473852	1754.74	9107.47	11173.8	4335.04	67450.7	14319.8
GCSP_ECOLI	300177	109891	92114.2	49017.9	78053.2	209332	85653.1	51584.6	154809	36312	268613	124166	185644	118364	325014
HSLU_ECOLI	20066	38002.1	101392	145441	91050.1	31015.9	315529	258018	98604.5	41771.4	129350	35364.9	60276.6	34446.5	152635
CREA_ECOLI	229970	16519.5	21495	98604.5	42053	172326	82475	201404	134381	64950.1	63032.5	97860.7	38437.9	12108.5	16280.7
SUHB_ECOLI	44264.4	32458	31400.4	805.298	35364.9	38437.9	92114.2	134381	47460.8	192365	16121.4	38002.1	43625.5	47460.8	45087.1
FDHE_ECOLI	10.768	42.4652	618.628	805.298	562.239	0	0.473852	14.9022	4335.04	14319.8	27699.7	17811.2	0	757.428	26105.4
CDD_ECOLI	38783.7	24137.7	36312	805.298	562.239	20212.5	9634.83	12997.8	11568.3	23842.1	24445	28497.4	49017.9	66299.8	20903.9
ARGB_ECOLI	6305.64	20066	618.628	33634.7	562.239	0	0.473852	14.9022	0.473852	22.7983	46280.2	15593.7	0	29850.4	22.7983
YTFP_ECOLI	31015.9	48651.6	31015.9	22555.2	31015.9	63732	115210	161135	92988.8	315529	1460.89	53225.8	1965.08	392.44	56372.2
TALB_ECOLI	1.78316e+06	1.10996e+06	967865	737708	750426	1.02209e+06	1.67866e+06	1.38994e+06	1.49299e+06	1.38994e+06	845482	750426	3.12525e+06	1.49299e+06	4.17243e+06
RS5_ECOLI	247257	92988.8	95995.2	174727	96790.5	129350	302504	202671	212716	104615	892941	213873	97860.7	42053	49017.9
MASZ_ECOLI	65689.7	53636.5	129350	94342.2	129350	85653.1	49195.9	44845.8	63732	111230	21495	25784.4	21185.2	49195.9	23842.1
KPYK2_ECOLI	490554	365306	116501	156163	212716	207137	209332	170626	224202	131551	275881	205276	322196	258018	365306
SLT_ECOLI	15820.4	19645.6	44845.8	142995	62187.1	46004.2	15593.7	26624.8	25784.4	20212.5	67450.7	75010	29850.4	45087.1	704.776
HISX_ECOLI	22000.9	42.4652	79032.6	91050.1	562.239	14319.8	58393.8	25784.4	44845.8	73499.4	39804.7	72303.3	76636.7	56823.1	32156.9
EFTS_ECOLI	1.49299e+06	1.22511e+06	845482	1.36088e+06	921041	892941	4.32915e+06	2.58728e+06	1.52407e+06	1.98651e+06	432526	1.55499e+06	3.90159e+06	1.38994e+06	1.67866e+06
CYSK_ECOLI	6.3524e+06	6.7547e+06	2.26777e+06	1.41393e+06	3.0194e+06	3.62352e+06	1.02702e+07	4.53269e+06	8.27201e+06	5.9672e+06	3.73616e+06	2.39507e+06	8.89657e+06	7.72104e+06	1.07919e+07
HIUH_ECOLI	1178.26	42.4652	618.628	805.298	562.239	0	73499.4	14.9022	0.473852	4335.04	42763.7	0.473852	23842.1	41771.4	9976.97
PUTA_ECOLI	56372.2	44264.4	17304	805.298	23513	28132.1	38783.7	42393.3	48651.6	32458	17562.4	55994.6	210883	145441	21495
PCKA_ECOLI	921041	652766	391027	129350	341274	537359	247257	185644	679057	351152	673335	673335	589209	699969	805827
ACUI_ECOLI	13979.2	42.4652	618.628	14507.6	562.239	1602.01	562.239	1460.89	4944.06	7715.62	5834.86	1460.89	7311.63	6305.64	10420.7
DEOC_ECOLI	80968.4	152635	102828	38437.9	44264.4	66884.3	66884.3	54859.9	61143.9	92988.8	78053.2	41771.4	50829.4	38437.9	105524
CPDB_ECOLI	4.04838e+06	3.90159e+06	6.3524e+06	6.3524e+06	3.12525e+06	3.30491e+06	689340	2.18175e+06	1.55499e+06	2.12312e+06	457161	1.98651e+06	1.52407e+06	1.04508e+06	1.06233e+06
ARAF_ECOLI	3.44346e+06	1.32534e+06	4.04838e+06	3.90159e+06	2.70307e+06	1.83184e+06	571789	1.17151e+06	1.13858e+06	1.67866e+06	1.45295e+06	553683	414229	834560	232485
RPOC_ECOLI	253161	25784.4	64950.1	52636.4	562.239	101392	514771	699969	373958	86221	168437	200106	84361.3	71486.2	109120
F16PA_ECOLI	4335.04	30556.2	72303.3	18456.6	34084.6	47109	56372.2	47460.8	83676.1	7311.63	31015.9	29850.4	6032.17	8055.76	54859.9
KGUA_ECOLI	14507.6	31400.4	27117.9	31842.2	7311.63	6854.46	28132.1	42053	16519.5	30256.5	6522.44	43625.5	80968.4	18456.6	81574.8
IF2_ECOLI	16799.1	27117.9	52147.3	805.298	53225.8	39804.7	179656	112731	73499.4	28878.1	19425.9	52147.3	46280.2	22000.9	78053.2
ACNA_ECOLI	9344.78	23513	618.628	44264.4	10731.1	22324.5	12727.6	11173.8	23513	9344.78	11441.6	37120.6	1754.74	38783.7	33634.7
C56H_ECOLI	86221	294953	311065	351152	260609	88138.9	60276.6	83676.1	216838	137726	34446.5	60276.6	37120.6	23513	7715.62
YEBY_ECOLI	183132	630292	953081	906588	787996	485076	165757	300177	358576	502383	163966	127021	48651.6	162162	82475
SYGA_ECOLI	22324.5	40597.5	618.628	805.298	9634.83	38783.7	1754.74	14.9022	6854.46	22.7983	34084.6	32458	53636.5	58393.8	29306.3
YGFZ_ECOLI	11173.8	62187.1	35364.9	39804.7	12727.6	25262	26105.4	13354.6	18749.4	5642.41	7715.62	11568.3	67450.7	33634.7	38437.9
KATG_ECOLI	35787.2	42.4652	32156.9	12384	25784.4	201404	27449.6	21495	28132.1	23513	83676.1	22776.6	7715.62	1460.89	1965.08
RF2_ECOLI	42053	42053	33634.7	13979.2	74563.5	43625.5	20903.9	22000.9	37674	26363.4	6631.92	31015.9	35787.2	37469.6	39804.7
MURF_ECOLI	9634.83	24445	9976.97	805.298	13354.6	12108.5	6305.64	10420.7	16997.5	8055.76	20066	2271.86	6854.46	33889.3	76636.7
GSHR_ECOLI	10.768	16280.7	618.628	61143.9	562.239	0	0.473852	14.9022	0.473852	22.7983	515.068	0.473852	49640.1	106480	17304
RS9_ECOLI	42393.3	3905.61	132899	66299.8	14507.6	9634.83	79032.6	49640.1	36312	6631.92	43417.3	57953.1	145441	30556.2	92114.2
ARGC_ECOLI	10151	20212.5	618.628	805.298	20066	0	0.473852	14.9022	1965.08	22.7983	56372.2	23842.1	48.094	134381	48.094
DEGP_ECOLI	582088	906588	921041	1.55499e+06	1.10996e+06	827079	1.26575e+06	1.64219e+06	845482	520255	405228	935749	232485	185644	212716
GLRX3_ECOLI	38437.9	61143.9	138706	73499.4	132899	163966	40597.5	79687	45463.4	122142	46004.2	16519.5	6631.92	83676.1	22555.2
YNJB_ECOLI	10.768	42.4652	618.628	17811.2	562.239	3847.98	0.473852	1402.34	3408.4	22.7983	21185.2	9107.47	9107.47	31842.2	0
RPOA_ECOLI	325014	1.20142e+06	325014	287549	134381	158958	67450.7	52636.4	52147.3	76636.7	445438	571789	51584.6	158958	528290
PTHP_ECOLI	250547	315529	187508	125277	243195	405228	183132	142995	243195	183132	154809	149745	82475	149745	100045
YEED_ECOLI	1402.34	3408.4	618.628	805.298	562.239	0	0.473852	14.9022	0.473852	22.7983	11929.9	6631.92	0	23842.1	0
FECB_ECOLI	136679	119563	322196	228806	330385	111230	24445	37469.6	39804.7	44845.8	111230	78053.2	20903.9	39375.6	10151
ACCC_ECOLI	88138.9	99193.2	14507.6	31015.9	64297.2	64950.1	144430	131551	96790.5	75800.9	54319.5	13579.5	178553	11441.6	85653.1
KAD_ECOLI	699969	827079	589209	232485	445438	582088	737708	537359	665974	699969	200106	502383	935749	805827	283326
YJCO_ECOLI	46004.2	69999.9	122142	218927	41106.4	250547	26363.4	61665.1	123420	79032.6	136679	333410	32458	64297.2	4020.3
YDGJ_ECOLI	48651.6	12384	22555.2	31400.4	20212.5	5296.86	7715.62	22555.2	33634.7	34727.8	39375.6	10151	1025.01	73984.1	48651.6
PGK_ECOLI	4.17243e+06	3.30491e+06	1.74201e+06	1.64219e+06	1.94382e+06	2.26777e+06	4.53269e+06	1.98651e+06	2.70307e+06	2.39507e+06	1.36088e+06	953081	1.22511e+06	432526	834560
YGIM_ECOLI	1.07919e+07	2.13299e+07	1.19332e+07	8.89657e+06	1.07919e+07	1.377e+07	3.04842e+07	2.41496e+07	2.13299e+07	1.50646e+07	7.72104e+06	7.2676e+06	8.27201e+06	1.262e+07	1.02702e+07
RL11_ECOLI	142270	177246	240144	179656	108230	151580	528290	400567	354861	134381	53636.5	9344.78	79032.6	4944.06	97860.7
PFKB_ECOLI	120462	78053.2	23144.3	35787.2	55994.6	86221	48169.3	9344.78	79032.6	17811.2	53225.8	43417.3	32970.3	260609	45463.4
RPIA_ECOLI	49640.1	253161	98604.5	805.298	36728.1	148483	178553	174727	174727	209332	144430	85653.1	144430	59051.2	149745
RBSB_ECOLI	9.4778e+06	1.07919e+07	1.02702e+07	1.262e+07	1.02702e+07	8.27201e+06	3.44346e+06	5.03214e+06	5.03214e+06	7.72104e+06	5.74669e+06	5.34029e+06	4.53269e+06	3.81956e+06	2.78138e+06
YEGE_ECOLI	32156.9	9344.78	146457	99193.2	27449.6	35364.9	3905.61	16997.5	30556.2	16519.5	5296.86	3.04842e+07	74563.5	377753	4137.76
PHSG_ECOLI	45087.1	42.4652	618.628	805.298	8055.76	18749.4	21185.2	20212.5	25262	6854.46	853.168	0.473852	12108.5	3408.4	0
YTFQ_ECOLI	1.8128e+07	2.41496e+07	3.76213e+07	3.04842e+07	3.04842e+07	2.41496e+07	8.89657e+06	1.262e+07	1.377e+07	1.8128e+07	1.50646e+07	1.50646e+07	1.07919e+07	2.13299e+07	8.89657e+06
ODO2_ECOLI	1.45295e+06	300177	641487	333410	432526	457161	665974	482514	1.06233e+06	589209	617800	473951	617800	297556	737708
SYQ_ECOLI	50829.4	174727	228806	142270	229970	136679	150483	187508	129350	240144	13826.2	224202	247257	116501	250547
CYSJ_ECOLI	400567	85653.1	66884.3	19645.6	12384	54319.5	181167	102055	170626	52636.4	33634.7	151580	168437	26105.4	361104
ASPA_ECOLI	689340	417678	114407	132899	111230	381687	229970	91050.1	457161	115210	333410	207137	156163	280359	605053
PFLB_ECOLI:TDCE_ECOLI	291037	107735	618.628	51584.6	16519.5	102828	268613	322196	177246	95995.2	75800.9	54319.5	61665.1	51584.6	154809
RNI_ECOLI	8583.52	86221	46004.2	377753	216838	60276.6	8055.76	23842.1	24137.7	11173.8	72303.3	145441	52147.3	39804.7	6522.44
YBIS_ECOLI	982321	1.04508e+06	881381	1.49299e+06	1.34242e+06	1.06233e+06	417678	1.26575e+06	1.26575e+06	665974	1.38994e+06	1.67866e+06	1.00624e+06	737708	508219
NUDE_ECOLI	42763.7	42.4652	32458	44845.8	51584.6	3075.61	16121.4	5485.59	6631.92	24445	29850.4	12384	38783.7	54859.9	46004.2
PYRH_ECOLI	35364.9	22776.6	51144.7	805.298	562.239	69999.9	0.473852	14.9022	12384	28497.4	75010	88138.9	36728.1	117407	41106.4
GATZ_ECOLI	1.74201e+06	737708	451595	699969	451595	451595	490554	105524	737708	174727	549021	892941	563119	596312	2.91515e+06
ENO_ECOLI	3.62352e+06	2.39507e+06	1.13858e+06	381687	1.04508e+06	1.55499e+06	3.62352e+06	2.26777e+06	2.47486e+06	2.70307e+06	1.52407e+06	1.00624e+06	1.87353e+06	1.78316e+06	2.39507e+06
GLNB_ECOLI	27117.9	42.4652	618.628	805.298	562.239	0	39375.6	14.9022	0.473852	22.7983	12997.8	0.473852	19425.9	25784.4	23513
RS6_ECOLI	41771.4	37674	28878.1	805.298	66299.8	58393.8	161135	192365	228806	165757	187508	1025.01	197822	114407	330385
GABD_ECOLI	10.768	5296.86	618.628	37469.6	28878.1	11568.3	4534.22	9107.47	2525.39	3075.61	12384	757.428	4648.52	20212.5	13354.6
CLPX_ECOLI	56823.1	55308.5	15443.6	57953.1	30256.5	22555.2	122142	163966	57953.1	47109	24137.7	55308.5	61143.9	3075.61	69999.9
ASPG2_ECOLI	17811.2	52147.3	118364	202671	38002.1	50291	4020.3	21185.2	10886.2	9634.83	16519.5	46004.2	15078.6	23144.3	3905.61
PEPB_ECOLI	195930	260609	140396	283326	247257	240144	322196	337418	192365	432526	216838	172326	268613	16121.4	5642.41
GLK_ECOLI	97860.7	97860.7	618.628	16997.5	42393.3	1178.26	12108.5	14.9022	6305.64	3905.61	34727.8	15820.4	27449.6	53636.5	35364.9
YIGL_ECOLI	10.768	42.4652	618.628	805.298	562.239	0	0.473852	20066	0.473852	22.7983	28497.4	0.473852	0	20713.9	27117.9
SODM_ECOLI	2.39507e+06	1.38994e+06	1.20142e+06	679057	1.41393e+06	982321	1.22511e+06	1.34242e+06	1.38994e+06	1.45295e+06	1.87353e+06	1.52407e+06	1.13858e+06	537359	3.544e+06
YNCE_ECOLI	4.53269e+06	4.04838e+06	7.72104e+06	7.72104e+06	7.2676e+06	3.44346e+06	3.544e+06	3.62352e+06	4.17243e+06	2.91515e+06	4.32915e+06	3.30491e+06	953081	935749	234044
FLAV_ECOLI	213873	247257	212716	105524	176278	112731	99193.2	145441	142270	330385	142270	138706	26624.8	126352	98604.5
PSTS_ECOLI	2.18175e+06	3.62352e+06	4.32915e+06	3.62352e+06	3.44346e+06	3.0194e+06	582088	1.49299e+06	1.29375e+06	1.49299e+06	177246	2.31397e+06	1.20142e+06	659272	537359
GLPQ_ECOLI	762030	1.74201e+06	2.70307e+06	2.78138e+06	3.62352e+06	3.81956e+06	2.58728e+06	4.17243e+06	4.32915e+06	3.30491e+06	1.98651e+06	3.12525e+06	2.70307e+06	1.67866e+06	1.83184e+06
YEEX_ECOLI	108230	31842.2	22324.5	59748.5	32458	106480	97860.7	69999.9	75800.9	35364.9	56823.1	49640.1	704.776	3847.98	32970.3
ALSB_ECOLI	144430	428365	866889	814295	589209	260609	51584.6	117407	140396	253161	86221	210883	62187.1	46004.2	2669.47
SERC_ECOLI	436850	665974	224202	280359	391027	330385	240144	228806	287549	400567	176278	405228	333410	192365	750426
YAIT_ECOLI	29850.4	46280.2	44264.4	120462	39375.6	33634.7	5642.41	14.9022	35364.9	53225.8	102828	108230	66299.8	400567	5834.86
YICC_ECOLI	49195.9	69193.5	84361.3	805.298	32156.9	22776.6	42053	29306.3	22776.6	38002.1	22000.9	73984.1	39375.6	138706	48169.3
TDH_ECOLI	617800	330385	75800.9	212716	128342	814295	253161	76636.7	322196	65689.7	482514	183132	179656	508219	268613
FEOB_ECOLI	66299.8	151580	53225.8	297556	158958	351152	330385	74563.5	72303.3	69999.9	20212.5	12727.6	201404	6522.44	186.331
YOAB_ECOLI	10.768	70630.1	83164.5	37120.6	130957	16997.5	12384	15593.7	6032.17	36728.1	28878.1	47109	54859.9	120462	59748.5
ALF_ECOLI	3.0194e+06	2.12312e+06	1.55499e+06	921041	1.67866e+06	2.12312e+06	3.0194e+06	1.67866e+06	1.98651e+06	1.64219e+06	921041	1.10996e+06	2.31397e+06	1.64219e+06	2.26777e+06
YHFA_ECOLI	92988.8	34446.5	13579.5	805.298	19645.6	118364	6854.46	5834.86	15443.6	15443.6	43625.5	18456.6	13979.2	65689.7	3847.98
PPIB_ECOLI	132899	114407	205276	227100	118364	173473	83676.1	83164.5	59051.2	120462	38783.7	59748.5	47460.8	56372.2	39375.6
HIS6_ECOLI	16997.5	10420.7	618.628	805.298	562.239	0	0.473852	14.9022	0.473852	22.7983	19645.6	0.473852	22555.2	0	28132.1
THIO_ECOLI	1.98651e+06	855459	652766	582088	1.78316e+06	834560	866889	967865	921041	1.04508e+06	906588	827079	892941	967865	1.20142e+06
MENB_ECOLI	9976.97	42.4652	618.628	805.298	562.239	16280.7	6032.17	1602.01	4020.3	22.7983	10886.2	6522.44	3408.4	15443.6	0
GLRX2_ECOLI	137726	158958	107735	24953	120462	78053.2	48651.6	45463.4	116501	75010	3075.61	44264.4	186.331	4137.76	12108.5
SKP_ECOLI	1.68423e+07	1.8128e+07	9.4778e+06	2.41496e+07	2.41496e+07	2.13299e+07	1.19332e+07	8.27201e+06	1.50646e+07	6.3524e+06	1.8128e+07	2.41496e+07	1.262e+07	8.89657e+06	1.19332e+07
RS16_ECOLI	13579.5	28878.1	46280.2	67450.7	43417.3	4137.76	0.473852	14.9022	3905.61	19425.9	1602.01	4137.76	562.239	675.017	55308.5
YHJJ_ECOLI	221837	423487	553683	866889	630292	228806	74563.5	156163	167217	178553	108230	266495	29306.3	112731	64950.1
SYH_ECOLI	12727.6	46004.2	16519.5	92114.2	170626	48651.6	102055	85653.1	63032.5	78053.2	59051.2	4020.3	83676.1	20456.2	124166
YAEH_ECOLI	10.768	192365	64297.2	27117.9	95095.1	67450.7	83164.5	58393.8	120462	49017.9	64950.1	74563.5	2669.47	15820.4	71486.2
SYN_ECOLI	417678	176278	121699	200106	126352	154809	162162	136679	158958	100045	27117.9	137726	300177	354861	549021
GLPK_ECOLI	428365	400567	185644	190271	351152	617800	428365	107735	762030	205276	134381	177246	59051.2	129350	138706
GABT_ECOLI	167217	150483	82475	12727.6	81574.8	142270	62187.1	29850.4	142995	58393.8	117407	104615	20066	109891	49640.1
GLTI_ECOLI	5.21212e+07	3.04842e+07	5.21212e+07	3.76213e+07	3.76213e+07	3.76213e+07	1.50646e+07	1.8128e+07	2.41496e+07	2.41496e+07	3.04842e+07	3.76213e+07	3.04842e+07	3.76213e+07	1.50646e+07
TRMD_ECOLI	414229	13979.2	150483	805.298	22324.5	7715.62	22324.5	31400.4	11173.8	132899	10420.7	0.473852	0	313.637	310.15
OSMY_ECOLI	1.377e+07	1.19332e+07	1.50646e+07	9.4778e+06	2.13299e+07	1.8128e+07	1.68423e+07	2.13299e+07	1.8128e+07	3.04842e+07	9.4778e+06	8.89657e+06	1.8128e+07	7.2676e+06	8.27201e+06
NUOG_ECOLI	11441.6	42.4652	618.628	805.298	562.239	419.68	0.473852	14.9022	0.473852	22.7983	0	0.473852	16280.7	10886.2	6305.64
YHAM_ECOLI	4020.3	42393.3	62187.1	60276.6	50291	21495	47109	28132.1	5642.41	21495	8583.52	12108.5	5296.86	25262	369786
CYSQ_ECOLI	17304	17562.4	12108.5	805.298	11441.6	30556.2	11568.3	11568.3	1025.01	3847.98	61665.1	11929.9	23144.3	2271.86	72.3181
KTHY_ECOLI	10.768	42.4652	618.628	805.298	562.239	0	0.473852	23513	0.473852	16997.5	25784.4	9634.83	0	0	52147.3
ORN_ECOLI	38002.1	45087.1	53636.5	20903.9	562.239	4020.3	9344.78	17811.2	15593.7	42763.7	15820.4	21495	30556.2	26624.8	9107.47
RL30_ECOLI	10.768	42.4652	618.628	13579.5	9107.47	757.428	13579.5	24953	5485.59	22.7983	0	1178.26	100045	18749.4	65.1085
DPPA_ECOLI	2.06451e+06	2.18175e+06	3.544e+06	3.30491e+06	2.78138e+06	3.73616e+06	1.07919e+07	1.68423e+07	3.30491e+06	3.44346e+06	4.17243e+06	3.544e+06	1.78316e+06	2.31397e+06	827079
HIS5_ECOLI	10.768	16121.4	618.628	805.298	22776.6	25784.4	50291	41106.4	15078.6	22.7983	0	42053	22776.6	59748.5	31842.2
YEAD_ECOLI	140396	91050.1	13826.2	805.298	59748.5	71486.2	18749.4	20713.9	41771.4	38783.7	74563.5	63732	26363.4	14319.8	74563.5
YDGH_ECOLI	855459	834560	906588	1.26575e+06	982321	1.29375e+06	473951	881381	1.04508e+06	641487	724116	689340	428365	228806	183132
KPRS_ECOLI	5834.86	42.4652	37120.6	83676.1	64950.1	2271.86	4648.52	3905.61	5834.86	19645.6	38437.9	30256.5	313.637	22776.6	16997.5
CODA_ECOLI	109120	26624.8	618.628	805.298	562.239	51144.7	43417.3	56372.2	27699.7	47460.8	40118.8	0.473852	20456.2	0	44845.8
BASR_ECOLI	7013.3	4137.76	618.628	266495	200106	42393.3	11173.8	8583.52	18456.6	22000.9	11173.8	27699.7	42763.7	43625.5	38002.1
CLPP_ECOLI	7311.63	40118.8	618.628	35364.9	562.239	24953	78053.2	38437.9	38437.9	28132.1	0	15443.6	125277	130957	181167
RDGB_ECOLI	10886.2	2525.39	618.628	805.298	562.239	0	10731.1	92114.2	3847.98	124166	0	1965.08	9634.83	0	8583.52
MTLD_ECOLI	179656	109120	618.628	13826.2	152635	72303.3	36728.1	33634.7	19645.6	49195.9	48169.3	50829.4	71486.2	76636.7	83676.1
BTUE_ECOLI	54859.9	51144.7	618.628	10886.2	11173.8	0	3408.4	14.9022	32970.3	10151	10731.1	6305.64	18456.6	9107.47	46280.2
YDCL_ECOLI	12384	48169.3	19645.6	36728.1	105524	21185.2	16799.1	16280.7	10731.1	25262	4335.04	64297.2	18227.6	14507.6	3075.61
AGP_ECOLI	5.34029e+06	8.27201e+06	8.89657e+06	1.07919e+07	9.4778e+06	5.9672e+06	4.17243e+06	5.74669e+06	4.74884e+06	5.34029e+06	3.81956e+06	6.7547e+06	3.73616e+06	3.73616e+06	3.12525e+06
RTN_ECOLI	23842.1	28132.1	318045	322196	373958	107735	0.473852	73499.4	47109	73984.1	4137.76	18749.4	0	7013.3	0
DHAS_ECOLI	165757	162162	57953.1	41771.4	562.239	76636.7	15078.6	16799.1	18227.6	16799.1	66884.3	47460.8	69193.5	91050.1	58393.8
GALU_ECOLI	1602.01	42.4652	618.628	11929.9	33634.7	17562.4	5485.59	16121.4	14319.8	15078.6	22555.2	0.473852	109120	50291	0
YGIS_ECOLI	152635	178553	341274	641487	275881	275881	27117.9	59051.2	101392	101392	258018	234044	83164.5	140396	20713.9
EFEO_ECOLI	4.74884e+06	6.3524e+06	5.9672e+06	6.7547e+06	6.7547e+06	4.53269e+06	3.12525e+06	3.90159e+06	3.73616e+06	3.544e+06	3.544e+06	3.44346e+06	3.44346e+06	3.90159e+06	2.58728e+06
ERPA_ECOLI	502383	490554	787996	805827	596312	391027	377753	405228	236478	436850	202671	436850	119563	201404	145441
YHHA_ECOLI	79032.6	15078.6	618.628	20212.5	23842.1	42763.7	89930	128342	42393.3	161135	102055	15078.6	44264.4	0	116501
SRA_ECOLI	10.768	42.4652	618.628	805.298	562.239	5485.59	0.473852	4534.22	9634.83	22.7983	0	10886.2	0	0	7311.63
UDG_ECOLI	53225.8	15593.7	618.628	20456.2	18749.4	3905.61	0.473852	14.9022	0.473852	9107.47	32458	16799.1	6305.64	16280.7	0
FEPB_ECOLI	337418	451595	689340	967865	652766	432526	53225.8	168437	178553	232485	197822	202671	69999.9	209332	32458
YEBF_ECOLI	81574.8	195930	417678	405228	673335	221837	61665.1	346339	181167	497467	97860.7	73499.4	45087.1	151580	14507.6
6PGD_ECOLI	1.83184e+06	1.64219e+06	814295	1.22511e+06	1.17151e+06	906588	1.64219e+06	982321	827079	1.02209e+06	1.00624e+06	881381	1.55499e+06	490554	1.78316e+06
UPP_ECOLI	27449.6	4648.52	8284.35	15078.6	13979.2	12727.6	31015.9	38002.1	54319.5	24953	28132.1	24953	17304	0	89930
DPS_ECOLI	906588	1.13858e+06	490554	617800	537359	762030	845482	395096	1.64219e+06	391027	982321	315529	417678	482514	1.32534e+06
YJJA_ECOLI	54319.5	42.4652	27449.6	805.298	66884.3	200106	10886.2	14.9022	17562.4	46004.2	36728.1	121699	41106.4	13826.2	344.35
TESA_ECOLI	109891	354861	699969	673335	605053	322196	98604.5	181167	197822	311065	145441	201404	39804.7	85653.1	26624.8
ALDB_ECOLI	52147.3	42.4652	618.628	805.298	562.239	52636.4	44264.4	14.9022	13579.5	22.7983	91050.1	0.473852	853.168	3905.61	172326
LDHD_ECOLI	2525.39	15820.4	20713.9	89286.1	43625.5	66299.8	142995	129350	69999.9	142270	0	6854.46	118364	205276	122142
MACA_ECOLI	652766	967865	432526	724116	641487	520255	2.78138e+06	445438	502383	428365	300177	373958	571789	275881	571789
FADA_ECOLI	21495	18456.6	18227.6	805.298	22555.2	11441.6	4335.04	14.9022	22000.9	6522.44	17811.2	4335.04	22324.5	16519.5	4534.22
UNG_ECOLI	13826.2	16799.1	16121.4	32156.9	31400.4	38002.1	59051.2	78053.2	40118.8	119563	22324.5	32970.3	16997.5	0	22324.5
YGHU_ECOLI	52636.4	37469.6	11441.6	79687	51144.7	30256.5	4944.06	14.9022	21495	16121.4	20713.9	17562.4	11568.3	21495	10731.1
YQHD_ECOLI	64297.2	41106.4	48651.6	34084.6	7013.3	15820.4	22555.2	14.9022	7311.63	8284.35	6032.17	26363.4	81574.8	16799.1	27699.7
RRAA_ECOLI	22776.6	16997.5	13979.2	15820.4	20713.9	16799.1	20713.9	30256.5	28878.1	32156.9	7013.3	27449.6	86.3396	5642.41	83164.5
ALDA_ECOLI	92114.2	49195.9	58393.8	118364	27117.9	103430	30256.5	6305.64	91050.1	7013.3	59748.5	28878.1	12997.8	41106.4	67450.7
CUSF_ECOLI	260609	71486.2	297556	170626	294953	137726	14319.8	79032.6	61665.1	127021	98604.5	0.473852	16121.4	6032.17	6032.17
RLMJ_ECOLI	228806	68207.2	41771.4	28878.1	58393.8	0	6631.92	7311.63	0.473852	29306.3	0	5485.59	9976.97	0	675.017
MAO1_ECOLI	10.768	4335.04	9344.78	16519.5	16121.4	0	3075.61	14.9022	0.473852	22.7983	0	0.473852	11929.9	27117.9	6854.46
YCCU_ECOLI	12108.5	33634.7	12727.6	805.298	562.239	19425.9	20212.5	12108.5	20903.9	8583.52	562.239	7013.3	0	2669.47	66884.3
RL24_ECOLI	200106	81574.8	197822	205276	15078.6	337418	1.00624e+06	473951	315529	291037	228806	163966	132899	344.35	307698
ETTA_ECOLI	102828	172326	514771	855459	582088	195930	49017.9	108230	190271	179656	158958	346339	127021	154809	142995
RL17_ECOLI	641487	55994.6	69193.5	80968.4	63732	17304	361104	154809	109891	173473	41771.4	120462	234044	19645.6	165757
RS8_ECOLI	172326	35364.9	26363.4	167217	40597.5	229970	365306	264408	311065	187508	330385	125277	224202	0	853.168
AIS_ECOLI	2.31397e+06	2.31397e+06	2.58728e+06	3.73616e+06	5.34029e+06	2.70307e+06	1.36088e+06	1.83184e+06	2.58728e+06	1.26575e+06	4.04838e+06	4.74884e+06	1.58244e+06	2.70307e+06	1.49299e+06
YAHO_ECOLI	1.58244e+06	2.06451e+06	2.47486e+06	1.74201e+06	6.3524e+06	1.52407e+06	787996	1.41393e+06	834560	2.06451e+06	4.74884e+06	2.91515e+06	1.29375e+06	4.17243e+06	589209
MALE_ECOLI	7.64686e+07	5.21212e+07	7.64686e+07	7.64686e+07	7.64686e+07	7.64686e+07	2.41496e+07	3.76213e+07	5.21212e+07	5.21212e+07	5.21212e+07	5.21212e+07	3.76213e+07	3.04842e+07	2.41496e+07
YDEI_ECOLI	76636.7	361104	724116	457161	1.02209e+06	333410	118364	497467	156163	596312	464711	271987	236478	1.06233e+06	121699
NAGZ_ECOLI	11568.3	42.4652	31842.2	805.298	562.239	675.017	0.473852	14.9022	0.473852	2525.39	0	0.473852	46647.4	51144.7	33889.3
UDP_ECOLI	1.06233e+06	1.02209e+06	665974	596312	699969	750426	337418	423487	553683	563119	553683	280359	482514	1.20142e+06	1.29375e+06
PRPC_ECOLI	10.768	42.4652	7715.62	24445	562.239	0	0.473852	14.9022	0.473852	22.7983	0	17304	0	0	99193.2
GYRA_ECOLI	10.768	8583.52	17811.2	41106.4	12108.5	4648.52	54859.9	38783.7	23842.1	13579.5	0	56823.1	59748.5	1025.01	37469.6
DDPA_ECOLI	227100	1.17151e+06	2.31397e+06	2.18175e+06	1.64219e+06	1.20142e+06	423487	1.36088e+06	805827	1.17151e+06	42393.3	724116	395096	665974	216838
FUMA_ECOLI:FUMB_ECOLI	630292	250547	63732	58393.8	181167	318045	105524	63732	187508	45463.4	391027	381687	218927	17304	391027
CLPA_ECOLI	10.768	11441.6	73499.4	92988.8	102828	3408.4	2916.32	13826.2	11441.6	12384	0	0.473852	310.15	0	42393.3
ATPA_ECOLI	20903.9	6854.46	87138	63032.5	59051.2	15593.7	13354.6	20456.2	4137.76	14507.6	30256.5	13826.2	4534.22	5296.86	3408.4
SLYD_ECOLI	2.47486e+06	881381	617800	436850	473951	2.06451e+06	762030	428365	275881	423487	881381	563119	1.04508e+06	369786	982321
GUAA_ECOLI	405228	127021	247257	15593.7	318045	37469.6	75010	60276.6	49640.1	40597.5	101392	42763.7	400567	271987	96790.5
SYK2_ECOLI	1.20142e+06	953081	300177	250547	300177	605053	280359	119563	464711	148483	652766	297556	405228	232485	845482
GSH1_ECOLI	1965.08	6305.64	28132.1	9344.78	562.239	0	18456.6	5296.86	1402.34	2916.32	32970.3	0.473852	1178.26	61665.1	50829.4
TREA_ECOLI	119563	508219	1.52407e+06	1.06233e+06	953081	787996	212716	641487	508219	724116	630292	699969	605053	528290	185644
IHFA_ECOLI	111230	167217	236478	271987	86221	119563	297556	268613	325014	197822	149745	102828	41771.4	45463.4	0.473852
PLIG_ECOLI	361104	982321	1.38994e+06	1.78316e+06	2.39507e+06	805827	260609	464711	405228	549021	485076	641487	287549	294953	118364
MTNN_ECOLI	82475	95995.2	59748.5	49640.1	20903.9	54859.9	42393.3	69193.5	52636.4	121699	52147.3	22555.2	25784.4	853.168	123420
CRP_ECOLI	190271	464711	377753	485076	428365	179656	202671	140396	218927	181167	99193.2	325014	258018	218927	65689.7
DKGA_ECOLI	266495	20903.9	618.628	117407	54859.9	0	3574.95	14.9022	10151	27117.9	0	0.473852	0	0	106480
DHE4_ECOLI	44845.8	56823.1	75010	128342	53636.5	5834.86	23144.3	34727.8	13354.6	46647.4	69193.5	5296.86	4137.76	906588	59051.2
ASNA_ECOLI	47109	54859.9	125277	87138	92114.2	40118.8	40118.8	34446.5	66299.8	37120.6	17304	19645.6	13354.6	15078.6	10886.2
GLTB_ECOLI	10.768	47460.8	210883	268613	240144	24445	1025.01	14.9022	0.473852	11929.9	0	6032.17	24445	0	0
ILVB_ECOLI	10.768	42.4652	618.628	805.298	562.239	0	0.473852	17304	0.473852	13354.6	0	0.473852	2525.39	0	8055.76
ALKH_ECOLI	1.36088e+06	170626	275881	102055	107735	79032.6	207137	114407	76636.7	473951	109891	115210	361104	183132	173473
CAN_ECOLI	805827	130957	302504	95095.1	187508	140396	146457	149745	75010	333410	116501	91050.1	162162	168437	102828
MDH_ECOLI	665974	1.55499e+06	892941	275881	834560	1.74201e+06	1.83184e+06	571789	2.06451e+06	787996	1.22511e+06	37469.6	514771	29306.3	3.30491e+06
OPPA_ECOLI	5.9672e+06	8.89657e+06	1.07919e+07	1.377e+07	8.89657e+06	8.89657e+06	2.31397e+06	4.74884e+06	6.3524e+06	5.74669e+06	1.19332e+07	4.17243e+06	3.30491e+06	6.3524e+06	3.90159e+06
ACCA_ECOLI	18456.6	2669.47	618.628	805.298	562.239	9976.97	16280.7	15078.6	0.473852	16280.7	52636.4	16997.5	0	0	0
HLDD_ECOLI	84361.3	61665.1	181167	102828	145441	41771.4	71486.2	89930	46647.4	80968.4	13579.5	30556.2	28132.1	68207.2	62187.1
LOLA_ECOLI	1.38994e+06	2.70307e+06	3.73616e+06	4.04838e+06	3.73616e+06	2.47486e+06	699969	1.32534e+06	1.58244e+06	1.83184e+06	2.18175e+06	2.58728e+06	1.34242e+06	866889	953081
IVY_ECOLI	83164.5	42.4652	112731	176278	144430	45463.4	8583.52	13979.2	31400.4	37469.6	109120	81574.8	11441.6	34727.8	17562.4
GLYA_ECOLI	2.12312e+06	1.83184e+06	935749	1.02209e+06	1.13858e+06	1.34242e+06	553683	659272	1.41393e+06	827079	1.29375e+06	845482	982321	1.45295e+06	724116
CATE_ECOLI	302504	19425.9	618.628	805.298	24953	6631.92	22776.6	72303.3	36728.1	12997.8	2916.32	51584.6	0	11929.9	36.8365
YOBA_ECOLI	2271.86	104615	351152	400567	197822	232485	22000.9	77485.5	128342	152635	115210	114407	30256.5	99193.2	11568.3
YCAC_ECOLI	40118.8	98604.5	294953	50291	83164.5	61143.9	45087.1	16519.5	71486.2	43625.5	37469.6	29306.3	1402.34	13354.6	419.68
OMPA_ECOLI	187508	395096	605053	953081	1.38994e+06	297556	291037	247257	229970	302504	369786	520255	311065	197822	158958
THTM_ECOLI	10.768	75010	618.628	11441.6	10420.7	1025.01	1178.26	1754.74	0.473852	4534.22	675.017	562.239	515.068	20903.9	127021
YJAG_ECOLI	4648.52	13826.2	20066	805.298	72303.3	10420.7	26624.8	37674	16799.1	17562.4	0	39804.7	31400.4	47109	11929.9
HTPG_ECOLI	294953	605053	1.26575e+06	1.10996e+06	845482	436850	2.12312e+06	1.78316e+06	283326	679057	218927	275881	679057	86221	1.04508e+06
FTSZ_ECOLI	10420.7	42.4652	618.628	805.298	562.239	0	10420.7	8055.76	0.473852	22.7983	0	83164.5	0	1965.08	84361.3
SPY_ECOLI	145441	414229	630292	1.00624e+06	711879	255491	95095.1	240144	162162	218927	502383	485076	502383	652766	11441.6
YHHX_ECOLI	13354.6	13579.5	618.628	805.298	562.239	5642.41	0.473852	14.9022	0.473852	22.7983	0	0.473852	3574.95	4534.22	16519.5
YBAB_ECOLI	10.768	14319.8	618.628	62187.1	562.239	84361.3	2271.86	24445	10420.7	22.7983	18456.6	0.473852	0	0	1025.01
PHOL_ECOLI	27699.7	21495	126352	149745	138706	27449.6	221837	232485	50291	31015.9	112731	64950.1	177246	11173.8	1178.26
LPP_ECOLI	1.02702e+07	3.0194e+06	2.12312e+06	3.81956e+06	2.12312e+06	6.7547e+06	5.34029e+06	5.34029e+06	5.34029e+06	6.7547e+06	6.3524e+06	1.02702e+07	4.04838e+06	605053	1.98651e+06
ARGT_ECOLI	8.27201e+06	1.50646e+07	2.13299e+07	2.13299e+07	1.68423e+07	1.68423e+07	7.72104e+06	1.19332e+07	1.19332e+07	1.68423e+07	1.07919e+07	1.19332e+07	7.72104e+06	8.27201e+06	5.74669e+06
MPL_ECOLI	16519.5	42.4652	618.628	805.298	562.239	20066	9107.47	14.9022	0.473852	22.7983	0	0.473852	17562.4	18227.6	12384
MPPA_ECOLI	381687	711879	1.49299e+06	1.52407e+06	967865	589209	205276	385540	318045	464711	377753	665974	330385	227100	174727
HISJ_ECOLI	3.12525e+06	5.9672e+06	6.7547e+06	5.9672e+06	7.72104e+06	4.04838e+06	1.74201e+06	3.544e+06	3.62352e+06	4.32915e+06	3.12525e+06	5.9672e+06	3.544e+06	4.74884e+06	1.64219e+06
YGIW_ECOLI	673335	1.45295e+06	1.78316e+06	2.47486e+06	2.47486e+06	1.41393e+06	405228	827079	528290	750426	2.58728e+06	1.32534e+06	473951	1.94382e+06	377753
SYK1_ECOLI	197822	100045	151580	209332	136679	96790.5	127021	176278	88138.9	168437	50829.4	48651.6	1460.89	125277	202671
PTKA_ECOLI	10.768	126352	618.628	805.298	562.239	197822	69193.5	14.9022	250547	22.7983	15078.6	0.473852	0	310.15	18227.6
YEHZ_ECOLI	91050.1	156163	750426	553683	553683	218927	120462	195930	163966	369786	302504	287549	116501	264408	27449.6
DSBC_ECOLI	967865	1.34242e+06	2.06451e+06	2.70307e+06	1.98651e+06	1.67866e+06	589209	935749	1.20142e+06	982321	2.26777e+06	2.47486e+06	814295	2.12312e+06	405228
CYSH_ECOLI	28497.4	37120.6	25262	28132.1	26363.4	48169.3	31842.2	46647.4	66884.3	44264.4	18749.4	33889.3	8284.35	0	51144.7
OMPF_ECOLI:NMPC_ECOLI	6.7547e+06	7.72104e+06	3.81956e+06	7.2676e+06	4.17243e+06	1.02702e+07	1.262e+07	9.4778e+06	1.262e+07	9.4778e+06	8.89657e+06	8.27201e+06	7.2676e+06	337418	6.7547e+06
DADA_ECOLI	432526	1.94382e+06	3.0194e+06	2.39507e+06	2.26777e+06	1.32534e+06	351152	750426	711879	1.00624e+06	1.17151e+06	49195.9	665974	1.26575e+06	351152
DEOB_ECOLI	520255	385540	234044	354861	258018	300177	232485	178553	400567	158958	26363.4	361104	369786	255491	485076
BCP_ECOLI	138706	25262	40597.5	82475	69193.5	49640.1	37469.6	54319.5	50829.4	35787.2	1025.01	44845.8	94342.2	27449.6	47109
ELBB_ECOLI	43625.5	63732	80968.4	81574.8	165757	59748.5	46280.2	53636.5	37469.6	71486.2	41106.4	34727.8	392.44	35364.9	19645.6
ISCU_ECOLI	176278	216838	156163	395096	457161	146457	200106	253161	89930	144430	151580	96790.5	112731	43417.3	258018
OSMC_ECOLI	485076	473951	89930	89930	178553	346339	250547	65689.7	417678	72303.3	260609	150483	14507.6	42393.3	107735
YCEH_ECOLI	365306	32970.3	178553	24137.7	34727.8	11173.8	45463.4	26363.4	15820.4	117407	20903.9	35787.2	72303.3	16997.5	16799.1
NFUA_ECOLI	4534.22	34727.8	34727.8	30256.5	56372.2	23513	103430	55308.5	31842.2	41106.4	419.68	20212.5	58393.8	57953.1	47460.8
KPYK1_ECOLI	322196	333410	482514	294953	400567	307698	158958	365306	271987	490554	436850	126352	537359	982321	6631.92
TOLB_ECOLI	2.78138e+06	3.44346e+06	4.74884e+06	4.17243e+06	3.81956e+06	4.32915e+06	881381	3.0194e+06	3.12525e+06	3.0194e+06	2.31397e+06	4.04838e+06	4.17243e+06	2.18175e+06	2.31397e+06
FUMC_ECOLI	185644	405228	34084.6	51144.7	151580	266495	80968.4	48651.6	137726	51144.7	236478	134381	7013.3	10731.1	8284.35
OPGB_ECOLI	18227.6	42.4652	25784.4	19425.9	562.239	10151	16997.5	40118.8	22324.5	22.7983	5642.41	20903.9	15443.6	2916.32	0
TYSY_ECOLI	24445	4020.3	7311.63	22000.9	562.239	0	7311.63	39375.6	1602.01	17304	0	704.776	31015.9	48169.3	44264.4
PSIF_ECOLI	33889.3	142270	346339	563119	737708	104615	54319.5	227100	121699	287549	122142	119563	70630.1	395096	61665.1
RS19_ECOLI	473951	124166	232485	245116	268613	74563.5	124166	82475	74563.5	167217	49640.1	89286.1	44845.8	36728.1	13979.2
RL33_ECOLI	6522.44	121699	596312	1.04508e+06	417678	177246	391027	243195	255491	156163	205276	216838	3075.61	77485.5	373958
ACSA_ECOLI	596312	255491	41106.4	22776.6	41771.4	174727	87138	14507.6	266495	34084.6	48651.6	79687	66884.3	4020.3	205276
DSBG_ECOLI	69193.5	210883	361104	589209	377753	315529	59748.5	190271	151580	151580	45087.1	161135	47109	109120	28878.1
SYE_ECOLI	892941	641487	762030	605053	814295	482514	482514	528290	482514	855459	589209	457161	351152	9344.78	582088
SUBI_ECOLI	1.67866e+06	4.74884e+06	8.27201e+06	4.32915e+06	1.19332e+07	1.07919e+07	7.2676e+06	1.02702e+07	1.02702e+07	1.07919e+07	2.41496e+07	3.0194e+06	6.7547e+06	1.68423e+07	1.34242e+06
ADHP_ECOLI	79687	64950.1	109891	50829.4	83676.1	22000.9	9976.97	4335.04	35787.2	24137.7	1754.74	14507.6	4944.06	5834.86	30556.2
ARTI_ECOLI	5.74669e+06	1.262e+07	1.377e+07	1.02702e+07	1.50646e+07	1.50646e+07	5.9672e+06	7.72104e+06	9.4778e+06	1.19332e+07	5.03214e+06	9.4778e+06	4.32915e+06	1.07919e+07	4.53269e+06
SPED_ECOLI	3075.61	3847.98	33889.3	11173.8	16997.5	6305.64	2525.39	3847.98	3574.95	9976.97	4534.22	8284.35	6522.44	0	20456.2
PTRA_ECOLI	103430	122142	528290	689340	333410	245116	49640.1	116501	97860.7	129350	146457	243195	86221	79032.6	43625.5
KBL_ECOLI	170626	218927	47109	59051.2	46004.2	75800.9	116501	46280.2	53636.5	22776.6	3847.98	45463.4	28878.1	26363.4	229970
AROA_ECOLI	112731	221837	333410	805.298	190271	34727.8	41771.4	43625.5	34446.5	60276.6	36312	8055.76	88138.9	100045	80968.4
LUXS_ECOLI	268613	228806	109120	72303.3	119563	253161	79687	57953.1	102828	69193.5	69999.9	122142	121699	107735	562.239
PPIA_ECOLI	3.90159e+06	2.78138e+06	3.12525e+06	4.53269e+06	3.544e+06	2.31397e+06	2.18175e+06	1.22511e+06	4.04838e+06	2.58728e+06	2.70307e+06	3.73616e+06	881381	1.98651e+06	855459
CUEO_ECOLI	69999.9	381687	457161	482514	405228	528290	108230	297556	258018	228806	2271.86	365306	167217	221837	92988.8
YNJE_ECOLI	377753	432526	582088	750426	508219	400567	63732	146457	148483	255491	311065	322196	106480	178553	757.428
ODO1_ECOLI	181167	149745	115210	247257	100045	51584.6	69999.9	42763.7	200106	62187.1	35364.9	86221	101392	22555.2	54319.5
CYSP_ECOLI	7.2676e+06	1.02702e+07	1.68423e+07	1.19332e+07	1.262e+07	1.262e+07	5.74669e+06	8.89657e+06	8.89657e+06	1.377e+07	8.27201e+06	1.07919e+07	5.03214e+06	9.4778e+06	3.81956e+06
AMIC_ECOLI	10.768	42.4652	618.628	805.298	35787.2	19645.6	0.473852	14.9022	12108.5	22.7983	114407	92114.2	0	0	0
BGLX_ECOLI	89930	346339	1.06233e+06	1.20142e+06	689340	508219	88138.9	330385	260609	275881	142995	582088	373958	311065	168437
ALF1_ECOLI	10.768	9634.83	11929.9	16799.1	28132.1	47460.8	2669.47	3574.95	6522.44	4137.76	44845.8	0.473852	3847.98	0	108230
SDHL_ECOLI:SDHM_ECOLI	34084.6	72303.3	69999.9	73984.1	92988.8	46280.2	20456.2	22776.6	43625.5	66884.3	51144.7	66299.8	187508	704.776	63732
GSIB_ECOLI	845482	4.53269e+06	5.74669e+06	5.74669e+06	4.53269e+06	4.17243e+06	1.94382e+06	3.81956e+06	3.544e+06	3.73616e+06	1.94382e+06	1.94382e+06	906588	3.30491e+06	1.17151e+06
METE_ECOLI	201404	307698	131551	88138.9	174727	178553	33634.7	19645.6	70630.1	30556.2	37674	69999.9	16519.5	42763.7	38783.7
CAPP_ECOLI	118364	102055	200106	123420	80968.4	35787.2	68207.2	81574.8	60276.6	61665.1	35787.2	49017.9	757.428	83164.5	5485.59
MAP1_ECOLI	10.768	73499.4	43417.3	805.298	562.239	23144.3	38437.9	14.9022	20713.9	22.7983	0	31400.4	105524	49640.1	0
OMPX_ECOLI	395096	287549	190271	464711	337418	109120	142270	236478	172326	271987	210883	136679	38002.1	102828	37674
HPRT_ECOLI	50291	7715.62	11173.8	16121.4	562.239	28497.4	17562.4	31842.2	26363.4	22.7983	0	3905.61	419.68	111230	34084.6
ADHE_ECOLI	737708	724116	315529	711879	291037	377753	213873	255491	361104	325014	381687	255491	283326	195930	60276.6
MSRB_ECOLI	12997.8	42.4652	618.628	42763.7	562.239	42053	13979.2	14319.8	0.473852	22.7983	9634.83	0.473852	2916.32	0	4648.52
YBGS_ECOLI	236478	935749	982321	1.38994e+06	1.36088e+06	361104	630292	451595	641487	514771	373958	1.34242e+06	172326	2.47486e+06	126352
YTFJ_ECOLI	212716	563119	1.22511e+06	881381	906588	414229	167217	294953	207137	385540	358576	428365	79687	365306	68207.2
LPXD_ECOLI	20713.9	76636.7	216838	148483	149745	68207.2	32458	56823.1	37120.6	68207.2	23842.1	7715.62	13579.5	34084.6	21185.2
RSUA_ECOLI	563119	11173.8	108230	15443.6	97860.7	44845.8	23513	24137.7	27449.6	33634.7	1178.26	7311.63	23513	6631.92	7013.3
ACEA_ECOLI	8.89657e+06	5.74669e+06	1.02209e+06	1.17151e+06	1.83184e+06	2.91515e+06	4.04838e+06	711879	7.72104e+06	1.13858e+06	1.06233e+06	1.58244e+06	737708	1.22511e+06	3.62352e+06
ARTJ_ECOLI	1.55499e+06	3.81956e+06	5.03214e+06	3.44346e+06	4.32915e+06	3.544e+06	1.49299e+06	1.94382e+06	2.78138e+06	2.78138e+06	3.0194e+06	4.32915e+06	1.67866e+06	2.58728e+06	665974
YCII_ECOLI	128342	145441	100045	40597.5	61665.1	105524	39804.7	41771.4	73984.1	66299.8	89286.1	853.168	25262	132899	64297.2
ILVC_ECOLI	124166	232485	260609	361104	179656	224202	75800.9	75800.9	118364	200106	179656	46647.4	3905.61	417678	179656
POTD_ECOLI	2.26777e+06	4.32915e+06	3.90159e+06	5.03214e+06	5.03214e+06	3.90159e+06	1.41393e+06	2.91515e+06	3.44346e+06	3.90159e+06	1.64219e+06	3.90159e+06	2.39507e+06	2.26777e+06	1.58244e+06
YAIE_ECOLI	10731.1	213873	67450.7	65689.7	154809	87138	34727.8	28878.1	95995.2	83676.1	33889.3	0.473852	36312	163966	95095.1
GCSH_ECOLI	74563.5	123420	39375.6	68207.2	85653.1	120462	64297.2	49195.9	122142	54319.5	126352	0.473852	130957	176278	201404
TPIS_ECOLI	3.73616e+06	520255	1.41393e+06	417678	724116	711879	502383	351152	630292	1.20142e+06	834560	464711	354861	641487	417678
GNTK_ECOLI	7.72104e+06	142995	1.10996e+06	337418	520255	124166	107735	101392	149745	1.41393e+06	172326	294953	377753	55994.6	26363.4
YCEI_ECOLI	679057	1.29375e+06	2.39507e+06	3.12525e+06	2.31397e+06	1.49299e+06	395096	1.06233e+06	1.00624e+06	1.34242e+06	1.58244e+06	1.74201e+06	1.02209e+06	814295	432526
EFEB_ECOLI	61143.9	258018	405228	528290	365306	156163	53636.5	97860.7	106480	97860.7	65689.7	116501	52636.4	92988.8	28497.4
YCFP_ECOLI	59748.5	138706	97860.7	96790.5	103430	50829.4	25262	18227.6	56372.2	22324.5	9344.78	39375.6	32156.9	35787.2	1754.74
CPXP_ECOLI	10.768	39375.6	428365	805.298	562.239	202671	0.473852	50291	0.473852	40118.8	0	0.473852	42053	0	13579.5
RECA_ECOLI	17562.4	8055.76	24445	32458	27699.7	4335.04	17811.2	25262	26105.4	6305.64	3408.4	10731.1	14319.8	0	24953
USHA_ECOLI	537359	921041	1.94382e+06	2.12312e+06	1.29375e+06	1.00624e+06	311065	549021	605053	711879	1.02209e+06	679057	255491	514771	197822
MLAC_ECOLI	1.87353e+06	5.34029e+06	4.17243e+06	3.544e+06	4.04838e+06	4.74884e+06	1.58244e+06	2.70307e+06	3.81956e+06	4.04838e+06	3.62352e+06	4.53269e+06	1.83184e+06	1.83184e+06	255491
PSPE_ECOLI	659272	589209	1.32534e+06	1.87353e+06	881381	1.58244e+06	174727	689340	302504	2.47486e+06	866889	805827	464711	473951	346339
FUR_ECOLI	3.04842e+07	814295	2.18175e+06	935749	1.22511e+06	358576	2.91515e+06	1.13858e+06	490554	8.89657e+06	814295	1.13858e+06	1.17151e+06	497467	228806
SURA_ECOLI	935749	1.26575e+06	1.64219e+06	1.83184e+06	1.55499e+06	1.36088e+06	596312	1.58244e+06	953081	805827	520255	1.83184e+06	762030	892941	275881
GCH1L_ECOLI	15078.6	12997.8	24137.7	805.298	562.239	6032.17	5296.86	11929.9	0.473852	13826.2	0	675.017	0	302504	163966
YDEN_ECOLI	151580	337418	855459	787996	549021	354861	70630.1	210883	179656	202671	497467	268613	120462	146457	15820.4
UGPB_ECOLI	1.04508e+06	1.67866e+06	2.78138e+06	2.31397e+06	2.18175e+06	1.87353e+06	605053	2.06451e+06	1.32534e+06	2.26777e+06	1.78316e+06	2.12312e+06	1.94382e+06	827079	679057
ASTC_ECOLI	287549	79687	202671	23144.3	71486.2	13979.2	89286.1	15443.6	95095.1	21185.2	47460.8	20066	4020.3	12997.8	136679
MASY_ECOLI	1.13858e+06	358576	106480	109120	485076	417678	121699	84361.3	291037	140396	201404	152635	89286.1	1602.01	1.22511e+06
NUDK_ECOLI	87138	5485.59	38437.9	805.298	16799.1	2916.32	7013.3	6522.44	5296.86	5485.59	0	4648.52	2271.86	8284.35	15593.7
ECOT_ECOLI	1.17151e+06	2.47486e+06	2.91515e+06	2.91515e+06	3.30491e+06	3.12525e+06	1.34242e+06	1.87353e+06	2.31397e+06	1.55499e+06	2.12312e+06	2.78138e+06	2.06451e+06	1.58244e+06	866889
GATD_ECOLI	953081	673335	485076	213873	264408	395096	201404	53225.8	473951	96790.5	287549	98604.5	43417.3	187508	385540
SODC_ECOLI	881381	3.12525e+06	3.30491e+06	2.58728e+06	4.74884e+06	1.13858e+06	1.02209e+06	3.12525e+06	1.17151e+06	4.17243e+06	1.67866e+06	1.02209e+06	1.45295e+06	3.44346e+06	659272
RLMI_ECOLI	10.768	42.4652	20903.9	39375.6	30556.2	10886.2	0.473852	10731.1	0.473852	4648.52	3574.95	0.473852	37469.6	4335.04	0
DSBA_ECOLI	3.30491e+06	5.03214e+06	5.34029e+06	4.74884e+06	5.74669e+06	5.74669e+06	3.73616e+06	4.04838e+06	4.53269e+06	4.53269e+06	6.7547e+06	3.62352e+06	3.0194e+06	4.04838e+06	1.26575e+06
HDHA_ECOLI	89286.1	5834.86	618.628	805.298	562.239	1754.74	0.473852	4944.06	0.473852	22.7983	0	0.473852	0	0	95995.2
TNAA_ECOLI	1.94382e+06	1.36088e+06	834560	502383	892941	881381	814295	250547	1.78316e+06	377753	737708	497467	154809	250547	1.52407e+06
YDJA_ECOLI	2669.47	13354.6	77485.5	26105.4	55308.5	853.168	19645.6	6854.46	2669.47	10731.1	8055.76	1602.01	260609	11568.3	1.06365
CPXR_ECOLI	59051.2	42.4652	76636.7	63732	56823.1	1402.34	55308.5	35364.9	69193.5	22.7983	50291	34084.6	0	4648.52	42763.7
YDCS_ECOLI	750426	1.98651e+06	3.62352e+06	3.0194e+06	2.91515e+06	1.94382e+06	834560	2.39507e+06	1.74201e+06	3.12525e+06	1.83184e+06	2.06451e+06	1.49299e+06	953081	935749
YDFG_ECOLI	68207.2	42.4652	618.628	55308.5	562.239	0	35787.2	14.9022	24953	22.7983	0	0.473852	46004.2	0	129350
YGGE_ECOLI	255491	311065	1.29375e+06	1.32534e+06	935749	699969	111230	457161	365306	307698	605053	528290	346339	44845.8	170626
TAUA_ECOLI	528290	1.00624e+06	1.58244e+06	1.98651e+06	1.26575e+06	953081	497467	553683	673335	737708	1.20142e+06	1.36088e+06	445438	247257	177246

## Sheet: 3. GI_EU StatTests
	GI/EUI
	ttest	MWtest	RP	RS	log2FC
LRP_ECOLI	0.1066	0.0789072	0.000158821	3.63779e-05	7.51652
EGFP_MAN	0.193311	0.0789072	0.0296973	0.00113947	5.79988
BLAC_MAN	0.000673668	0.0789072	0.355652	0.0548117	2.44658
HSLV_ECOLI	0.193311	0.0789072	0.115657	0.00783395	4.23269
NUSA_ECOLI	0.628074	0.828251	0.999982	0.860623	-0.281796
SSB_ECOLI	0.193311	0.0789072	0.355652	0.0814152	2.51355
PEPQ_ECOLI	0.320094	0.512897	0.999982	0.716603	0.486524
IF1_ECOLI	0.219327	0.0954227	0.597871	0.191295	1.831
FER_ECOLI	0.201197	0.13453	0.418449	0.173657	1.80448
DNAK_ECOLI	0.193311	0.0789072	0.115657	0.00783395	4.32034
SLYB_ECOLI	0.258092	0.180643	0.609309	0.249947	1.54786
GLMS_ECOLI	0.110994	0.0789072	0.668682	0.191295	1.63412
EFG_ECOLI	0.233722	0.0934143	0.87783	0.381979	1.21824
CH60_ECOLI	0.201197	0.0789072	0.116733	0.0104488	4.21888
OTC1_ECOLI:OTC2_ECOLI	0.267918	0.0954227	0.577498	0.179875	2.0699
IF3_ECOLI	0.176103	0.0789072	0.355652	0.0548117	2.67201
HSLO_ECOLI	0.165106	0.0789072	0.357887	0.0548117	2.54233
SYM_ECOLI	0.380245	0.13453	0.830235	0.381979	1.46063
RS20_ECOLI	0.193311	0.0789072	0.577498	0.150688	2.08483
THIB_ECOLI	0.274371	0.180643	0.673082	0.317468	1.7401
DBHB_ECOLI	0.201197	0.0934143	0.89155	0.383385	1.13433
RS13_ECOLI	0.1066	0.0789072	0.552924	0.117134	1.97835
CH10_ECOLI	0.173855	0.0789072	0.229477	0.0303564	3.14165
CSPA_ECOLI	0.177435	0.13453	0.772412	0.341247	1.22724
SYI_ECOLI	0.298939	0.0789072	0.805958	0.363721	1.3807
FABI_ECOLI	0.173855	0.0789072	0.430873	0.0765714	2.38919
RL22_ECOLI	0.207789	0.0954227	0.974056	0.501695	0.93587
FABA_ECOLI	0.374754	0.425514	0.999982	0.686784	0.633844
RL25_ECOLI	0.193311	0.0954227	0.670865	0.223354	1.75949
RS18_ECOLI	0.183709	0.0954227	0.89155	0.383385	1.11512
SYS_ECOLI	0.143368	0.0789072	0.535296	0.117134	2.03177
DEGQ_ECOLI	0.99542	0.915656	0.999982	0.895863	-0.00328128
GLMM_ECOLI	0.602369	0.915656	0.999982	0.811189	0.365442
DXR_ECOLI	0.325488	0.512897	0.608661	0.375161	1.98071
TYPA_ECOLI	0.130143	0.115246	0.782663	0.326381	1.24338
GPMI_ECOLI	0.176103	0.0789072	0.00402503	0.000643604	5.82495
PHSM_ECOLI	0.806254	0.725946	0.999982	0.914133	-0.0671908
YEBC_ECOLI	0.112663	0.0934143	0.693495	0.201827	1.56541
DBHA_ECOLI	0.173855	0.0789072	0.62659	0.191295	1.80042
TKT1_ECOLI	0.177435	0.0789072	0.577498	0.178436	1.98811
FABF_ECOLI	0.174532	0.0934143	0.693495	0.214782	1.59898
SYV_ECOLI	0.149986	0.13453	0.986771	0.548256	0.738765
SYT_ECOLI	0.358557	0.13453	0.577498	0.205367	2.06532
FABD_ECOLI	0.1066	0.0789072	0.805958	0.326381	1.25322
PYRG_ECOLI	0.173855	0.13453	0.795611	0.405234	-1.00071
GPMA_ECOLI	0.193311	0.13453	0.829384	0.375161	1.26115
GRPE_ECOLI	0.0981021	0.0789072	0.284952	0.0548117	2.36337
RL7_ECOLI	0.173855	0.0954227	0.533784	0.117134	2.13339
HNS_ECOLI	0.266444	0.259148	0.858183	0.383385	1.15028
RRF_ECOLI	0.208812	0.180643	0.770487	0.326381	1.52481
PURA_ECOLI	0.436172	0.624909	0.999982	0.787208	0.510194
GCST_ECOLI	0.589006	0.725946	0.999982	0.768862	0.548831
SODF_ECOLI	0.258458	0.0789072	0.608661	0.191295	1.90811
G6PI_ECOLI	0.183709	0.180643	0.924675	0.442343	1.02046
OPDA_ECOLI	0.201197	0.144861	0.486293	0.152947	2.5808
EFPL_ECOLI	0.592243	0.828251	0.999982	0.792512	0.680984
RL4_ECOLI	0.193311	0.13453	0.974056	0.543725	0.833215
FEPA_ECOLI	0.183709	0.0789072	0.562466	0.13065	-2.10639
TOP1_ECOLI	0.930587	1	0.999982	0.946062	0.0703205
TIG_ECOLI	0.201197	0.0789072	0.355652	0.0765714	2.51705
NFSB_ECOLI	0.130143	0.0954227	0.830235	0.375161	1.16742
HINT_ECOLI	0.258092	0.259148	0.999982	0.656901	0.671003
YIFE_ECOLI	0.374928	0.512897	0.88364	0.656901	1.16856
YFBU_ECOLI	0.433827	0.180643	0.760336	0.380132	1.97598
PROA_ECOLI	0.460092	0.13453	0.693495	0.326381	2.6215
SYY_ECOLI	0.258092	0.33034	0.974056	0.543725	0.986476
PDXJ_ECOLI	0.72537	1	0.999982	0.952123	0.216163
IMDH_ECOLI	0.591318	0.33034	0.564091	0.305482	-0.912775
CLPB_ECOLI	0.267918	0.0954227	0.243229	0.0548117	3.2642
GLMU_ECOLI	0.435096	0.563875	0.999982	0.756276	-0.494668
RS17_ECOLI	0.258458	0.33034	0.986771	0.599569	0.850158
YPHF_ECOLI	0.1066	0.0789072	0.292375	0.0234687	-3.1909
ACNB_ECOLI	0.294626	0.180643	0.772412	0.383385	1.41461
IPYR_ECOLI	0.325488	0.180643	0.873056	0.383385	1.3186
RS4_ECOLI	0.296791	0.3747	0.999982	0.717708	0.492715
SECB_ECOLI	0.130143	0.0954227	0.609309	0.191295	1.55741
YRDA_ECOLI	0.277423	0.259148	0.999982	0.686784	0.587496
CPOB_ECOLI	0.460842	0.624909	0.999982	0.717708	0.513366
RL18_ECOLI	0.177435	0.0789072	0.355652	0.0560787	2.51832
SSUA_ECOLI	0.258092	0.259148	0.615682	0.326381	1.43158
RS12_ECOLI	0.184342	0.13453	0.609309	0.218714	1.52673
RL1_ECOLI	0.193311	0.13453	0.609309	0.217575	1.69057
SYL_ECOLI	0.249321	0.180643	0.858957	0.383385	1.20794
FTNA_ECOLI	0.280866	0.13453	0.873056	0.383385	1.18301
DAPA_ECOLI	0.177435	0.13453	0.736792	0.273444	1.46768
ISCS_ECOLI	0.212721	0.0789072	0.609309	0.191295	1.70873
EPTB_ECOLI	0.360491	0.425514	0.788212	0.50137	-1.03741
RL2_ECOLI	0.332257	0.180643	0.0662169	0.0894239	3.46337
SYFA_ECOLI	0.193311	0.0934143	0.0662169	0.0303564	2.99417
ODP2_ECOLI	0.325488	0.259148	0.930403	0.543725	0.775075
GCH1_ECOLI	0.449705	0.425514	0.974056	0.669776	1.15193
SYA_ECOLI	0.232502	0.180643	0.901655	0.485397	1.03465
RS1_ECOLI	0.734925	0.624909	0.999982	0.822036	-0.223712
RF3_ECOLI	0.298795	0.624909	0.216172	0.191295	1.69576
ASSY_ECOLI	0.673379	0.624909	0.999982	0.7508	-0.324569
FOLD_ECOLI	0.655391	0.977037	0.999982	0.987556	0.485684
GLRX4_ECOLI	0.982325	1	0.999982	0.990462	0.00674332
AMPN_ECOLI	0.361648	0.425514	0.555497	0.341247	3.41323
PGM_ECOLI	0.265241	0.259148	0.924675	0.511968	0.848833
RL5_ECOLI	0.469047	0.425514	0.988863	0.717708	1.1257
CYSI_ECOLI	0.193311	0.236158	0.999982	0.733488	-0.471495
RS21_ECOLI	0.173855	0.13453	0.999982	0.657964	0.59164
FTSK_ECOLI	0.191776	0.113056	0.807752	0.411906	-1.16592
TPX_ECOLI	0.278795	0.180643	0.772412	0.380132	1.35189
FABB_ECOLI	0.37864	0.624909	0.999982	0.792512	0.468048
RL10_ECOLI	0.54354	0.828251	0.999982	0.804361	0.668391
YFIA_ECOLI	0.49244	0.624909	0.999982	0.790001	-0.579076
LACI_ECOLI	0.177435	0.0789072	0.0272272	0.00186867	4.74077
PT1_ECOLI	0.358557	0.46671	0.739399	0.479508	1.244
RPOB_ECOLI	0.553084	0.624909	0.974056	0.694785	0.488726
AROG_ECOLI	0.319541	0.259148	0.355652	0.187976	1.50861
NADE_ECOLI	0.460842	0.828251	0.999982	0.769699	0.66121
SYD_ECOLI	0.193311	0.259148	0.901655	0.434322	0.851779
USPE_ECOLI	0.991939	1	0.999982	0.872996	0.00548909
NUSG_ECOLI	0.950503	0.828251	0.999982	0.946062	0.0462868
OPGD_ECOLI	0.589006	0.725946	0.999982	0.833744	-0.399277
DDLA_ECOLI	0.149986	0.0789072	0.29619	0.0548117	2.66354
TRXB_ECOLI	0.241204	0.33034	0.765615	0.460966	-1.26725
TRMJ_ECOLI	0.183709	0.0954227	0.229477	0.0560787	2.42502
PANC_ECOLI	0.334944	0.512897	0.934573	0.544642	0.883411
DAPD_ECOLI	0.346512	0.512897	0.999982	0.717708	0.580858
FMT_ECOLI	0.261865	0.180643	0.115657	0.0548117	2.69612
RS7_ECOLI	0.686534	0.725946	0.999982	0.883155	0.319689
AHPC_ECOLI	0.212721	0.144861	0.448912	0.178436	2.29069
CISY_ECOLI	0.358557	0.3747	0.999982	0.717708	0.605209
HEM2_ECOLI	0.480125	0.425514	0.999982	0.869701	0.445547
RL3_ECOLI	0.542964	0.725946	0.999982	0.769699	0.547099
MANA_ECOLI	0.811186	1	0.470796	0.8662	-0.343507
RPOD_ECOLI	0.266885	0.46671	0.355652	0.380132	2.19564
LGUL_ECOLI	0.259376	0.33034	0.999982	0.807446	-0.315415
PANB_ECOLI	0.393234	0.624909	0.974056	0.656901	0.64469
DEOD_ECOLI	0.659369	1	0.999982	0.936391	0.336937
METK_ECOLI	0.173855	0.13453	0.999982	0.653873	-0.553743
DLDH_ECOLI	0.478475	0.682475	0.999982	0.881856	0.331827
USG_ECOLI	0.393234	0.624909	0.147019	0.202746	1.01751
AAT_ECOLI	0.584315	0.624909	0.999982	0.883155	0.199723
PPSA_ECOLI	0.456124	0.624909	0.999982	0.768862	0.71779
ACKA_ECOLI	0.343205	0.33034	0.999982	0.715451	0.550275
EFTU1_ECOLI	0.393234	0.425514	0.716742	0.381979	1.21734
EFP_ECOLI	0.33533	0.624909	0.988863	0.686784	0.832969
PEPD_ECOLI	0.372203	0.425514	0.999982	0.799063	0.41905
RHO_ECOLI	0.38923	0.512897	0.999982	0.754902	-0.356818
YAJQ_ECOLI	0.325488	0.563875	0.999982	0.838972	-0.280586
RL6_ECOLI	0.280866	0.259148	0.412037	0.191295	2.32723
RL9_ECOLI	0.335938	0.33034	0.999982	0.733067	0.836686
G6PD_ECOLI	0.659287	0.977037	0.999982	0.883155	0.309056
YDCH_ECOLI	0.561917	0.915656	0.577498	0.883155	1.47836
APT_ECOLI	0.449705	0.425514	0.999982	0.7508	-0.411315
RL31_ECOLI	0.917862	1	0.999982	0.924053	0.118842
RL13_ECOLI	0.592243	0.828251	0.999982	0.940007	0.505564
PTKB_ECOLI	0.821061	0.725946	0.555497	0.744039	-0.654871
BETB_ECOLI	0.488877	0.425514	0.229477	0.307108	1.2088
LTAE_ECOLI	0.266315	0.13453	0.0793603	0.0303564	2.77733
ABDH_ECOLI	0.435096	0.512897	0.355652	0.543725	3.02425
PTGA_ECOLI	0.369166	0.33034	0.770537	0.395387	0.988425
SYFB_ECOLI	0.325488	0.33034	0.901655	0.511146	0.751539
CHIP_ECOLI	0.193311	0.113998	0.999982	0.642291	-0.647371
TYPH_ECOLI	0.173855	0.0789072	0.0233229	0.00780773	-4.74823
G3P1_ECOLI	0.468931	0.425514	0.974056	0.656901	0.579742
FLHE_ECOLI	0.488299	0.512897	0.947294	0.784622	-0.680585
PNP_ECOLI	0.757145	0.563875	0.999982	0.874217	0.497519
RS2_ECOLI	0.130143	0.0789072	0.517547	0.0728977	-2.75114
RIDA_ECOLI	0.54354	0.624909	0.999982	0.85682	-0.220959
KDSA_ECOLI	0.358557	0.33034	0.999982	0.656901	0.614486
GLNA_ECOLI	0.449705	0.624909	0.999982	0.785969	0.440562
MNMA_ECOLI	0.296791	0.425514	0.470796	0.273444	1.14036
IDH_ECOLI	0.265969	0.425514	0.668682	0.291264	1.41074
DKSA_ECOLI	0.325488	0.512897	0.577498	0.383385	1.57263
RS3_ECOLI	0.38416	0.33034	0.999982	0.74527	0.606682
AHPF_ECOLI	0.991939	0.977037	0.999982	0.944966	0.00651587
GREA_ECOLI	0.343205	0.425514	0.749522	0.506692	-1.10777
PTA_ECOLI	0.258092	0.13453	0.147019	0.0765714	2.29696
RL23_ECOLI	0.875376	0.828251	0.999982	0.771122	-0.138946
SYGB_ECOLI	0.267918	0.33034	0.597871	0.292785	1.08609
RS11_ECOLI	0.332257	0.425514	0.901655	0.656901	1.20392
PRC_ECOLI	0.81117	1	0.999982	0.883155	0.220693
SSPA_ECOLI	0.958753	1	0.867341	0.7508	0.0799405
YDHR_ECOLI	0.370537	0.512897	0.999982	0.733488	-0.493321
ATPB_ECOLI	0.441443	0.425514	0.896498	0.66312	-1.25542
ODP1_ECOLI	0.972738	0.563875	0.999982	0.883155	-0.0315986
ARLY_ECOLI	0.176103	0.0789072	0.799514	0.364763	-1.24166
YCHF_ECOLI	0.584315	0.33034	0.577498	0.380481	1.02603
RL19_ECOLI	0.358557	0.512897	0.901655	0.656901	1.03701
GSHB_ECOLI	0.110994	0.0789072	0.250081	0.062795	2.24542
RS10_ECOLI	0.273145	0.33034	0.901655	0.549506	1.22779
RL20_ECOLI	0.435096	0.512897	0.999982	0.85465	0.842946
RL15_ECOLI	0.358557	0.33034	0.770487	0.543725	2.01512
NFSA_ECOLI	0.499254	0.624909	0.999982	0.7508	-0.462026
RISA_ECOLI	0.372203	0.512897	0.535296	0.686784	1.72366
ARNA_ECOLI	0.935013	0.725946	0.999982	0.883155	0.062299
RMLB1_ECOLI	0.632276	0.725946	0.999982	0.883155	0.50211
CSPC_ECOLI	0.824052	0.915656	0.999982	0.950416	0.174257
PSPA_ECOLI	0.258092	0.307745	0.115657	0.179875	6.8858
YIDA_ECOLI	0.201197	0.0954227	0.749522	0.282795	-1.7169
SYR_ECOLI	0.320094	0.512897	0.945636	0.637634	-0.69718
XYLF_ECOLI	0.1066	0.0934143	0.562466	0.0985405	-2.25779
NUOF_ECOLI	0.335938	0.33034	0.611908	0.381979	1.53031
MURB_ECOLI	0.471073	0.624909	0.749522	0.689383	-1.23785
SUCC_ECOLI	0.372203	0.3747	0.858183	0.448787	0.862904
FABG_ECOLI	0.912424	0.828251	0.999982	0.926115	0.0773134
AROK_ECOLI	0.325488	0.259148	0.355652	0.380481	1.06054
LAMB_ECOLI	0.325488	0.259148	0.993521	0.644692	-0.576667
YCDY_ECOLI	0.35423	0.33034	0.175666	0.191295	1.09411
SYC_ECOLI	0.917862	0.725946	0.999982	0.96468	0.078648
RL16_ECOLI	0.405812	0.512897	0.999982	0.730626	-0.612398
CYSM_ECOLI	0.486122	0.512897	0.441586	0.424004	0.724636
MALM_ECOLI	0.183709	0.13453	0.939493	0.585372	-0.709055
G3P2_ECOLI	0.607045	0.915656	0.999982	0.96468	0.6687
GSA_ECOLI	0.232502	0.1425	0.00233562	0.0175124	-4.80347
ACP_ECOLI	0.258458	0.259148	0.760336	0.341247	1.54347
ILVE_ECOLI	0.933568	0.828251	0.577498	0.906067	0.146111
YBBN_ECOLI	0.173855	0.13453	0.577498	0.25696	1.30456
PHOP_ECOLI	0.1066	0.0789072	0.0884995	0.00783395	3.4999
USPA_ECOLI	0.313402	0.33034	0.873056	0.600526	1.36216
RL14_ECOLI	0.644326	0.828251	0.788212	0.752164	0.860415
FKBA_ECOLI	0.273145	0.33034	0.974056	0.549506	0.906777
BGAL_ECOLI	0.374754	0.33034	0.796991	0.383385	1.25018
GSTA_ECOLI	0.340673	0.33034	0.577498	0.363721	1.98463
OPGG_ECOLI	0.744535	0.915656	0.999982	0.860623	-0.297175
MAO2_ECOLI	0.824052	1	0.986771	0.8662	0.180899
GLNH_ECOLI	0.105689	0.0934143	0.765615	0.305532	-1.21737
SYP_ECOLI	0.566446	0.828251	0.986771	0.713179	0.549526
GMHA_ECOLI	0.566446	0.915656	0.999982	0.8662	0.63475
TRMB_ECOLI	0.358602	0.1425	0.00233562	0.00780773	-5.09618
SUCD_ECOLI	0.358557	0.259148	0.772412	0.383385	0.905062
P5CR_ECOLI	0.898145	0.977037	0.999982	0.987556	0.103723
FKBX_ECOLI	0.561917	0.682475	0.878482	0.693643	0.767785
AMPP_ECOLI	0.267918	0.33034	0.572502	0.331565	-2.50731
GCSP_ECOLI	0.408155	0.259148	0.934573	0.549506	0.688828
HSLU_ECOLI	0.938173	1	0.999982	0.971935	0.0678632
CREA_ECOLI	0.60099	0.793882	0.945636	0.784622	-0.798811
SUHB_ECOLI	0.526941	0.425514	0.924675	0.769699	0.39111
CDD_ECOLI	0.35423	0.512897	0.577498	0.383385	0.887999
ARGB_ECOLI	0.72486	1	0.749522	0.883928	0.600774
YTFP_ECOLI	0.620421	0.828251	0.562466	0.411906	-0.565147
TALB_ECOLI	0.393234	0.563875	0.974056	0.662977	1.01304
RS5_ECOLI	0.659217	1	0.999982	0.96468	0.844526
MASZ_ECOLI	0.137841	0.0789072	0.749522	0.217598	-1.59451
KPYK2_ECOLI	0.889901	0.895299	0.999982	0.883155	0.0913076
SLT_ECOLI	0.762316	1	0.939493	0.837624	-0.352674
HISX_ECOLI	0.571296	0.828251	0.355652	0.383385	0.574704
EFTS_ECOLI	0.507014	0.425514	0.999982	0.8662	0.660212
CYSK_ECOLI	0.37431	0.33034	0.968932	0.625006	0.788137
HIUH_ECOLI	0.203415	0.33034	0.107075	0.191295	5.35834
PUTA_ECOLI	0.363291	0.46671	0.608661	0.347862	1.5988
PCKA_ECOLI	0.395602	0.425514	0.974056	0.651856	0.493755
ACUI_ECOLI	0.933568	0.828251	0.45442	0.511146	0.125838
DEOC_ECOLI	0.591318	0.725946	0.999982	0.822036	-0.384226
CPDB_ECOLI	0.1066	0.0934143	0.571648	0.123835	-2.03971
ARAF_ECOLI	0.123704	0.0954227	0.562466	0.11328	-2.21742
RPOC_ECOLI	0.571243	0.33034	0.577498	0.381979	0.651217
F16PA_ECOLI	0.812182	0.915656	0.999982	0.860623	-0.25879
KGUA_ECOLI	0.391314	0.512897	0.901655	0.717708	0.979471
IF2_ECOLI	0.538016	0.624909	0.858183	0.662977	0.543009
ACNA_ECOLI	0.642703	0.725946	0.901655	0.686784	0.530389
C56H_ECOLI	0.124891	0.0789072	0.517547	0.0503251	-2.85512
YEBY_ECOLI	0.149986	0.0789072	0.562466	0.123835	-2.50694
SYGA_ECOLI	0.175912	0.180643	0.355652	0.178436	1.50508
YGFZ_ECOLI	0.99046	1	0.999982	0.914133	-0.0151793
KATG_ECOLI	0.950503	0.828251	0.855947	0.887539	0.102017
RF2_ECOLI	0.585795	0.512897	0.999982	0.794134	-0.378277
MURF_ECOLI	0.455503	0.725946	0.805958	0.656901	1.29432
GSHR_ECOLI	0.594802	0.915656	0.416593	0.799063	1.12806
RS9_ECOLI	0.620421	0.624909	0.805958	0.612715	0.525832
ARGC_ECOLI	0.441443	0.828251	0.765615	0.91977	1.94499
DEGP_ECOLI	0.173855	0.180643	0.749522	0.283309	-1.36022
GLRX3_ECOLI	0.225524	0.259148	0.749522	0.33343	-1.26829
YNJB_ECOLI	0.334642	0.512897	0.229477	0.375161	1.95709
RPOA_ECOLI	0.757145	1	0.999982	0.822036	-0.380707
PTHP_ECOLI	0.191776	0.188172	0.945636	0.566961	-0.814413
YEED_ECOLI	0.343205	0.828251	0.644157	0.8662	3.16927
FECB_ECOLI	0.149986	0.0789072	0.562466	0.152947	-2.05178
ACCC_ECOLI	0.86129	0.915656	0.999982	0.903809	0.214616
KAD_ECOLI	0.960162	1	0.999982	0.889889	-0.0341784
YJCO_ECOLI	0.908924	0.915656	0.952869	0.823368	0.173866
YDGJ_ECOLI	0.757145	0.915656	0.97677	0.914133	0.323239
PGK_ECOLI	0.191776	0.0789072	0.765615	0.288717	-1.47675
YGIM_ECOLI	0.372203	0.33034	0.999982	0.754902	-0.463923
RL11_ECOLI	0.1066	0.0789072	0.562466	0.153876	-1.75841
PFKB_ECOLI	0.734557	1	0.999982	0.946062	0.484911
RPIA_ECOLI	0.723772	0.512897	0.758528	0.549506	0.391756
RBSB_ECOLI	0.00779158	0.0934143	0.782011	0.289129	-1.28557
YEGE_ECOLI	0.54354	1	0.673082	0.869701	6.54991
PHSG_ECOLI	0.606361	0.725946	0.562466	0.656364	-1.73002
YTFQ_ECOLI	0.118489	0.115246	0.896498	0.50137	-0.90062
ODO2_ECOLI	0.811601	1	0.999982	0.96468	-0.216663
SYQ_ECOLI	0.958753	0.915656	0.999982	0.927137	0.0387672
CYSJ_ECOLI	0.821901	0.725946	0.873056	0.717708	0.351825
ASPA_ECOLI	0.912424	0.725946	0.999982	0.8662	0.119068
PFLB_ECOLI:TDCE_ECOLI	0.898145	0.828251	0.770487	0.737133	-0.202365
RNI_ECOLI	0.469047	0.624909	0.855947	0.711574	-1.17584
YBIS_ECOLI	0.843093	0.915656	0.999982	0.86931	-0.101541
NUDE_ECOLI	0.898145	1	0.784447	0.883155	0.0985268
PYRH_ECOLI	0.177435	0.13453	0.355652	0.177888	1.61108
GATZ_ECOLI	0.732042	0.828251	0.999982	0.890731	0.458695
ENO_ECOLI	0.974541	0.977037	0.999982	0.883155	-0.0277824
GLNB_ECOLI	0.358557	0.725946	0.284614	0.448787	1.49876
RS6_ECOLI	0.258092	0.33034	0.517908	0.380132	2.14085
GABD_ECOLI	0.81117	0.915656	0.534086	0.793759	-0.390913
CLPX_ECOLI	0.991939	0.915656	0.993997	0.898157	-0.0083892
ASPG2_ECOLI	0.324257	0.180643	0.6918	0.283309	-1.90463
PEPB_ECOLI	0.370537	0.512897	0.749522	0.50137	-0.723149
GLK_ECOLI	0.646405	0.828251	0.974056	0.965534	-0.501896
SODM_ECOLI	0.734925	0.915656	0.999982	0.946062	0.305656
YNCE_ECOLI	0.112663	0.115246	0.564091	0.178313	-1.70422
FLAV_ECOLI	0.183709	0.188172	0.896498	0.530964	-0.838913
PSTS_ECOLI	0.0981021	0.115246	0.562466	0.130998	-1.87317
GLPQ_ECOLI	0.935013	0.977037	0.999982	0.996086	-0.0491884
YEEX_ECOLI	0.469047	0.725946	0.749522	0.540599	-0.769313
ALSB_ECOLI	0.173855	0.0954227	0.515324	0.0634483	-2.72724
SERC_ECOLI	0.889738	0.828251	0.999982	0.861879	-0.111779
YAIT_ECOLI	0.485631	0.624909	0.974056	0.773443	1.21733
YICC_ECOLI	0.642703	0.915656	0.88364	0.773443	0.442326
TDH_ECOLI	0.77919	0.828251	0.999982	0.804361	0.255604
FEOB_ECOLI	0.325488	0.259148	0.517547	0.156068	-1.55838
YOAB_ECOLI	0.991939	0.915656	0.577498	0.8662	-0.00752731
ALF_ECOLI	0.765254	0.977037	0.999982	0.871771	-0.183813
YHFA_ECOLI	0.941797	0.977037	0.986771	0.916089	-0.0977245
PPIB_ECOLI	0.130143	0.0789072	0.749522	0.206084	-1.62386
HIS6_ECOLI	0.435285	0.828251	0.64882	0.96468	1.33022
THIO_ECOLI	0.644326	0.915656	0.999982	0.900329	-0.315364
MENB_ECOLI	0.369166	0.512897	0.439348	0.543725	1.58774
GLRX2_ECOLI	0.130143	0.0954227	0.214351	0.0410061	-2.94873
SKP_ECOLI	0.574253	0.678185	0.999982	0.822036	-0.285717
RS16_ECOLI	0.266885	0.259148	0.295657	0.123835	-1.65848
YHJJ_ECOLI	0.149986	0.0954227	0.562466	0.131486	-2.15827
SYH_ECOLI	0.879094	1	0.999982	0.926115	-0.205108
YAEH_ECOLI	0.6146	0.915656	0.668682	0.794134	-0.683494
SYN_ECOLI	0.693408	0.828251	0.999982	0.967596	0.386999
GLPK_ECOLI	0.173855	0.0789072	0.788212	0.349057	-1.26553
GABT_ECOLI	0.744485	0.915656	0.999982	0.889889	-0.276981
GLTI_ECOLI	0.266444	0.330042	0.999982	0.7508	-0.422096
TRMD_ECOLI	0.380245	0.115246	0.00626038	0.00844509	-5.49513
OSMY_ECOLI	0.37864	0.307745	0.999982	0.733488	-0.454298
YHAM_ECOLI	0.744485	0.725946	0.890908	0.784622	0.872393
CYSQ_ECOLI	0.667783	0.915656	0.896498	0.868074	0.732831
ORN_ECOLI	0.542964	0.624909	0.999982	0.875434	-0.534599
RL30_ECOLI	0.539845	0.828251	0.29619	0.717708	2.40174
DPPA_ECOLI	0.812182	0.977037	0.999982	0.847916	-0.143888
HIS5_ECOLI	0.258092	0.33034	0.229477	0.383385	1.95
YEAD_ECOLI	0.848009	1	0.901655	0.906067	-0.218179
YDGH_ECOLI	0.125493	0.0789072	0.788212	0.376438	-1.09077
KPRS_ECOLI	0.602369	0.828251	0.770487	0.96468	-0.67796
CODA_ECOLI	0.905628	0.915656	0.562466	0.807446	-0.266888
BASR_ECOLI	0.530671	0.828251	0.637643	0.768862	-1.41232
CLPP_ECOLI	0.296791	0.512897	0.333667	0.383385	2.30163
RDGB_ECOLI	0.779953	1	0.596745	0.807446	0.557888
MTLD_ECOLI	0.704719	0.828251	0.850949	0.909787	-0.415404
BTUE_ECOLI	0.771126	0.915656	0.986771	0.977819	-0.412576
YDCL_ECOLI	0.450094	0.425514	0.765615	0.506692	-1.02538
AGP_ECOLI	0.118404	0.115246	0.865558	0.447675	-1.03123
RTN_ECOLI	0.209341	0.0934143	0.00233562	0.00780773	-4.97215
DHAS_ECOLI	0.744535	0.915656	0.901655	0.946062	-0.332441
GALU_ECOLI	0.440982	0.915656	0.555497	0.88695	1.86861
YGIS_ECOLI	0.325488	0.259148	0.788212	0.50137	-1.09114
EFEO_ECOLI	0.078377	0.0934143	0.939493	0.506692	-0.843509
ERPA_ECOLI	0.0981021	0.0789072	0.749522	0.206084	-1.49455
YHHA_ECOLI	0.507014	0.725946	0.77108	0.883155	0.968906
UDG_ECOLI	0.691986	0.725946	0.749522	0.7508	-0.509236
FEPB_ECOLI	0.130143	0.0789072	0.562466	0.123835	-2.06818
YEBF_ECOLI	0.207789	0.13453	0.572502	0.200204	-2.16014
6PGD_ECOLI	0.677637	0.725946	0.999982	0.822036	-0.228647
UPP_ECOLI	0.460842	0.512897	0.901655	0.773443	1.2181
DPS_ECOLI	0.938173	0.725946	0.999982	0.871771	-0.0566497
YJJA_ECOLI	0.744535	0.915656	0.577498	0.8662	0.497633
TESA_ECOLI	0.177435	0.13453	0.562466	0.175272	-2.23339
ALDB_ECOLI	0.469047	0.624909	0.355652	0.71431	2.2124
LDHD_ECOLI	0.415995	0.725946	0.784447	0.869701	1.37089
MACA_ECOLI	0.193311	0.144861	0.969047	0.613903	-0.692752
FADA_ECOLI	0.757145	0.895299	0.999982	0.860623	-0.253378
UNG_ECOLI	0.833719	0.915656	0.788212	0.772475	-0.156559
YGHU_ECOLI	0.219327	0.33034	0.797327	0.447675	-1.34424
YQHD_ECOLI	0.766833	0.725946	0.999982	0.822036	-0.293954
RRAA_ECOLI	0.80754	0.828251	0.765615	0.69061	0.420565
ALDA_ECOLI	0.393234	0.624909	0.969047	0.651423	-0.646448
CUSF_ECOLI	0.129622	0.0954227	0.0282061	0.0246468	-3.04964
RLMJ_ECOLI	0.263752	0.0934143	0.00465567	0.00780773	-4.49313
MAO1_ECOLI	0.921963	0.915656	0.571648	0.807446	0.15184
YCCU_ECOLI	0.898145	0.725946	0.572502	0.613903	0.32131
RL24_ECOLI	0.81117	0.915656	0.928874	0.987556	0.234261
ETTA_ECOLI	0.325488	0.425514	0.867341	0.552323	-1.23342
RL17_ECOLI	0.744485	1	0.999982	0.838972	-0.621607
RS8_ECOLI	0.691986	1	0.600365	0.860623	0.58481
AIS_ECOLI	0.81117	0.915656	0.999982	0.860623	-0.163882
YAHO_ECOLI	0.972738	1	0.999982	0.898157	-0.0361492
MALE_ECOLI	0.105689	0.0969009	0.896498	0.50137	-0.898642
YDEI_ECOLI	0.80178	0.915656	0.999982	0.860623	-0.283953
NAGZ_ECOLI	0.400615	0.828251	0.577498	0.959109	1.51043
UDP_ECOLI	0.921963	0.828251	0.999982	0.85682	-0.06751
GYRA_ECOLI	0.517076	0.828251	0.577498	0.96852	0.96784
DDPA_ECOLI	0.194876	0.180643	0.607708	0.288717	-1.91489
FUMA_ECOLI:FUMB_ECOLI	0.831513	0.828251	0.988863	0.883155	0.233552
CLPA_ECOLI	0.273145	0.184207	0.0104469	0.164696	-2.56618
ATPA_ECOLI	0.258092	0.180643	0.641316	0.289129	-1.89293
SLYD_ECOLI	0.734925	0.977037	0.999982	0.91521	-0.383752
GUAA_ECOLI	0.80178	0.828251	0.999982	0.900329	-0.276243
SYK2_ECOLI	0.744535	0.828251	0.999982	0.900329	-0.31186
GSH1_ECOLI	0.372203	0.725946	0.793762	0.8662	1.72866
TREA_ECOLI	0.468931	0.725946	0.999982	0.792706	-0.65138
IHFA_ECOLI	0.201197	0.180643	0.562466	0.283309	-1.33372
PLIG_ECOLI	0.195727	0.13453	0.63662	0.230891	-1.93254
MTNN_ECOLI	0.659217	0.725946	0.779117	0.613903	-0.449219
CRP_ECOLI	0.177435	0.180643	0.826237	0.460966	-0.990739
DKGA_ECOLI	0.4011	0.180643	0.00172993	0.0634483	-2.11729
DHE4_ECOLI	0.632276	0.915656	0.813996	0.7508	1.47358
ASNA_ECOLI	0.129622	0.0789072	0.562466	0.105656	-2.23206
GLTB_ECOLI	0.208812	0.1425	0.00233562	0.0410061	-4.49099
ALKH_ECOLI	0.591318	0.915656	0.999982	0.85682	-1.09152
CAN_ECOLI	0.428826	0.425514	0.928874	0.613903	-1.21593
MDH_ECOLI	0.8338	0.828251	0.765615	0.733488	0.342942
OPPA_ECOLI	0.298939	0.33034	0.930862	0.576133	-0.706415
HLDD_ECOLI	0.176103	0.13453	0.749522	0.288717	-1.41726
LOLA_ECOLI	0.193311	0.144861	0.855947	0.490989	-1.02633
IVY_ECOLI	0.379701	0.425514	0.896498	0.7508	-0.966518
GLYA_ECOLI	0.435285	0.512897	0.999982	0.790001	-0.424909
CATE_ECOLI	0.567572	0.624909	0.543985	0.613903	-2.27402
YOBA_ECOLI	0.334944	0.512897	0.798716	0.644692	-1.47229
YCAC_ECOLI	0.291852	0.0789072	0.517547	0.123835	-2.65843
OMPA_ECOLI	0.334944	0.33034	0.865558	0.537129	-1.16787
THTM_ECOLI	0.811601	1	0.611908	0.8662	0.635371
YJAG_ECOLI	0.821061	0.895299	0.865558	0.946062	0.320685
HTPG_ECOLI	0.369166	0.33034	0.80118	0.506692	-0.839075
SPY_ECOLI	0.60099	0.725946	0.928874	0.794134	-0.418464
YHHX_ECOLI	0.937107	0.915656	0.562466	0.733488	-0.150436
PHOL_ECOLI	0.77919	0.725946	0.792953	0.730626	-0.326663
LPP_ECOLI	0.921963	1	0.999982	0.916107	0.122649
ARGT_ECOLI	0.183709	0.180643	0.928874	0.530964	-0.875317
MPPA_ECOLI	0.193311	0.0954227	0.757078	0.333195	-1.50764
HISJ_ECOLI	0.266444	0.302111	0.975062	0.638779	-0.635058
YGIW_ECOLI	0.607045	0.725946	0.979857	0.733488	-0.408547
SYK1_ECOLI	0.320094	0.33034	0.749522	0.447675	-0.868029
YEHZ_ECOLI	0.358557	0.512897	0.855947	0.637634	-1.04587
DSBC_ECOLI	0.819795	1	0.999982	0.832433	-0.162253
CYSH_ECOLI	0.667783	0.725946	0.635484	0.608132	-0.358736
OMPF_ECOLI:NMPC_ECOLI	0.898145	0.725946	0.999982	0.916107	0.0908388
DADA_ECOLI	0.193311	0.180643	0.649696	0.305532	-1.56069
DEOB_ECOLI	0.734925	0.915656	0.993997	0.792706	-0.221989
BCP_ECOLI	0.469047	0.725946	0.788457	0.630387	-0.680722
ELBB_ECOLI	0.193311	0.0934143	0.615608	0.261266	-1.59485
ISCU_ECOLI	0.258092	0.180643	0.826067	0.50137	-1.06232
OSMC_ECOLI	0.374754	0.512897	0.765615	0.506692	-1.16934
YCEH_ECOLI	0.401122	0.425514	0.788212	0.506692	-1.8579
NFUA_ECOLI	0.848009	0.828251	0.947294	0.944011	0.172316
KPYK1_ECOLI	0.871318	0.915656	0.896498	0.819289	0.173199
TOLB_ECOLI	0.374754	0.46671	0.999982	0.776525	-0.35388
FUMC_ECOLI	0.486122	0.425514	0.635484	0.360393	-1.04126
OPGB_ECOLI	0.734925	0.828251	0.755439	0.900329	-0.487788
TYSY_ECOLI	0.469047	0.725946	0.788212	0.953101	1.10918
PSIF_ECOLI	0.374754	0.512897	0.855947	0.608132	-1.23141
RS19_ECOLI	0.171741	0.0789072	0.562466	0.0865386	-2.43158
RL33_ECOLI	0.423615	0.512897	0.765615	0.7508	-1.28976
ACSA_ECOLI	0.555519	1	0.855947	0.729897	-1.20432
DSBG_ECOLI	0.201197	0.13453	0.635484	0.200204	-1.97763
SYE_ECOLI	0.183709	0.0789072	0.765615	0.47448	-0.889074
SUBI_ECOLI	0.585795	0.915656	0.999982	0.883155	0.738072
ADHP_ECOLI	0.078377	0.0934143	0.440804	0.0503251	-2.59588
ARTI_ECOLI	0.234146	0.180643	0.945636	0.5926	-0.752391
SPED_ECOLI	0.674933	0.828251	0.757078	0.656364	-0.599455
PTRA_ECOLI	0.298112	0.259148	0.765615	0.411906	-1.52987
KBL_ECOLI	0.623023	0.425514	0.765615	0.530964	-0.671514
AROA_ECOLI	0.324257	0.33034	0.765615	0.611857	-1.41816
LUXS_ECOLI	0.325488	0.512897	0.765615	0.506692	-0.917797
PPIA_ECOLI	0.201197	0.180643	0.855947	0.50137	-0.845786
CUEO_ECOLI	0.267918	0.259148	0.749522	0.50137	-1.06066
YNJE_ECOLI	0.110994	0.0789072	0.572502	0.211764	-1.50798
ODO1_ECOLI	0.173855	0.0954227	0.765615	0.305532	-1.34887
CYSP_ECOLI	0.258092	0.259148	0.969047	0.628238	-0.656843
BGLX_ECOLI	0.358557	0.512897	0.896498	0.630387	-1.09402
ALF1_ECOLI	0.602369	0.915656	0.635484	0.7508	1.19193
SDHL_ECOLI:SDHM_ECOLI	0.912424	0.624909	0.896498	0.838972	0.118068
GSIB_ECOLI	0.208812	0.33034	0.797327	0.50137	-1.24625
METE_ECOLI	0.173855	0.0789072	0.602343	0.152947	-2.01298
CAPP_ECOLI	0.130143	0.0954227	0.562466	0.152947	-1.7673
MAP1_ECOLI	0.72537	1	0.668682	0.916107	0.654149
OMPX_ECOLI	0.110994	0.0954227	0.641316	0.196378	-1.63025
HPRT_ECOLI	0.734925	0.828251	0.6305	0.784622	0.764149
ADHE_ECOLI	0.191049	0.13453	0.788212	0.442884	-1.20667
MSRB_ECOLI	0.584315	0.725946	0.562466	0.7508	-1.5859
YBGS_ECOLI	0.938173	0.725946	0.896498	0.733488	-0.0929358
YTFJ_ECOLI	0.194876	0.180643	0.749522	0.33343	-1.52502
LPXD_ECOLI	0.193311	0.180643	0.562466	0.156068	-2.42605
RSUA_ECOLI	0.395644	0.13453	0.543985	0.186308	-3.90238
ACEA_ECOLI	0.441443	0.624909	0.896498	0.641108	-1.21179
ARTJ_ECOLI	0.37864	0.46671	0.945636	0.653873	-0.587813
YCII_ECOLI	0.480125	0.624909	0.765615	0.613903	-0.594027
ILVC_ECOLI	0.599553	0.624909	0.788212	0.613903	-0.489088
POTD_ECOLI	0.183709	0.185541	0.928874	0.530964	-0.828753
YAIE_ECOLI	0.6146	0.725946	0.635484	0.730626	-0.608757
GCSH_ECOLI	0.436828	0.33034	0.80118	0.883155	0.676234
TPIS_ECOLI	0.440982	0.46671	0.896498	0.626149	-1.38728
GNTK_ECOLI	0.468931	0.259148	0.562466	0.237156	-3.44749
YCEI_ECOLI	0.325488	0.425514	0.912245	0.608132	-0.851104
EFEB_ECOLI	0.183709	0.180643	0.613465	0.187976	-2.13821
YCFP_ECOLI	0.0981021	0.0789072	0.562466	0.13065	-1.92681
RECA_ECOLI	0.334944	0.33034	0.572502	0.447675	-0.936368
USHA_ECOLI	0.208812	0.180643	0.765615	0.388354	-1.37129
MLAC_ECOLI	0.372203	0.425514	0.855947	0.608132	-0.665017
PSPE_ECOLI	0.324257	0.259148	0.939493	0.608132	-0.864708
FUR_ECOLI	0.507684	0.307745	0.749522	0.460966	-3.21178
SURA_ECOLI	0.286232	0.307745	0.866589	0.506692	-0.76577
GCH1L_ECOLI	0.435096	0.895299	0.517547	0.743135	2.98661
YDEN_ECOLI	0.258458	0.180643	0.749522	0.411906	-1.32113
UGPB_ECOLI	0.423197	0.425514	0.999982	0.733488	-0.464404
ASTC_ECOLI	0.343205	0.259148	0.635484	0.33343	-1.54542
MASY_ECOLI	0.821061	0.725946	0.749522	0.628238	-0.387466
NUDK_ECOLI	0.393234	0.624909	0.562466	0.50137	-2.14007
ECOT_ECOLI	0.379821	0.33034	0.999982	0.7508	-0.469399
GATD_ECOLI	0.258458	0.259148	0.757078	0.33343	-1.34693
SODC_ECOLI	0.339942	0.512897	0.896498	0.58614	-0.852414
RLMI_ECOLI	0.591318	0.624909	0.517547	0.613903	-0.985595
DSBA_ECOLI	0.469047	0.512897	0.999982	0.733488	-0.381016
TNAA_ECOLI	0.395644	0.33034	0.846414	0.506692	-0.803908
YDJA_ECOLI	0.811601	0.512897	0.572502	0.637634	0.648829
CPXR_ECOLI	0.393234	0.259148	0.562466	0.637634	-0.862298
YDCS_ECOLI	0.313402	0.425514	0.947294	0.641108	-0.807789
YGGE_ECOLI	0.296791	0.425514	0.765615	0.405234	-1.28566
TAUA_ECOLI	0.325488	0.33034	0.788212	0.506692	-0.893602

## Sheet: 4. EI_EUIStatTests
	EI/EUI
	ttest	MWtest	RP	RS	log2FC
LRP_ECOLI	0.230091	0.113369	0.00461425	0.000958771	5.53487
EGFP_MAN	0.217828	0.149533	0.548471	0.193406	-1.97153
BLAC_MAN	0.172111	0.113369	0.364996	0.0750361	-2.26477
HSLV_ECOLI	0.45248	0.582418	0.974171	0.576864	0.892033
NUSA_ECOLI	0.217828	0.113369	0.000744646	8.70877e-05	6.7334
SSB_ECOLI	0.309995	0.47561	0.853191	0.56153	-1.29552
PEPQ_ECOLI	0.370166	0.47561	0.976666	0.687691	-0.742374
IF1_ECOLI	0.217828	0.149533	0.271168	0.0493757	2.34761
FER_ECOLI	0.334971	0.189189	0.374061	0.143624	1.65794
DNAK_ECOLI	0.239295	0.113369	0.544668	0.124193	2.06293
SLYB_ECOLI	0.383269	0.246154	0.609111	0.316414	-2.26438
GLMS_ECOLI	0.564431	0.681481	1	0.876943	0.211335
EFG_ECOLI	0.226175	0.113369	0.63963	0.143701	1.76514
CH60_ECOLI	0.217828	0.113369	0.13934	0.0213633	3.60268
OTC1_ECOLI:OTC2_ECOLI	0.439892	0.582418	1	0.725594	-0.691772
IF3_ECOLI	0.217828	0.113369	0.319388	0.0568287	2.46972
HSLO_ECOLI	0.33201	0.47561	0.829798	0.371646	1.48145
SYM_ECOLI	0.303117	0.308943	0.976666	0.576927	-0.91007
RS20_ECOLI	0.217828	0.113369	0.292703	0.0517436	2.6091
THIB_ECOLI	0.238668	0.189189	0.624584	0.316414	-1.58021
DBHB_ECOLI	0.217828	0.113369	0.326644	0.053563	2.46116
RS13_ECOLI	0.217828	0.15841	0.63963	0.154127	1.61652
CH10_ECOLI	0.217828	0.113369	0.251475	0.0446016	2.56655
CSPA_ECOLI	0.217828	0.113369	0.204659	0.0412998	2.76024
SYI_ECOLI	0.917147	1	1	0.948512	0.0765308
FABI_ECOLI	0.274077	0.113369	0.200856	0.0372541	3.12426
RL22_ECOLI	0.217828	0.113369	0.663896	0.149354	1.59761
FABA_ECOLI	0.566321	0.681481	1	0.765691	0.532518
RL25_ECOLI	0.217828	0.113369	0.63963	0.144221	1.64064
RS18_ECOLI	0.217828	0.113369	0.557775	0.11574	1.78463
SYS_ECOLI	0.222286	0.246154	0.902061	0.357374	0.882231
DEGQ_ECOLI	0.33201	0.308943	0.974171	0.447661	0.750933
GLMM_ECOLI	0.352545	0.308943	1	0.722843	-0.709033
TYPA_ECOLI	0.239295	0.189189	0.661176	0.194972	1.54247
PHSM_ECOLI	0.439347	0.308943	1	0.868137	-0.165474
YEBC_ECOLI	0.229242	0.308943	0.897489	0.362786	1.19631
DBHA_ECOLI	0.217828	0.149533	0.63963	0.160121	1.73806
TKT1_ECOLI	0.172111	0.113369	0.684656	0.160121	1.42279
FABF_ECOLI	0.217828	0.189189	0.964771	0.371646	0.929728
SYV_ECOLI	0.917147	1	1	0.923444	-0.0618018
SYT_ECOLI	0.917926	0.974573	1	0.87467	-0.0949673
FABD_ECOLI	0.217828	0.113369	0.897489	0.316138	1.17494
PYRG_ECOLI	0.217828	0.113369	0.897489	0.316693	1.14851
THGA_ECOLI	0.26535	0.113369	1.35268e-05	3.64059e-05	8.45871
GPMA_ECOLI	0.217828	0.113369	0.808312	0.316414	-1.39289
GRPE_ECOLI	0.217828	0.113369	0.0095509	0.0014276	4.38592
RL7_ECOLI	0.217828	0.113369	0.326317	0.0567762	2.46863
HNS_ECOLI	0.239295	0.23746	0.822914	0.287044	1.22711
RRF_ECOLI	0.217828	0.113369	0.684889	0.161013	1.43456
PURA_ECOLI	0.217828	0.131766	0.699847	0.276864	-1.64549
GCST_ECOLI	0.231332	0.149533	0.302174	0.15665	-2.6162
SODF_ECOLI	0.993729	0.904051	1	0.959783	0.00273795
G6PI_ECOLI	0.833688	1	1	0.974849	0.102485
OPDA_ECOLI	0.33201	0.196716	0.897489	0.362786	1.22735
EFPL_ECOLI	0.410318	0.47561	0.990218	0.687707	-0.770063
RL4_ECOLI	0.217828	0.149533	0.63963	0.161013	1.70981
FEPA_ECOLI	0.833688	0.868792	1	0.948512	-0.141139
TOP1_ECOLI	0.33201	0.582418	0.976666	0.616464	-0.957309
TIG_ECOLI	0.239295	0.149533	0.328439	0.0764421	2.21634
NFSB_ECOLI	0.217828	0.113369	0.897489	0.351022	1.00313
HINT_ECOLI	0.600178	0.582418	1	0.795378	0.212912
YIFE_ECOLI	0.33201	0.113369	0.200856	0.0439424	3.17968
YFBU_ECOLI	0.628531	0.582418	1	0.690132	0.349551
PROA_ECOLI	0.569089	0.868792	1	0.865405	0.374584
SYY_ECOLI	0.873006	1	1	0.946671	-0.0338271
PDXJ_ECOLI	0.217828	0.131766	0.851518	0.340393	-1.21565
IMDH_ECOLI	0.26806	0.113369	2.40819e-05	3.12094e-06	-10.2082
CLPB_ECOLI	0.217828	0.131766	0.165642	0.0382924	2.75697
GLMU_ECOLI	0.217828	0.113369	0.553971	0.20837	-1.95107
RS17_ECOLI	0.325995	0.803695	0.974171	0.582218	1.2921
YPHF_ECOLI	0.172111	0.113369	0.123577	0.00965605	-3.17636
ACNB_ECOLI	0.239295	0.113369	0.546191	0.15665	-2.2159
IPYR_ECOLI	0.80655	1	1	0.959783	0.0822086
RS4_ECOLI	0.217828	0.149533	0.874828	0.301361	1.20123
SECB_ECOLI	0.217828	0.113369	0.454607	0.0987826	1.82518
YRDA_ECOLI	0.271622	0.390244	1	0.699603	-0.495319
CPOB_ECOLI	0.859301	1	1	0.980134	-0.13058
RL18_ECOLI	0.458619	0.390244	0.63963	0.474476	2.51721
SSUA_ECOLI	0.226175	0.23746	0.580046	0.194972	1.16712
RS12_ECOLI	0.239295	0.149533	0.326317	0.0764421	2.0716
RL1_ECOLI	0.217828	0.149533	0.544668	0.130444	1.57336
SYL_ECOLI	0.311443	0.308943	1	0.585112	0.603056
FTNA_ECOLI	0.353248	0.390244	1	0.655523	0.436209
DAPA_ECOLI	0.427264	0.47561	1	0.622794	0.477667
ISCS_ECOLI	0.222286	0.113369	0.251475	0.0567762	2.73195
EPTB_ECOLI	0.226175	0.113369	0.116047	0.0077671	-3.62485
SYFA_ECOLI	0.217828	0.15841	0.0401368	0.0567762	1.7831
FABZ_ECOLI	0.364711	0.308943	0.452044	0.239922	2.87058
ODP2_ECOLI	0.217828	0.113369	0.326317	0.0744729	2.12286
GCH1_ECOLI	0.239295	0.189189	0.553971	0.286043	-1.32495
SYA_ECOLI	0.217828	0.189189	0.897489	0.357374	1.05464
RS1_ECOLI	0.222286	0.149533	0.63963	0.160121	1.66311
RF3_ECOLI	0.217828	0.246154	0.023974	0.0372541	2.12278
ASSY_ECOLI	0.217828	0.113369	0.553971	0.185184	-1.88404
FOLD_ECOLI	0.449806	0.582418	0.976666	0.703746	-0.530652
GLRX4_ECOLI	0.686329	0.681481	1	0.987252	0.290415
AMPN_ECOLI	0.352637	0.47561	1	0.687707	-0.642007
PGM_ECOLI	0.628309	1	1	0.853168	-0.345379
RL5_ECOLI	0.217828	0.149533	0.452044	0.110642	2.2244
CYSI_ECOLI	0.217828	0.246154	1	0.699603	-0.496904
RS21_ECOLI	0.50844	0.582418	1	0.847258	0.576978
FTSK_ECOLI	0.310691	0.308943	1	0.636398	0.411599
TPX_ECOLI	0.455841	0.428577	1	0.600113	0.442395
FABB_ECOLI	0.826861	0.681481	1	0.946671	0.130476
RL10_ECOLI	0.26535	0.113369	0.492335	0.126291	2.17253
YFIA_ECOLI	0.364629	0.582418	0.881931	0.576927	-1.14673
LACI_ECOLI	0.310691	0.308943	0.0150216	0.118796	4.97803
PT1_ECOLI	0.427087	0.308943	0.360481	0.160121	2.18809
RPOB_ECOLI	0.239875	0.189189	0.292703	0.144221	2.30233
AROG_ECOLI	0.217828	0.149533	0.13934	0.0493757	2.07114
NADE_ECOLI	0.274077	0.189189	0.952955	0.409037	0.973665
SYD_ECOLI	0.589154	0.582418	1	0.698486	0.371568
USPE_ECOLI	0.351422	0.390244	1	0.797579	-0.303981
NUSG_ECOLI	0.465708	0.390244	1	0.582218	0.651948
OPGD_ECOLI	0.257786	0.308943	0.853191	0.425547	-1.30119
DDLA_ECOLI	0.243957	0.23746	0.839089	0.357374	0.948802
TRXB_ECOLI	0.28974	0.47561	0.881931	0.544718	-1.33892
TRMJ_ECOLI	0.235122	0.149533	0.0992714	0.0493757	2.41622
PANC_ECOLI	0.853989	1	1	0.974849	-0.137129
DAPD_ECOLI	0.264995	0.308943	1	0.508443	0.739022
FMT_ECOLI	0.907999	1	0.937439	0.946671	0.318768
RS7_ECOLI	0.334971	0.308943	0.812429	0.371646	1.58514
AHPC_ECOLI	0.217828	0.149533	0.492335	0.12716	1.56566
CISY_ECOLI	0.513396	0.524861	1	0.813332	-0.255036
HEM2_ECOLI	0.70958	1	1	0.927253	-0.130674
RL3_ECOLI	0.310691	0.246154	0.456138	0.154127	2.06228
RPOD_ECOLI	0.239295	0.113369	0.000744646	0.000315769	5.98882
LGUL_ECOLI	0.239295	0.308943	0.976204	0.544718	-0.731467
PANB_ECOLI	0.75181	0.681481	0.881931	0.68206	-0.360794
DEOD_ECOLI	0.70958	0.868792	1	0.959783	0.313966
METK_ECOLI	0.362648	0.582418	1	0.865405	0.246259
DLDH_ECOLI	0.310691	0.189189	1	0.52512	0.803128
USG_ECOLI	0.806131	0.47561	0.251475	0.351022	0.403307
AAT_ECOLI	0.873006	1	1	0.948512	-0.0739416
PPSA_ECOLI	0.935732	0.904051	1	0.905832	-0.076552
ACKA_ECOLI	0.362648	0.390244	1	0.54564	0.882687
EFTU1_ECOLI	0.217828	0.189189	0.485594	0.14957	1.49071
EFP_ECOLI	0.304066	0.308943	1	0.585112	0.598858
PEPD_ECOLI	0.380688	0.524861	1	0.713599	-0.407709
RHO_ECOLI	0.36798	0.352022	1	0.595833	0.803361
YAJQ_ECOLI	0.217828	0.149533	1	0.576927	-0.73064
RL6_ECOLI	0.225589	0.113369	0.068852	0.0372541	2.93788
RL9_ECOLI	0.222286	0.113369	0.580046	0.130444	1.855
G6PD_ECOLI	0.337655	0.308943	0.976204	0.626157	-0.758471
YDCH_ECOLI	0.217828	0.113369	0.00343975	0.00771546	5.38116
APT_ECOLI	0.465611	0.904051	1	0.655523	0.729004
RL31_ECOLI	0.239295	0.189189	0.519839	0.144221	1.58658
RL13_ECOLI	0.222286	0.149533	0.787574	0.225516	1.45861
BETB_ECOLI	0.504298	0.681481	0.500739	0.616464	-2.31563
ABDH_ECOLI	0.239295	0.246154	0.189879	0.199606	-2.60656
PTGA_ECOLI	0.217828	0.23746	0.467172	0.143701	1.4277
SYFB_ECOLI	0.573567	0.803695	0.974171	0.571695	0.425054
CHIP_ECOLI	0.239295	0.258038	1	0.576864	0.523562
TYPH_ECOLI	0.239295	0.308943	0.73866	0.342694	-1.73095
G3P1_ECOLI	0.285539	0.308943	0.902061	0.409037	0.75638
FLHE_ECOLI	0.217828	0.149533	0.00236803	0.00254288	-6.00744
YRAP_ECOLI	0.217828	0.113369	0.013033	0.000958771	4.58147
PNP_ECOLI	0.504298	0.629448	1	0.655646	0.775223
RS2_ECOLI	0.968569	0.681481	1	0.927253	-0.0244472
RIDA_ECOLI	0.907999	0.904051	1	0.946671	-0.0466246
KDSA_ECOLI	0.754372	1	1	0.948512	-0.205191
GLNA_ECOLI	0.847019	1	1	0.996138	0.128194
MNMA_ECOLI	0.217828	0.189189	0.195271	0.0764421	1.90165
IDH_ECOLI	0.455841	0.582418	0.897489	0.439369	0.621344
DKSA_ECOLI	0.217828	0.113369	0.0684425	0.0213633	3.08076
RS3_ECOLI	0.33201	0.582418	1	0.599892	0.768919
AHPF_ECOLI	0.456583	0.390244	1	0.699603	-0.43125
GREA_ECOLI	0.217828	0.113369	0.467172	0.12716	1.56827
PTA_ECOLI	0.222286	0.189189	0.0401368	0.0811015	1.76052
RL23_ECOLI	0.239295	0.189189	1	0.503553	0.71842
SYGB_ECOLI	0.554272	0.47561	0.485594	0.357374	0.675952
RS11_ECOLI	0.217828	0.149533	0.544668	0.130444	1.85703
PRC_ECOLI	0.455841	0.582418	0.976666	0.616464	-0.833353
SSPA_ECOLI	0.352637	0.390244	0.63963	0.362786	0.757693
YDHR_ECOLI	0.264995	0.246154	1	0.582323	0.503774
ATPB_ECOLI	0.33201	0.189189	0.116047	0.15665	-4.01666
ODP1_ECOLI	0.399103	0.308943	0.874828	0.372599	0.787491
ARLY_ECOLI	0.217828	0.113369	0.553971	0.15665	-1.97455
YCHF_ECOLI	0.32358	0.246154	0.187026	0.0938576	1.42227
RL19_ECOLI	0.217828	0.15841	0.195271	0.0446016	2.79119
GSHB_ECOLI	0.464094	0.582418	0.553971	0.576927	-1.40966
RS10_ECOLI	0.362648	0.308943	0.544668	0.23432	2.19235
RL20_ECOLI	0.239824	0.189189	0.812429	0.286522	1.2459
RL15_ECOLI	0.217828	0.113369	0.452044	0.0764421	2.14951
NFSA_ECOLI	0.64424	1	1	0.863862	-0.351046
RISA_ECOLI	0.239295	0.131766	0.00211906	0.000143162	-6.49208
ARNA_ECOLI	0.296711	0.189189	0.613981	0.324861	-1.82565
RMLB1_ECOLI	0.385456	0.47561	0.933563	0.626157	-0.941666
CSPC_ECOLI	0.257776	0.15841	0.902061	0.37357	1.14973
PSPA_ECOLI	0.70958	0.582418	0.897489	0.595833	0.632051
YIDA_ECOLI	0.32358	0.308943	0.976666	0.603787	-1.0013
SYR_ECOLI	0.352545	0.390244	1	0.561173	0.854889
XYLF_ECOLI	0.33201	0.390244	1	0.68061	-0.545116
NUOF_ECOLI	0.239295	0.113369	0.216877	0.0746557	2.29379
SUCC_ECOLI	0.592912	0.904051	1	0.867468	-0.52101
FABG_ECOLI	0.386936	0.246154	1	0.757798	-0.42048
AROK_ECOLI	0.879233	1	0.897489	0.957978	-0.185447
LAMB_ECOLI	0.399103	0.681481	1	0.687301	0.447097
SLYA_ECOLI	0.557186	0.308943	0.0825938	0.0764421	1.03419
YCDY_ECOLI	0.954516	0.904051	0.566048	0.756263	0.123457
SYC_ECOLI	0.895428	0.732694	1	0.930772	0.106063
RL16_ECOLI	0.229584	0.113369	0.553971	0.217311	-1.8392
CYSM_ECOLI	0.955318	0.904051	0.557775	0.704095	-0.0836172
MALM_ECOLI	0.354432	0.428577	1	0.741678	0.426536
G3P2_ECOLI	0.217828	0.113369	0.169373	0.0236683	-3.02441
GSA_ECOLI	0.93355	1	0.485594	0.876943	-0.0855992
ACP_ECOLI	0.848706	1	1	0.890797	0.115759
YBBN_ECOLI	0.399103	0.428577	0.753844	0.544718	-1.64635
PHOP_ECOLI	0.334971	0.390244	0.549116	0.54564	1.3929
USPA_ECOLI	0.217828	0.113369	0.258541	0.0446016	2.41722
RL14_ECOLI	0.217828	0.113369	0.00364928	0.00193024	-3.92219
FKBA_ECOLI	0.967776	0.974573	1	0.974849	0.0127393
BGAL_ECOLI	0.826861	0.582418	0.903927	0.687707	0.489431
GSTA_ECOLI	0.262728	0.23746	0.553971	0.316414	-2.01364
OPGG_ECOLI	0.252828	0.246154	0.792878	0.352154	-1.64615
MAO2_ECOLI	0.438957	0.629448	0.976666	0.756263	-0.842837
GLNH_ECOLI	0.172111	0.113369	0.881931	0.355643	-1.09861
SYP_ECOLI	0.587647	0.803695	0.951806	0.572969	0.492225
GMHA_ECOLI	0.690527	0.974573	1	0.813332	-0.309567
SUCD_ECOLI	0.925211	1	1	0.974849	-0.122273
P5CR_ECOLI	0.504298	1	1	0.787444	-0.525735
FKBX_ECOLI	0.497175	0.582418	0.976666	0.725594	-0.755244
AMPP_ECOLI	0.239295	0.149533	0.00236803	0.00965605	-6.11778
GCSP_ECOLI	0.797618	0.904051	1	0.759332	-0.327978
HSLU_ECOLI	0.458619	0.681481	0.902061	0.769867	1.07448
CREA_ECOLI	0.526258	0.47561	0.580046	0.351022	0.700322
SUHB_ECOLI	0.239295	0.113369	0.258541	0.0970944	2.33849
CDD_ECOLI	0.50844	0.803695	0.983555	0.946671	-0.849033
YTFP_ECOLI	0.239295	0.113369	0.271168	0.0493757	2.8477
TALB_ECOLI	0.344759	0.390244	1	0.655646	0.398817
RS5_ECOLI	0.483706	0.390244	1	0.704095	0.462879
MASZ_ECOLI	0.414184	0.390244	1	0.687707	-0.543697
KPYK2_ECOLI	0.457557	0.803695	1	0.767363	-0.607897
SLT_ECOLI	0.410318	0.582418	0.881931	0.576927	-1.60835
HISX_ECOLI	0.954516	0.904051	0.292703	0.582323	-0.088694
EFTS_ECOLI	0.310691	0.246154	1	0.507271	0.965513
CYSK_ECOLI	0.33201	0.390244	0.974171	0.48997	0.74853
PUTA_ECOLI	0.70958	0.681481	0.812429	0.576864	0.321776
PCKA_ECOLI	0.70958	0.904051	1	0.841102	-0.330191
ACUI_ECOLI	0.410152	0.582418	0.553971	0.576927	-1.99494
DEOC_ECOLI	0.625633	0.904051	1	0.887615	-0.384698
CPDB_ECOLI	0.217828	0.131766	0.808312	0.340393	-1.27148
ARAF_ECOLI	0.217828	0.149533	0.853191	0.354621	-1.27248
RPOC_ECOLI	0.253836	0.149533	0.0825938	0.0718851	2.40621
F16PA_ECOLI	0.520098	0.47561	0.897489	0.677621	0.71999
KGUA_ECOLI	0.870964	1	1	0.974849	0.157151
IF2_ECOLI	0.305768	0.246154	0.326317	0.213768	1.90413
ACNA_ECOLI	0.721382	1	1	0.957978	-0.515341
C56H_ECOLI	0.217828	0.189189	0.808312	0.355643	-1.3138
YEBY_ECOLI	0.239295	0.246154	0.923268	0.544718	-1.06108
SYGA_ECOLI	0.7444	0.390244	0.163102	0.340393	-0.710563
YGFZ_ECOLI	0.364795	0.47561	0.853191	0.56153	-1.29242
KATG_ECOLI	0.50166	0.803695	0.360481	0.351022	2.0494
RF2_ECOLI	0.455841	0.629448	1	0.699603	-0.724633
MURF_ECOLI	0.688234	0.803695	1	0.910181	-0.45565
RS9_ECOLI	0.645934	0.904051	0.883049	0.813332	-0.754175
DEGP_ECOLI	0.987575	0.904051	1	0.946671	-0.00701288
GLRX3_ECOLI	0.987575	1	1	0.927253	0.0112591
RPOA_ECOLI	0.310691	0.131766	0.302174	0.0935154	-2.90986
PTHP_ECOLI	0.93355	0.904051	1	0.948512	0.0557416
FECB_ECOLI	0.217828	0.113369	0.242188	0.0425432	-2.59172
ACCC_ECOLI	0.267431	0.308943	0.772401	0.371646	0.911822
KAD_ECOLI	0.623846	0.868792	1	0.794097	0.21091
YJCO_ECOLI	0.907999	0.904051	1	0.948512	0.157373
YDGJ_ECOLI	0.557186	0.803695	0.881931	0.587527	-0.601566
PGK_ECOLI	0.826861	0.582418	1	0.926841	0.122988
YGIM_ECOLI	0.241472	0.189189	1	0.48997	0.786685
RL11_ECOLI	0.305768	0.47561	1	0.48416	1.03871
PFKB_ECOLI	0.690527	0.732694	0.903927	0.686235	-0.450387
RPIA_ECOLI	0.310691	0.308943	0.258541	0.154127	1.05132
RBSB_ECOLI	0.176065	0.113369	0.941799	0.429418	-0.933572
YEGE_ECOLI	0.344759	0.47561	0.553971	0.395976	-2.32081
PHSG_ECOLI	0.826861	0.390244	0.216877	0.160121	0.40696
YTFQ_ECOLI	0.217828	0.15841	0.933563	0.430155	-1.00058
ODO2_ECOLI	0.964317	0.582418	1	0.866547	0.039727
SYQ_ECOLI	0.954778	1	1	0.957978	0.0343184
CYSJ_ECOLI	0.914349	0.681481	0.787574	0.600113	-0.205837
ASPA_ECOLI	0.843997	0.974573	1	0.910181	-0.247369
PFLB_ECOLI:TDCE_ECOLI	0.36798	0.390244	0.194019	0.159555	1.0992
RNI_ECOLI	0.328516	0.246154	0.302174	0.316414	-3.21993
YBIS_ECOLI	0.458619	0.681481	1	0.744492	-0.327245
NUDE_ECOLI	0.225589	0.308943	0.460473	0.352154	-2.24238
PYRH_ECOLI	0.959505	0.803695	0.302174	0.654374	0.0930298
GATZ_ECOLI	0.334971	0.425812	0.819289	0.429418	-1.1373
ENO_ECOLI	0.423537	0.428577	0.952955	0.497305	0.564548
RS6_ECOLI	0.217828	0.113369	0.136728	0.0493757	2.65493
GABD_ECOLI	0.405059	1	0.832813	0.699603	-2.20637
CLPX_ECOLI	0.374428	0.681481	0.897489	0.552152	1.20783
ASPG2_ECOLI	0.310691	0.189189	0.226422	0.139917	-2.80585
PEPB_ECOLI	0.326867	0.47561	1	0.659796	0.497635
GLK_ECOLI	0.26535	0.189189	0.0167488	0.139917	-4.89809
SODM_ECOLI	0.764733	0.974573	1	0.946671	-0.148123
YNCE_ECOLI	0.217828	0.131766	0.986424	0.576927	-0.841738
FLAV_ECOLI	0.758822	0.582418	1	0.78232	-0.206258
PSTS_ECOLI	0.217828	0.131766	0.853191	0.340393	-1.12815
GLPQ_ECOLI	0.239295	0.246154	1	0.497305	0.654904
YEEX_ECOLI	0.410152	0.390244	0.897489	0.474476	0.750522
ALSB_ECOLI	0.217828	0.149533	0.537351	0.283651	-2.03457
SERC_ECOLI	0.431166	0.681481	1	0.756263	-0.478054
YAIT_ECOLI	0.364629	0.390244	0.242188	0.340393	-1.45308
YICC_ECOLI	0.383491	0.47561	0.986424	0.725594	-1.04235
TDH_ECOLI	0.882593	0.904051	1	0.911251	0.224283
FEOB_ECOLI	0.754372	0.681481	1	0.979479	0.375576
YOAB_ECOLI	0.257776	0.308943	0.44768	0.340393	-2.71764
ALF_ECOLI	0.72084	0.732694	1	0.883878	0.167135
YHFA_ECOLI	0.967776	0.904051	0.881931	0.787444	0.079683
PPIB_ECOLI	0.266645	0.308943	0.976666	0.58488	-0.718015
THIO_ECOLI	0.611538	0.904051	1	0.90693	-0.330631
MENB_ECOLI	0.733824	0.904051	0.927434	0.959783	0.738161
GLRX2_ECOLI	0.350362	0.390244	1	0.687707	-0.734758
SKP_ECOLI	0.310691	0.308943	1	0.616464	-0.622115
RS16_ECOLI	0.217828	0.113369	0.00272942	0.00373889	-3.66423
YHJJ_ECOLI	0.217828	0.113369	0.553971	0.193406	-1.99489
SYH_ECOLI	0.914349	0.681481	0.892591	0.561173	0.131734
YAEH_ECOLI	0.938896	0.904051	0.468677	0.690132	-0.0940852
SYN_ECOLI	0.455841	0.582418	1	0.735355	-0.652386
GLPK_ECOLI	0.547831	0.629448	1	0.943458	0.526483
GABT_ECOLI	0.804562	0.681481	1	0.813332	-0.253593
GLTI_ECOLI	0.217828	0.155581	0.933474	0.433381	-0.955813
TRMD_ECOLI	0.504298	0.904051	0.73866	0.787444	-1.93247
OSMY_ECOLI	0.239295	0.23746	1	0.54564	0.635788
YHAM_ECOLI	0.285641	0.308943	0.794893	0.576927	-1.19874
CYSQ_ECOLI	0.967776	0.803695	0.881931	0.687707	-0.0538165
ORN_ECOLI	0.353248	0.47561	0.792878	0.583581	-1.19906
RL30_ECOLI	0.585988	1	0.812429	0.927253	1.14851
DPPA_ECOLI	0.33201	0.189189	0.874828	0.368029	1.54434
HIS5_ECOLI	0.32001	0.47561	0.292703	0.409037	1.92529
YEAD_ECOLI	0.48579	0.904051	0.986424	0.868137	-1.04531
YDGH_ECOLI	0.648899	0.904051	1	0.813332	-0.18423
KPRS_ECOLI	0.307932	0.390244	0.302174	0.340393	-3.49083
CODA_ECOLI	0.826861	0.308943	0.13934	0.144221	0.378161
BASR_ECOLI	0.383738	0.904051	0.853191	0.957552	-3.10514
CLPP_ECOLI	0.33201	0.390244	0.251475	0.12822	1.43313
RDGB_ECOLI	0.351422	0.47561	0.260932	0.362786	4.75679
MTLD_ECOLI	0.352545	0.803695	0.903927	0.787444	-1.55248
BTUE_ECOLI	0.394311	0.308943	0.0963955	0.173285	-1.97537
YDCL_ECOLI	0.362648	0.390244	0.753844	0.365921	-1.962
AGP_ECOLI	0.217828	0.189189	1	0.576927	-0.79204
RTN_ECOLI	0.28974	0.582418	0.226422	0.576927	-2.12785
DHAS_ECOLI	0.33201	0.47561	0.624584	0.429418	-1.98666
GALU_ECOLI	0.907999	0.390244	0.360481	0.357374	0.197437
YGIS_ECOLI	0.262728	0.189189	0.548471	0.276864	-1.6803
EFEO_ECOLI	0.172111	0.113369	1	0.576927	-0.717598
ERPA_ECOLI	0.217828	0.113369	0.976666	0.544718	-0.874531
YHHA_ECOLI	0.239295	0.149533	0.200856	0.0764421	2.01184
UDG_ECOLI	0.310691	0.15841	0.00364928	0.080715	-4.32092
FEPB_ECOLI	0.217828	0.113369	0.548471	0.199606	-1.71851
YEBF_ECOLI	0.590752	0.681481	0.976666	0.725594	-0.512271
6PGD_ECOLI	0.439437	0.524861	1	0.787444	-0.326801
UPP_ECOLI	0.257776	0.246154	0.544668	0.25978	1.58046
DPS_ECOLI	0.873006	0.904051	1	0.948512	0.133866
YJJA_ECOLI	0.66659	1	0.544668	0.868137	1.07907
TESA_ECOLI	0.239295	0.246154	0.853191	0.483459	-1.2827
LDHD_ECOLI	0.217828	0.149533	0.216877	0.0718054	1.96396
MACA_ECOLI	0.733824	0.582418	1	0.910181	0.474175
FADA_ECOLI	0.302092	0.390244	0.460473	0.429418	-1.26826
UNG_ECOLI	0.238668	0.113369	0.452044	0.0842331	2.19284
YGHU_ECOLI	0.239295	0.189189	0.163102	0.217311	-2.25964
YQHD_ECOLI	0.229584	0.246154	0.163102	0.193068	-2.48337
RRAA_ECOLI	0.243957	0.246154	1	0.582218	0.573714
ALDA_ECOLI	0.645934	0.582418	0.553971	0.544718	-0.534066
CUSF_ECOLI	0.217828	0.189189	0.553971	0.316414	-1.58471
RLMJ_ECOLI	0.32358	0.113369	0.00211906	0.00399755	-4.24797
MAO1_ECOLI	0.241472	0.131766	0.00364928	0.00192986	-5.22515
YCCU_ECOLI	0.814193	0.681481	0.68256	0.48997	0.304311
RL24_ECOLI	0.239295	0.113369	0.292703	0.0970944	2.0347
ETTA_ECOLI	0.26535	0.47561	0.657027	0.363224	-1.88784
RL17_ECOLI	0.907999	0.681481	1	0.996138	-0.23482
RS8_ECOLI	0.213052	0.113369	0.292703	0.0764421	1.86483
AIS_ECOLI	0.246161	0.350768	1	0.603787	-0.727762
YAHO_ECOLI	0.33201	0.189189	0.933563	0.544718	-1.10029
MALE_ECOLI	0.243957	0.232697	1	0.687707	-0.481099
YDEI_ECOLI	0.481921	0.681481	0.976666	0.699603	-0.711628
UDP_ECOLI	0.229584	0.189189	1	0.603787	-0.678875
GYRA_ECOLI	0.518525	0.582418	0.580046	0.480567	0.938758
DDPA_ECOLI	0.431166	0.524861	1	0.755161	-0.61402
FUMA_ECOLI:FUMB_ECOLI	0.585988	0.803695	0.976666	0.725594	-0.83958
CLPA_ECOLI	0.243957	0.47561	0.244058	0.395976	-3.99858
ATPA_ECOLI	0.243957	0.246154	0.455827	0.316414	-2.68082
SLYD_ECOLI	0.818415	0.47561	1	0.787444	-0.316758
GUAA_ECOLI	0.239295	0.308943	0.500739	0.316414	-2.60332
SYK2_ECOLI	0.410318	0.47561	0.908094	0.588886	-1.00954
GSH1_ECOLI	0.66659	0.47561	0.455827	0.401291	-0.943992
TREA_ECOLI	0.487036	0.629448	1	0.77385	-0.604585
IHFA_ECOLI	0.391621	0.390244	1	0.626899	0.520197
PLIG_ECOLI	0.239295	0.246154	0.792878	0.340393	-1.57893
MTNN_ECOLI	0.905241	1	1	0.959783	0.113306
CRP_ECOLI	0.217828	0.15841	0.881931	0.355643	-1.23452
DKGA_ECOLI	0.33804	0.246154	0.00364928	0.177059	-4.5822
DHE4_ECOLI	0.225589	0.113369	0.380081	0.156144	-2.09112
ASNA_ECOLI	0.226175	0.149533	0.853191	0.363224	-1.28059
GLTB_ECOLI	0.239295	0.189189	0.00211906	0.173285	-5.39355
ALKH_ECOLI	0.56968	0.681481	0.937439	0.729696	-1.2708
CAN_ECOLI	0.508304	0.803695	0.976666	0.690118	-1.01455
MDH_ECOLI	0.344759	0.47561	1	0.571695	0.744707
OPPA_ECOLI	0.222286	0.192832	0.97627	0.544718	-0.830731
ACCA_ECOLI	0.518525	0.681481	0.580046	0.582218	0.937235
HLDD_ECOLI	0.243695	0.246154	0.94281	0.4842	-0.995193
LOLA_ECOLI	0.217828	0.196716	0.933563	0.488391	-0.97796
IVY_ECOLI	0.225589	0.308943	0.500739	0.340393	-2.61959
GLYA_ECOLI	0.334971	0.390244	1	0.68061	-0.577548
CATE_ECOLI	0.611831	0.803695	0.663896	0.865405	-1.77264
YOBA_ECOLI	0.45248	0.681481	0.924793	0.78232	-0.924761
YCAC_ECOLI	0.390238	0.390244	0.805309	0.424485	-1.62676
OMPA_ECOLI	0.28604	0.308943	0.853191	0.426123	-1.54439
THTM_ECOLI	0.465576	0.308943	0.159988	0.314483	-5.43258
YJAG_ECOLI	0.806131	0.681481	0.892591	0.698486	-0.504513
HTPG_ECOLI	0.71717	1	1	0.974849	0.36401
SPY_ECOLI	0.233996	0.246154	0.670761	0.316414	-1.79262
YBAB_ECOLI	0.790234	1	0.569519	0.825581	0.712162
PHOL_ECOLI	0.818415	0.803695	0.99169	0.927253	0.326482
LPP_ECOLI	0.574627	0.308943	1	0.558695	0.410597
ARGT_ECOLI	0.45248	0.47561	1	0.78232	-0.351794
MPPA_ECOLI	0.225589	0.189189	0.794893	0.333478	-1.51872
HISJ_ECOLI	0.217828	0.246154	0.985073	0.576927	-0.782828
YGIW_ECOLI	0.222286	0.196716	0.853191	0.395976	-1.2081
SYK1_ECOLI	0.457557	0.47561	1	0.787444	-0.3133
YEHZ_ECOLI	0.337655	0.681481	0.945769	0.626157	-1.13978
DSBC_ECOLI	0.239295	0.246154	0.986424	0.587527	-0.766705
CYSH_ECOLI	0.225589	0.113369	0.974171	0.37675	0.96887
OMPF_ECOLI:NMPC_ECOLI	0.172111	0.113369	0.951806	0.357374	0.942361
DADA_ECOLI	0.226175	0.246154	0.845979	0.424485	-1.32958
DEOB_ECOLI	0.354432	0.390244	1	0.687707	-0.522024
BCP_ECOLI	0.386291	0.582418	1	0.68061	-0.968388
ELBB_ECOLI	0.33201	0.308943	0.976666	0.576927	-0.955224
ISCU_ECOLI	0.325246	0.308943	0.976666	0.576927	-0.865054
OSMC_ECOLI	0.857494	0.681481	1	0.867626	-0.210142
YCEH_ECOLI	0.45007	0.428577	0.605126	0.559535	-1.92488
NFUA_ECOLI	0.465708	0.732694	0.897489	0.544727	0.890159
KPYK1_ECOLI	0.599829	0.681481	1	0.787444	-0.229746
TOLB_ECOLI	0.36798	0.47561	1	0.699603	-0.396094
FUMC_ECOLI	0.663413	0.803695	0.986424	0.793719	-0.610552
OPGB_ECOLI	0.739979	1	0.542464	0.98078	0.448675
TYSY_ECOLI	0.93355	0.904051	0.625311	0.74604	0.167553
PSIF_ECOLI	0.352637	0.47561	0.881931	0.587527	-1.37352
RS19_ECOLI	0.225589	0.131766	0.753844	0.314708	-1.56337
RL33_ECOLI	0.469574	0.803695	1	0.868137	-1.01063
ACSA_ECOLI	0.64841	0.904051	0.933474	0.83503	-0.896681
DSBG_ECOLI	0.339761	0.308943	0.902433	0.576927	-1.03192
SYE_ECOLI	0.262728	0.246154	1	0.699603	-0.443229
SUBI_ECOLI	0.271622	0.390244	0.929549	0.435944	0.704246
ADHP_ECOLI	0.217828	0.113369	0.163102	0.0308107	-2.76867
ARTI_ECOLI	0.649903	0.732694	1	0.847149	-0.209768
SPED_ECOLI	0.344759	0.246154	0.553971	0.316414	-2.34492
PTRA_ECOLI	0.29227	0.308943	0.73866	0.355643	-1.68558
KBL_ECOLI	0.458619	0.629448	0.947692	0.60927	-0.949922
AROA_ECOLI	0.239295	0.308943	0.537351	0.340393	-2.59104
LUXS_ECOLI	0.519196	0.390244	0.978588	0.616464	-0.596846
PPIA_ECOLI	0.253943	0.246154	1	0.68061	-0.520234
CUEO_ECOLI	0.593226	0.681481	1	0.787444	-0.380471
YNJE_ECOLI	0.217828	0.113369	0.566048	0.217311	-1.54179
ODO1_ECOLI	0.258499	0.246154	0.805309	0.340393	-1.07728
CYSP_ECOLI	0.536908	0.732694	1	0.801425	-0.27165
BGLX_ECOLI	0.311443	0.308943	0.853191	0.544718	-1.3685
ALF1_ECOLI	0.9352	0.681481	0.805309	0.690118	0.186352
SDHL_ECOLI:SDHM_ECOLI	0.225589	0.189189	0.853191	0.425547	-1.08601
GSIB_ECOLI	0.582921	0.308943	1	0.868137	-0.298285
METE_ECOLI	0.225589	0.189189	0.411567	0.181027	-1.68054
CAPP_ECOLI	0.217828	0.113369	0.853191	0.340393	-1.27441
MAP1_ECOLI	0.645934	0.681481	0.302174	0.712023	-0.960336
OMPX_ECOLI	0.217828	0.149533	0.945769	0.484967	-0.951972
HPRT_ECOLI	0.956728	0.681481	0.850051	0.87467	0.085068
ADHE_ECOLI	0.239295	0.390244	0.976666	0.56153	-0.974155
MSRB_ECOLI	0.957984	0.803695	0.548471	0.905832	0.113878
YBGS_ECOLI	0.246781	0.308943	0.97627	0.576927	-1.0282
YTFJ_ECOLI	0.229584	0.189189	0.794893	0.342665	-1.53456
LPXD_ECOLI	0.262728	0.308943	0.794893	0.429418	-1.56103
RSUA_ECOLI	0.434684	0.803695	0.657027	0.586192	-3.24359
ACEA_ECOLI	0.887923	0.904051	1	0.867626	-0.191946
ARTJ_ECOLI	0.32358	0.308943	1	0.699603	-0.523849
YCII_ECOLI	0.399103	0.47561	0.986424	0.687707	-0.682192
ILVC_ECOLI	0.271622	0.246154	0.947692	0.56153	-0.848527
POTD_ECOLI	0.344759	0.308943	1	0.735355	-0.396837
YAIE_ECOLI	0.513396	0.904051	0.976666	0.767363	-0.768667
GCSH_ECOLI	0.93355	0.904051	1	0.974849	0.0668858
TPIS_ECOLI	0.481482	0.582418	0.978588	0.690118	-1.04421
GNTK_ECOLI	0.483706	0.308943	0.500739	0.345043	-2.44913
YCEI_ECOLI	0.285539	0.390244	0.971888	0.576927	-0.900021
EFEB_ECOLI	0.226175	0.246154	0.625311	0.316414	-1.90679
YCFP_ECOLI	0.213052	0.113369	0.455827	0.147774	-2.00644
CPXP_ECOLI	0.75181	0.904051	0.302174	0.707886	-0.960078
RECA_ECOLI	0.455841	0.390244	0.853191	0.603787	-0.639341
USHA_ECOLI	0.239295	0.308943	0.883049	0.441599	-1.17554
MLAC_ECOLI	0.739979	0.732694	1	0.868137	-0.153992
PSPE_ECOLI	0.967776	0.904051	0.976666	0.756263	-0.03752
FUR_ECOLI	0.611831	0.803695	0.881931	0.690118	-1.5606
SURA_ECOLI	0.33201	0.390244	1	0.691668	-0.452148
GCH1L_ECOLI	0.449806	0.582418	0.657307	0.690118	-1.15355
YDEN_ECOLI	0.239295	0.308943	0.73866	0.340393	-1.5962
UGPB_ECOLI	0.544742	0.582418	1	0.78232	-0.302815
ASTC_ECOLI	0.334971	0.390244	0.499006	0.316414	-1.77706
MASY_ECOLI	0.455841	0.681481	0.908094	0.60927	-1.21636
NUDK_ECOLI	0.380492	0.390244	0.396858	0.316414	-3.99304
ECOT_ECOLI	0.4735	0.582418	1	0.787444	-0.314328
GATD_ECOLI	0.3125	0.246154	0.753844	0.395976	-1.20789
SODC_ECOLI	0.536522	0.732694	1	0.699603	-0.461385
RLMI_ECOLI	0.310691	0.390244	0.169373	0.316414	-2.71046
DSBA_ECOLI	0.713572	0.629448	1	0.927253	-0.0884437
TNAA_ECOLI	0.583148	0.47561	0.976666	0.655821	-0.464308
YDJA_ECOLI	0.318462	0.246154	0.189879	0.15665	-2.96733
CPXR_ECOLI	0.45248	0.47561	0.242188	0.600932	-0.806044
YDCS_ECOLI	0.627772	0.681481	1	0.819466	-0.28829
YGGE_ECOLI	0.310691	0.47561	0.853191	0.576927	-1.20762
TAUA_ECOLI	0.239295	0.246154	0.976666	0.56153	-0.95943

## Sheet: 5. GI_EI StatTests
	GI/EI
	ttest	MWtest	RP	RS	log2FC
LRP_ECOLI	0.185763	0.106227	0.444098	0.104659	1.74033
EGFP_MAN	0.309313	0.106227	0.0110677	0.000301141	7.18858
BLAC_MAN	3.74305e-05	0.106227	0.0279933	0.000962793	4.68931
HSLV_ECOLI	0.262604	0.106227	0.0917689	0.00618719	3.54482
NUSA_ECOLI	0.262604	0.106227	0.0278006	0.00101081	-6.4498
SSB_ECOLI	0.262604	0.106227	0.0917689	0.00618719	3.43351
PEPQ_ECOLI	0.185763	0.106227	0.958549	0.349953	0.991548
IF1_ECOLI	0.996305	1	1	0.865967	-0.0094748
FER_ECOLI	0.709395	0.846076	1	0.854846	0.379803
DNAK_ECOLI	0.31489	0.176292	0.359558	0.0895154	2.17584
SLYB_ECOLI	0.262604	0.106227	0.132818	0.0124234	3.02553
GLMS_ECOLI	0.174167	0.106227	0.715421	0.160137	1.39906
EFG_ECOLI	0.528596	0.585404	0.983142	0.681806	-0.536449
CH60_ECOLI	0.56802	0.811942	1	0.780572	0.731397
OTC1_ECOLI:OTC2_ECOLI	0.333056	0.106227	0.327249	0.0597008	2.57653
IF3_ECOLI	0.398211	0.393571	1	0.564082	0.851655
HSLO_ECOLI	0.262604	0.308784	0.627642	0.224394	1.3566
SYM_ECOLI	0.398211	0.106227	0.455189	0.101216	2.09508
RS20_ECOLI	0.744275	0.67769	1	0.781167	-0.236648
THIB_ECOLI	0.286773	0.106227	0.160743	0.0204078	2.98463
DBHB_ECOLI	0.284729	0.233871	0.862118	0.415372	-0.971132
RS13_ECOLI	0.352481	0.52869	1	0.691858	0.525855
CH10_ECOLI	0.430378	0.487395	1	0.68803	0.670955
CSPA_ECOLI	0.262604	0.183182	0.862118	0.364178	-1.09111
SYI_ECOLI	0.367551	0.176292	0.862928	0.32868	1.26367
FABI_ECOLI	0.976045	0.932363	1	0.960723	-0.0525772
RL22_ECOLI	0.513605	0.622335	1	0.724999	-0.420734
FABA_ECOLI	0.812538	0.622335	1	0.845326	0.208117
RL25_ECOLI	0.638999	0.932363	1	0.911698	0.351259
RS18_ECOLI	0.659321	0.67769	1	0.785143	-0.258287
SYS_ECOLI	0.262604	0.106227	0.932268	0.315606	1.18327
DEGQ_ECOLI	0.492555	0.393571	0.874645	0.480237	-0.627994
GLMM_ECOLI	0.380096	0.291443	1	0.574548	0.830717
DXR_ECOLI	0.31489	0.113181	0.000836885	2.24761e-05	17.1696
TYPA_ECOLI	0.943784	1	1	0.960723	-0.0577943
GPMI_ECOLI	0.286773	0.106227	0.0578401	0.0290547	2.53982
PHSM_ECOLI	0.810089	1	1	0.960723	0.0845128
YEBC_ECOLI	0.31489	0.308784	1	0.592893	0.64643
DBHA_ECOLI	0.664264	0.75424	1	0.861781	0.295108
TKT1_ECOLI	0.398661	0.585404	1	0.691858	0.665798
FABF_ECOLI	0.341224	0.308784	1	0.620097	0.71284
SYV_ECOLI	0.231227	0.176292	1	0.454095	0.781628
SYT_ECOLI	0.407022	0.113181	0.579089	0.129671	2.04081
FABD_ECOLI	0.599567	0.728511	1	0.869156	0.233554
PYRG_ECOLI	0.155106	0.106227	0.46436	0.0820909	-1.98444
THGA_ECOLI	0.508117	0.487395	0.159919	0.364178	-1.25503
GPMA_ECOLI	0.191992	0.106227	0.280752	0.0314279	2.32964
GRPE_ECOLI	0.324944	0.183182	0.761972	0.309603	-1.73107
RL7_ECOLI	0.691197	0.75424	1	0.797287	-0.332943
HNS_ECOLI	0.936405	1	1	0.950511	0.0730096
RRF_ECOLI	0.728452	0.846076	1	0.948767	0.268576
PURA_ECOLI	0.262604	0.106227	0.569442	0.122981	1.71155
GCST_ECOLI	0.310988	0.106227	0.285499	0.0541791	2.45438
SODF_ECOLI	0.324944	0.106227	0.620038	0.150804	1.77526
G6PI_ECOLI	0.262604	0.233871	1	0.440013	0.914746
OPDA_ECOLI	0.341224	0.393571	0.707936	0.350513	1.61542
EFPL_ECOLI	0.513605	0.487395	1	0.615069	1.2097
RL4_ECOLI	0.419319	0.487395	0.983142	0.654815	-0.621738
FEPA_ECOLI	0.0770857	0.106227	0.46436	0.0845928	-1.92409
TOP1_ECOLI	0.383458	0.233871	1	0.564082	0.832607
TIG_ECOLI	0.718688	0.67769	1	0.802009	0.368163
NFSB_ECOLI	0.571278	0.622335	1	0.909534	0.231559
HINT_ECOLI	0.397898	0.393571	1	0.780572	0.516137
YIFE_ECOLI	0.508117	0.393571	0.770609	0.383963	-1.31717
YFBU_ECOLI	0.526395	0.360658	1	0.502877	1.64535
PROA_ECOLI	0.528596	0.308784	0.786869	0.394698	2.26302
SYY_ECOLI	0.316858	0.393571	1	0.475872	0.975306
PDXJ_ECOLI	0.296522	0.123667	0.862928	0.32868	1.2157
IMDH_ECOLI	0.528596	0.106227	0.0080494	0.000718767	7.66483
CLPB_ECOLI	0.56802	0.75424	1	0.780572	0.774379
GLMU_ECOLI	0.262604	0.233871	1	0.385136	0.982803
RS17_ECOLI	0.997839	1	1	0.98007	0.00392416
YPHF_ECOLI	0.988419	0.932363	0.983142	0.837601	-0.0264461
ACNB_ECOLI	0.262604	0.106227	0.13318	0.0124234	3.15182
IPYR_ECOLI	0.39325	0.176292	1	0.451217	1.09918
RS4_ECOLI	0.398661	0.585404	0.983142	0.654815	-0.515828
SECB_ECOLI	0.936405	1	1	0.914779	-0.0514792
YRDA_ECOLI	0.262604	0.123667	1	0.385136	1.00763
CPOB_ECOLI	0.399583	0.487395	1	0.731104	0.560536
RL18_ECOLI	0.562807	0.393571	0.627642	0.319336	0.807962
SSUA_ECOLI	0.757745	0.75424	1	0.998847	0.232658
RS12_ECOLI	0.904805	0.75424	1	0.923333	-0.114285
RL1_ECOLI	0.718688	0.932363	1	0.970504	0.280414
SYL_ECOLI	0.445204	0.487395	1	0.729991	0.660654
FTNA_ECOLI	0.445204	0.487395	1	0.65379	0.757229
DAPA_ECOLI	0.296522	0.176292	1	0.419315	1.0349
ISCS_ECOLI	0.768517	0.932363	1	0.806943	-0.256699
EPTB_ECOLI	0.398661	0.308784	0.77179	0.350513	1.67284
RL2_ECOLI	0.37103	0.113181	3.26365e-05	2.12971e-05	9.98783
SYFA_ECOLI	0.344107	0.113181	0.86417	0.315606	1.41562
FABZ_ECOLI	0.816269	0.846076	0.770609	0.799485	0.559843
ODP2_ECOLI	0.262604	0.233871	0.862118	0.413608	-1.01071
GCH1_ECOLI	0.401494	0.176292	0.383657	0.0895154	2.2207
SYA_ECOLI	0.885238	1	1	0.960723	0.098163
RS1_ECOLI	0.262604	0.123667	0.745945	0.219453	-1.63002
RF3_ECOLI	0.562807	0.932363	0.862118	0.681806	-0.428626
ASSY_ECOLI	0.417028	0.487395	1	0.574548	1.12055
FOLD_ECOLI	0.526395	0.75424	1	0.780572	0.976256
GLRX4_ECOLI	0.736011	0.846076	1	0.870684	-0.20228
AMPN_ECOLI	0.419319	0.113181	0.352611	0.128039	3.72109
PGM_ECOLI	0.262604	0.176292	1	0.350513	1.07523
RL5_ECOLI	0.678838	0.67769	0.870649	0.568972	-0.480292
CYSI_ECOLI	0.999483	1	1	0.904926	-0.000103693
RS21_ECOLI	0.66284	0.75424	1	0.8287	0.261075
FTSK_ECOLI	0.0863839	0.113181	0.597162	0.119681	-1.80128
TPX_ECOLI	0.425257	0.487395	1	0.656802	0.837194
FABB_ECOLI	0.583415	0.622335	1	0.833819	0.356251
RL10_ECOLI	0.42243	0.487395	0.837196	0.383963	-1.17413
YFIA_ECOLI	0.848157	0.75424	1	0.929648	0.176398
LACI_ECOLI	0.526395	0.487395	0.589701	0.426736	0.821419
PT1_ECOLI	0.812978	0.932363	0.965982	0.797287	-0.369899
RPOB_ECOLI	0.352481	0.487395	0.837196	0.444991	-1.36822
AROG_ECOLI	0.492555	0.487395	0.922637	0.551734	-0.576358
NADE_ECOLI	0.841122	0.75424	1	0.781167	-0.181337
SYD_ECOLI	0.341224	0.308784	1	0.687133	0.503284
USPE_ECOLI	0.758354	1	1	0.947822	0.244469
NUSG_ECOLI	0.52984	0.75424	0.983142	0.735318	-0.512801
OPGD_ECOLI	0.383458	0.436808	1	0.620097	0.689863
DDLA_ECOLI	0.262604	0.106227	0.444098	0.0950953	1.92164
TRXB_ECOLI	0.508117	0.585404	0.941082	0.681167	-0.455346
TRMJ_ECOLI	0.713057	0.932363	1	0.827864	0.338909
PANC_ECOLI	0.398661	0.308784	1	0.570241	0.945489
DAPD_ECOLI	0.927526	0.932363	1	0.864746	-0.064108
FMT_ECOLI	0.352481	0.233871	0.124553	0.10444	2.4866
RS7_ECOLI	0.492555	0.67769	0.909856	0.64388	-0.969809
AHPC_ECOLI	0.516356	0.622335	1	0.780572	0.694129
CISY_ECOLI	0.336328	0.308784	1	0.574548	0.772448
HEM2_ECOLI	0.492555	0.487395	1	0.8287	0.517164
RL3_ECOLI	0.460863	0.487395	0.862118	0.515796	-1.09835
MANA_ECOLI	0.333056	0.113181	8.65248e-06	7.75456e-06	19.2801
RPOD_ECOLI	0.298076	0.176292	0.112069	0.063984	-3.04827
LGUL_ECOLI	0.638999	0.75424	1	0.861781	0.229746
PANB_ECOLI	0.398661	0.487395	0.750799	0.445316	0.967303
DEOD_ECOLI	0.936405	1	1	0.960723	0.0902399
METK_ECOLI	0.183843	0.123667	0.922637	0.460779	-0.751422
DLDH_ECOLI	0.56802	0.910235	1	0.735318	-0.4018
USG_ECOLI	0.66284	0.75424	1	0.823609	0.38706
AAT_ECOLI	0.398661	0.487395	1	0.862943	0.257002
PPSA_ECOLI	0.511322	0.67769	1	0.74683	0.770375
ACKA_ECOLI	0.80798	1	1	0.864746	-0.194659
EFTU1_ECOLI	0.876439	0.67769	0.983142	0.751417	-0.166609
EFP_ECOLI	0.668694	0.75424	1	0.948767	0.314015
PEPD_ECOLI	0.296522	0.233871	1	0.564082	0.752946
RHO_ECOLI	0.367551	0.233871	0.864337	0.456069	-1.02037
YAJQ_ECOLI	0.310988	0.308784	1	0.780572	0.381378
RL6_ECOLI	0.845632	0.846076	0.925846	0.735318	-0.229612
RL9_ECOLI	0.419319	0.52869	0.864337	0.58801	-0.748874
G6PD_ECOLI	0.401494	0.393571	1	0.574548	0.85049
YDCH_ECOLI	0.262604	0.176292	0.0549347	0.241145	-2.99416
APT_ECOLI	0.421212	0.585404	0.862118	0.456069	-1.00414
RL31_ECOLI	0.341224	0.308784	0.775041	0.364178	-1.10868
RL13_ECOLI	0.442271	0.487395	0.862118	0.498085	-0.72573
PTKB_ECOLI	0.352481	0.113181	0.00157704	7.10835e-05	16.283
BETB_ECOLI	0.398661	0.176292	0.118606	0.0541791	2.93572
NDK_ECOLI	0.430378	0.360658	0.569442	0.564082	1.51483
LTAE_ECOLI	0.349798	0.183182	0.0274912	0.0215835	3.01035
ABDH_ECOLI	0.473973	0.393571	0.13318	0.202259	5.39814
PTGA_ECOLI	0.583415	0.52869	0.983142	0.70334	-0.356339
SYFB_ECOLI	0.526395	0.67769	1	0.838376	0.35474
CHIP_ECOLI	0.0112365	0.113181	0.837196	0.296308	-1.16971
TYPH_ECOLI	0.174167	0.106227	0.0780125	0.00920921	-3.4201
G3P1_ECOLI	0.820268	0.910235	1	0.806943	-0.126578
FLHE_ECOLI	0.262604	0.106227	0.0110677	0.0019887	3.97806
YRAP_ECOLI	0.155106	0.113181	0.0217024	0.00294166	-3.58339
PNP_ECOLI	0.928041	0.393571	0.941082	0.661524	-0.171828
RS2_ECOLI	0.262604	0.106227	0.21934	0.0318772	-2.65161
RIDA_ECOLI	0.668694	0.67769	1	0.806943	-0.17357
KDSA_ECOLI	0.324944	0.233871	1	0.580851	0.753514
GLNA_ECOLI	0.58406	0.67769	1	0.845326	0.338198
MNMA_ECOLI	0.508117	0.67769	0.983142	0.678932	-0.461464
IDH_ECOLI	0.434956	0.308784	1	0.685389	0.745245
DKSA_ECOLI	0.473973	0.585404	0.837196	0.444991	-0.78793
RS3_ECOLI	0.963266	0.932363	1	0.87645	-0.0484688
AHPF_ECOLI	0.571278	0.622335	1	0.824662	0.39181
GREA_ECOLI	0.155106	0.106227	0.21934	0.0405382	-2.44647
PTA_ECOLI	0.585361	0.846076	1	0.8287	0.594525
RL23_ECOLI	0.419319	0.308784	0.862118	0.444991	-0.737711
SYGB_ECOLI	0.473973	0.585404	1	0.731104	0.433568
RS11_ECOLI	0.695024	0.75424	0.924404	0.751417	-0.352579
PRC_ECOLI	0.40912	0.393571	1	0.570681	0.883722
SSPA_ECOLI	0.668694	0.75424	0.612788	0.415372	-0.562022
YDHR_ECOLI	0.155106	0.106227	0.862118	0.364178	-0.935265
ATPB_ECOLI	0.31489	0.176292	0.404806	0.170706	1.70704
ODP1_ECOLI	0.352481	0.308784	0.944046	0.583667	-0.696536
ARLY_ECOLI	0.39325	0.393571	1	0.780572	0.422671
YCHF_ECOLI	0.765558	0.487395	0.864991	0.518461	-0.380221
MALQ_ECOLI	0.473973	0.52869	0.176707	0.424224	1.33694
RL19_ECOLI	0.321612	0.308784	0.761972	0.372455	-1.28462
GSHB_ECOLI	0.155106	0.106227	0.0578401	0.00605142	3.33498
RS10_ECOLI	0.768517	1	0.983142	0.837601	-0.401483
RL20_ECOLI	0.876439	1	0.928382	0.778429	-0.153552
RL15_ECOLI	0.691197	0.846076	0.983142	0.992938	0.569524
NFSA_ECOLI	0.664264	0.75424	1	0.751451	-0.2674
RISA_ECOLI	0.341224	0.155693	0.00105319	0.000139995	7.57708
ARNA_ECOLI	0.183843	0.106227	0.668	0.194984	1.37394
RMLB1_ECOLI	0.473973	0.622335	1	0.620097	1.19853
CSPC_ECOLI	0.398661	0.238221	0.862118	0.456069	-0.888996
PSPA_ECOLI	0.336328	0.585404	0.207774	0.308347	6.19992
YIDA_ECOLI	0.0168492	0.106227	0.862118	0.336134	-1.02338
SYR_ECOLI	0.31489	0.176292	0.775041	0.336134	-1.35405
XYLF_ECOLI	0.262604	0.176292	0.659762	0.236977	-1.64733
NUOF_ECOLI	0.845632	0.932363	0.919858	0.729013	-0.211643
SUCC_ECOLI	0.296522	0.23356	0.843019	0.308347	1.3214
FABG_ECOLI	0.58406	0.75424	1	0.906281	0.420734
AROK_ECOLI	0.383458	0.393571	1	0.424224	1.07695
LAMB_ECOLI	0.262604	0.233871	0.862118	0.383963	-0.965291
SLYA_ECOLI	0.262604	0.113181	0.000109643	0.000120367	-6.21586
YCDY_ECOLI	0.52984	0.487395	0.359558	0.350513	0.771661
SYC_ECOLI	0.929424	0.75424	1	0.843264	-0.0705496
RL16_ECOLI	0.341224	0.52869	1	0.564082	0.724935
CYSM_ECOLI	0.562807	0.487395	1	0.691858	0.621672
MALM_ECOLI	0.262604	0.123667	0.862118	0.364178	-1.05601
G3P2_ECOLI	0.367551	0.308784	0.258399	0.118096	3.36023
GSA_ECOLI	0.0882772	0.113181	0.000109643	0.000161891	-4.9475
ACP_ECOLI	0.341224	0.436808	0.935606	0.419315	1.30778
YBBN_ECOLI	0.155106	0.113181	0.185723	0.0215835	2.42572
PHOP_ECOLI	0.174167	0.113181	0.0790833	0.0280437	2.26742
USPA_ECOLI	0.598812	0.67769	0.869296	0.648528	-0.42268
RL14_ECOLI	0.453781	0.238221	0.0171791	0.0852852	4.33185
FKBA_ECOLI	0.351219	0.393571	1	0.596418	0.799514
BGAL_ECOLI	0.58406	0.308784	0.481071	0.291593	0.930775
GSTA_ECOLI	0.352481	0.176292	0.150769	0.0597008	3.54564
OPGG_ECOLI	0.352481	0.233871	1	0.432235	1.1213
MAO2_ECOLI	0.367551	0.487395	1	0.542064	0.863895
GLNH_ECOLI	0.765558	0.728511	1	0.799485	-0.202838
SYP_ECOLI	0.873874	1	1	0.992938	0.161237
GMHA_ECOLI	0.526395	0.811942	1	0.731104	0.859797
SUCD_ECOLI	0.296522	0.176292	0.932268	0.385136	0.982108
P5CR_ECOLI	0.582446	1	1	0.865271	0.47693
FKBX_ECOLI	0.528596	0.75424	1	0.691858	1.10442
AMPP_ECOLI	0.475131	0.308784	0.163565	0.15813	2.27407
GCSP_ECOLI	0.352481	0.393571	0.965181	0.432235	0.893864
HSLU_ECOLI	0.573861	0.846076	0.92689	0.751417	-0.795817
CREA_ECOLI	0.262604	0.176292	0.745945	0.274519	-1.47345
SUHB_ECOLI	0.351219	0.360658	0.837196	0.383963	-1.32983
FDHE_ECOLI	0.401494	0.418736	0.13318	0.284131	2.13198
CDD_ECOLI	0.286912	0.123667	0.750799	0.247466	1.35339
YTFP_ECOLI	0.262604	0.106227	0.139599	0.0405382	-2.63196
TALB_ECOLI	0.585361	1	1	0.909534	0.538504
RS5_ECOLI	0.840054	0.75424	0.944046	0.735318	0.389705
MASZ_ECOLI	0.262604	0.183182	0.823422	0.309603	-1.25574
KPYK2_ECOLI	0.262604	0.233871	1	0.66645	0.564282
SLT_ECOLI	0.526395	0.585404	1	0.833819	0.721914
HISX_ECOLI	0.581274	0.728511	1	0.780572	0.389196
EFTS_ECOLI	0.736011	0.75424	0.983142	0.739357	-0.331616
CYSK_ECOLI	0.976125	1	1	0.886747	0.034934
HIUH_ECOLI	0.755725	0.622335	0.0993044	0.349953	0.685222
PUTA_ECOLI	0.492555	0.846076	1	0.780572	1.20966
PCKA_ECOLI	0.262604	0.238221	1	0.450925	0.754514
ACUI_ECOLI	0.352481	0.294019	0.450502	0.246376	1.4066
DEOC_ECOLI	0.864781	0.75424	1	0.806943	-0.100368
CPDB_ECOLI	0.439319	0.393571	0.941082	0.644754	-0.652909
ARAF_ECOLI	0.351219	0.308784	0.862118	0.456069	-0.840225
RPOC_ECOLI	0.39325	0.487395	0.862118	0.460779	-1.40356
F16PA_ECOLI	0.458443	0.585404	0.864898	0.518461	-0.864359
KGUA_ECOLI	0.492555	0.585404	1	0.656802	0.941816
IF2_ECOLI	0.475131	0.585404	0.885411	0.525237	-0.923408
ACNA_ECOLI	0.526395	0.622335	1	0.85878	0.715267
C56H_ECOLI	0.262604	0.123667	0.612788	0.219453	-1.75945
YEBY_ECOLI	0.208037	0.106227	0.761972	0.236977	-1.54863
SYGA_ECOLI	0.185763	0.233871	0.0171791	0.0363424	2.20646
YGFZ_ECOLI	0.508117	0.67769	1	0.729991	0.897078
KATG_ECOLI	0.593181	0.393571	0.597162	0.321346	-1.29972
RF2_ECOLI	0.951535	0.932363	1	0.923333	0.0485862
MURF_ECOLI	0.511322	0.728511	1	0.731104	1.50066
RS9_ECOLI	0.419319	0.487395	0.741278	0.432235	1.05463
ARGC_ECOLI	0.419418	0.183182	0.00105319	0.110152	7.68539
DEGP_ECOLI	0.262604	0.233871	0.761972	0.277465	-1.31194
GLRX3_ECOLI	0.341224	0.393571	0.761972	0.336134	-1.3144
YNJB_ECOLI	0.336328	0.360658	0.105037	0.0597008	3.90472
RPOA_ECOLI	0.310988	0.393571	0.538162	0.228911	2.00968
PTHP_ECOLI	0.341224	0.238221	0.922637	0.494891	-0.809704
FECB_ECOLI	0.984701	1	1	0.843264	0.0379849
ACCC_ECOLI	0.583415	0.585404	0.837196	0.460779	-0.563028
KAD_ECOLI	0.698605	0.846076	0.983142	0.735318	-0.243199
YJCO_ECOLI	0.979195	1	0.909856	0.826823	0.0692978
YDGJ_ECOLI	0.581274	0.67769	1	0.861781	0.791116
PGK_ECOLI	0.208037	0.106227	0.761972	0.236977	-1.4604
YGIM_ECOLI	0.231227	0.106227	0.862118	0.336134	-1.15334
RL11_ECOLI	0.262604	0.106227	0.231269	0.0759167	-2.58453
PFKB_ECOLI	0.633513	0.932363	1	0.687133	0.835455
RPIA_ECOLI	0.262604	0.155693	0.941082	0.532097	-0.580701
RBSB_ECOLI	0.492555	0.67769	1	0.735318	-0.380702
YEGE_ECOLI	0.583415	0.67769	0.436086	0.685389	7.88344
PHSG_ECOLI	0.183843	0.155693	0.0609498	0.0306791	-2.39586
YTFQ_ECOLI	0.876439	1	1	0.870684	-0.0944494
ODO2_ECOLI	0.66284	0.932363	1	0.799485	-0.234565
SYQ_ECOLI	0.996305	0.932363	0.983142	0.837601	-0.0093049
CYSJ_ECOLI	0.768517	0.932363	1	0.914779	0.371673
ASPA_ECOLI	0.738063	0.846076	1	0.83723	0.302284
PFLB_ECOLI:TDCE_ECOLI	0.31489	0.176292	0.837196	0.35238	-1.21531
RNI_ECOLI	0.430378	0.487395	0.750799	0.450925	1.33119
YBIS_ECOLI	0.788425	0.846076	1	0.948767	0.175291
NUDE_ECOLI	0.262604	0.176292	0.359558	0.0912942	1.84452
PYRH_ECOLI	0.262604	0.183182	0.0310541	0.101216	1.7037
GATZ_ECOLI	0.445204	0.233871	0.750799	0.350513	1.40392
ENO_ECOLI	0.341224	0.308784	0.983142	0.654815	-0.522616
GLNB_ECOLI	0.571278	0.622335	0.0578263	0.221717	1.1319
RS6_ECOLI	0.988243	1	0.924404	0.843264	0.0249138
GABD_ECOLI	0.473973	0.585404	1	0.679131	1.12065
CLPX_ECOLI	0.492555	0.75424	0.862118	0.618748	-0.893546
ASPG2_ECOLI	0.876439	0.846076	1	0.845326	0.231288
PEPB_ECOLI	0.262604	0.233871	0.745945	0.336134	-1.13312
GLK_ECOLI	0.176822	0.106227	0.044853	0.00618719	3.09337
SODM_ECOLI	0.638999	0.75424	1	0.948767	0.401043
YNCE_ECOLI	0.382177	0.487395	0.775041	0.383963	-0.830744
FLAV_ECOLI	0.511322	0.622335	0.941082	0.654815	-0.602916
PSTS_ECOLI	0.52984	0.487395	0.862118	0.528656	-0.664219
GLPQ_ECOLI	0.208037	0.176292	0.944046	0.518461	-0.649538
YEEX_ECOLI	0.262604	0.176292	0.597162	0.275606	-1.36078
ALSB_ECOLI	0.419319	0.393571	0.767667	0.456069	-0.977939
SERC_ECOLI	0.709395	0.932363	1	0.991269	0.304665
YAIT_ECOLI	0.430378	0.233871	0.118694	0.341719	2.3635
YICC_ECOLI	0.421212	0.436808	1	0.574548	1.0583
TDH_ECOLI	0.943784	0.846076	1	0.780572	0.102565
FEOB_ECOLI	0.39325	0.233871	0.201022	0.219944	-1.85922
YOAB_ECOLI	0.262604	0.123667	0.429977	0.101216	1.86148
ALF_ECOLI	0.526375	0.728511	1	0.735318	-0.33024
YHFA_ECOLI	0.983986	0.811942	1	0.827864	-0.0718368
PPIB_ECOLI	0.296522	0.123667	0.862118	0.383963	-1.04164
THIO_ECOLI	0.820268	1	1	0.947822	0.0423433
MENB_ECOLI	0.738063	0.75424	0.804033	0.83723	0.568582
GLRX2_ECOLI	0.174167	0.106227	0.151926	0.0405382	-2.44678
SKP_ECOLI	0.736011	0.728511	1	0.874183	0.23015
RS16_ECOLI	0.713057	0.846076	0.352611	0.691858	1.37404
YHJJ_ECOLI	0.583415	0.585404	0.924404	0.654815	-0.460142
SYH_ECOLI	0.696253	0.75424	0.864898	0.654815	-0.354985
YAEH_ECOLI	0.442509	0.67769	0.837196	0.514617	-0.689192
SYN_ECOLI	0.492555	0.67769	1	0.780572	0.875416
GLPK_ECOLI	0.324944	0.308784	0.761972	0.336134	-1.63913
GABT_ECOLI	0.919429	0.846076	1	0.851553	-0.10771
GLTI_ECOLI	0.526395	0.622335	1	0.83723	0.348028
TRMD_ECOLI	0.430378	0.183182	0.0212225	0.00424094	-4.06374
OSMY_ECOLI	0.208037	0.183182	0.862118	0.364178	-0.984379
YHAM_ECOLI	0.659321	0.932363	0.983142	0.843264	1.6843
CYSQ_ECOLI	0.684939	0.846076	0.983142	0.976598	0.852282
KTHY_ECOLI	0.633513	0.75424	0.352611	0.685389	1.15338
ORN_ECOLI	0.755725	0.67769	1	0.729991	0.324464
RL30_ECOLI	0.664264	1	0.650751	0.880745	1.48058
DPPA_ECOLI	0.39325	0.393571	0.775041	0.336134	-1.49748
HIS5_ECOLI	0.816088	0.932363	0.856181	0.906281	0.284126
YEAD_ECOLI	0.638999	0.75424	1	0.840679	0.425259
YDGH_ECOLI	0.303476	0.308784	0.862118	0.444991	-0.896169
KPRS_ECOLI	0.324944	0.487395	0.545643	0.432235	1.83242
CODA_ECOLI	0.336328	0.238221	0.159919	0.296308	-1.05457
BASR_ECOLI	0.419319	0.393571	1	0.574548	0.73673
CLPP_ECOLI	0.508117	0.846076	0.862118	0.909534	1.09066
RDGB_ECOLI	0.445204	0.67769	0.151926	0.443378	-3.39503
MTLD_ECOLI	0.31489	0.294019	1	0.564082	0.667223
BTUE_ECOLI	0.56802	0.393571	0.140643	0.350513	1.10992
YDCL_ECOLI	0.873874	0.75424	0.944046	0.752898	0.260867
AGP_ECOLI	0.473973	0.393571	1	0.735318	-0.307948
RTN_ECOLI	0.262604	0.308784	0.0549347	0.271999	-3.27895
DHAS_ECOLI	0.262604	0.308784	0.579089	0.192627	1.24976
GALU_ECOLI	0.549432	0.846076	0.745945	0.931914	1.4685
YGIS_ECOLI	0.746472	0.932363	1	0.905728	0.377416
EFEO_ECOLI	0.508117	0.585404	1	0.825491	-0.15619
ERPA_ECOLI	0.31489	0.360658	0.903443	0.460779	-0.707517
YHHA_ECOLI	0.52984	0.67769	0.512622	0.456069	-0.723344
SRA_ECOLI	0.929424	0.932363	0.761972	0.837601	0.214118
UDG_ECOLI	0.345926	0.341548	0.0917689	0.132562	2.77819
FEPB_ECOLI	0.58406	0.846076	0.929715	0.702167	-0.547417
YEBF_ECOLI	0.31489	0.233871	0.745945	0.296308	-1.68642
6PGD_ECOLI	0.912758	1	1	0.923333	0.0760848
UPP_ECOLI	0.993336	0.811942	0.832912	0.751417	0.0236817
DPS_ECOLI	0.845632	1	1	0.837601	-0.190183
YJJA_ECOLI	0.9007	1	0.750799	0.911698	-0.311674
TESA_ECOLI	0.299162	0.308784	0.775699	0.364178	-1.10141
ALDB_ECOLI	0.638081	0.910235	0.549225	0.861781	1.24905
LDHD_ECOLI	0.786495	0.75424	0.46436	0.64388	-0.296625
MACA_ECOLI	0.56228	0.67769	0.935316	0.654815	-1.06976
FADA_ECOLI	0.562807	0.585404	0.650751	0.611496	0.755206
UNG_ECOLI	0.262604	0.106227	0.26324	0.181589	-1.75162
YGHU_ECOLI	0.764791	0.932363	0.750799	0.691858	0.294536
YQHD_ECOLI	0.430378	0.393571	0.369284	0.307879	1.62871
RRAA_ECOLI	0.996305	0.585404	0.761972	0.515796	-0.0191937
ALDA_ECOLI	0.947347	1	1	0.874183	-0.105844
CUSF_ECOLI	0.341224	0.308784	0.151926	0.236977	-1.67842
RLMJ_ECOLI	0.638999	0.846076	0.761972	0.751417	-1.2888
YCCU_ECOLI	0.999211	0.393571	0.291451	0.336134	-0.00443634
RL24_ECOLI	0.324944	0.123667	0.612788	0.275606	-1.48023
ETTA_ECOLI	0.633513	1	1	0.8287	0.349022
RL17_ECOLI	0.699787	0.932363	0.983142	0.789244	-0.470747
RS8_ECOLI	0.366033	0.393571	0.151926	0.346616	-0.986688
AIS_ECOLI	0.492555	0.52869	1	0.780572	0.557486
YAHO_ECOLI	0.419319	0.67769	1	0.644197	0.995782
MALE_ECOLI	0.601782	0.75424	1	0.789244	-0.327315
YDEI_ECOLI	0.798049	1	1	0.948767	0.314679
NAGZ_ECOLI	0.336328	0.560475	0.0725364	0.432235	6.59898
UDP_ECOLI	0.563274	0.910235	1	0.861781	0.491062
GYRA_ECOLI	0.876439	0.932363	0.761972	0.806943	0.231998
DDPA_ECOLI	0.262604	0.176292	0.761972	0.361744	-1.21189
FUMA_ECOLI:FUMB_ECOLI	0.430378	0.487395	1	0.656802	0.921471
CLPA_ECOLI	0.976045	0.393571	0.0549347	0.219453	0.143007
ATPA_ECOLI	0.918305	0.846076	0.983142	0.758295	-0.144265
SLYD_ECOLI	0.993336	0.75424	1	0.906281	-0.0197744
GUAA_ECOLI	0.382177	0.233871	0.750799	0.32868	1.71966
SYK2_ECOLI	0.535365	0.585404	1	0.685389	0.563429
GSH1_ECOLI	0.383458	0.622335	0.282188	0.464732	2.63431
TREA_ECOLI	0.86497	0.75424	1	0.843264	-0.110184
IHFA_ECOLI	0.174167	0.123667	0.133525	0.146643	-1.76165
PLIG_ECOLI	0.562807	0.75424	0.983142	0.671077	-0.426502
MTNN_ECOLI	0.598812	0.52869	0.823422	0.460779	-0.589539
CRP_ECOLI	0.951535	0.910235	1	0.862288	0.0485241
DHE4_ECOLI	0.571278	0.75424	0.922718	0.780572	2.9511
ASNA_ECOLI	0.178931	0.113181	0.761972	0.233227	-1.45235
GLTB_ECOLI	0.936405	0.932363	0.587984	0.735318	-0.245185
ALKH_ECOLI	0.997839	0.846076	1	0.905728	0.00495154
CAN_ECOLI	0.633215	0.932363	1	0.797455	-0.37177
MDH_ECOLI	0.729805	0.585404	0.745945	0.463794	-0.486016
OPPA_ECOLI	0.951535	1	1	0.950511	0.0584205
ACCA_ECOLI	0.879715	1	0.442472	0.654815	0.358154
HLDD_ECOLI	0.383458	0.308784	0.883049	0.489098	-0.665868
LOLA_ECOLI	0.997839	1	1	0.914779	-0.00357538
IVY_ECOLI	0.526395	0.75424	1	0.691858	0.920307
GLYA_ECOLI	0.787693	0.75424	1	0.935941	0.141026
CATE_ECOLI	0.562092	0.436808	0.162209	0.277465	-1.13564
YOBA_ECOLI	0.52984	0.585404	0.874645	0.681167	-0.690602
YCAC_ECOLI	0.262604	0.176292	0.5048	0.296308	-1.50131
OMPA_ECOLI	0.746342	0.846076	1	0.976856	0.182177
THTM_ECOLI	0.535365	0.846076	0.402362	0.8287	4.7453
YJAG_ECOLI	0.768517	0.846076	0.874645	0.950511	0.313661
HTPG_ECOLI	0.460863	0.436808	0.837196	0.456069	-1.1411
FTSZ_ECOLI	0.473973	0.846076	0.140643	0.46768	3.3915
SPY_ECOLI	0.352481	0.393571	0.995409	0.574548	1.09341
YBAB_ECOLI	0.526395	0.393571	0.112069	0.364178	-2.51641
PHOL_ECOLI	0.714136	0.75424	0.862118	0.735318	-0.573065
LPP_ECOLI	0.641032	0.67769	0.874645	0.618748	-0.382274
ARGT_ECOLI	0.339706	0.353846	0.983142	0.654815	-0.510994
MPL_ECOLI	0.633215	0.846076	0.429977	0.656802	0.924237
MPPA_ECOLI	0.845632	0.846076	1	0.806943	-0.139805
HISJ_ECOLI	0.816269	1	1	0.965703	0.141694
YGIW_ECOLI	0.526395	0.846076	1	0.827864	0.718893
SYK1_ECOLI	0.528596	0.585404	0.823422	0.464283	-0.610466
PTKA_ECOLI	0.398211	0.585404	0.162209	0.456069	-3.77571
YEHZ_ECOLI	0.907535	1	0.983142	0.799485	-0.108682
DSBC_ECOLI	0.52984	0.75424	1	0.845326	0.544198
CYSH_ECOLI	0.31489	0.393571	0.46436	0.336134	-1.04157
OMPF_ECOLI:NMPC_ECOLI	0.286912	0.113181	0.862118	0.460779	-0.742993
DADA_ECOLI	0.786495	0.811942	0.92689	0.789244	-0.248384
DEOB_ECOLI	0.787693	0.75424	1	0.960723	0.215717
BCP_ECOLI	0.936405	0.75424	0.925846	0.778429	-0.0854424
ELBB_ECOLI	0.262604	0.123667	0.767304	0.364178	-0.985248
ISCU_ECOLI	0.660074	0.846076	0.983142	0.735318	-0.327546
OSMC_ECOLI	0.475131	0.585404	0.862118	0.483347	-0.958867
YCEH_ECOLI	0.818069	1	1	0.914779	-0.346641
NFUA_ECOLI	0.674068	0.932363	0.864898	0.724999	-0.434862
KPYK1_ECOLI	0.773715	0.932363	0.950535	0.904926	0.349787
TOLB_ECOLI	0.929424	0.932363	1	0.993768	0.0633604
FUMC_ECOLI	0.718688	0.585404	0.761972	0.456069	-0.56276
OPGB_ECOLI	0.561605	0.585404	0.761972	0.64388	-0.944579
TYSY_ECOLI	0.578482	0.811942	0.481071	0.756721	1.01069
PSIF_ECOLI	0.98314	1	1	0.837601	-0.044994
RS19_ECOLI	0.262604	0.238221	0.837196	0.361744	-1.10512
RL33_ECOLI	0.593181	0.67769	0.862118	0.584428	-0.474546
ACSA_ECOLI	0.743761	0.846076	0.922637	0.798823	-0.480437
DSBG_ECOLI	0.344697	0.308784	0.837196	0.372455	-1.09762
SYE_ECOLI	0.492555	0.67769	0.874645	0.631866	-0.49856
SUBI_ECOLI	0.969285	0.846076	0.941082	0.751451	0.063717
ADHP_ECOLI	0.633115	0.67769	0.862118	0.672174	-0.65339
ARTI_ECOLI	0.419319	0.436808	0.965982	0.618748	-0.544356
SPED_ECOLI	0.562807	0.75424	0.983142	0.780572	1.05953
PTRA_ECOLI	0.936405	0.846076	1	0.855148	-0.0852668
KBL_ECOLI	0.984701	0.67769	0.864898	0.704523	0.054045
AROA_ECOLI	0.562807	0.67769	1	0.905728	0.536238
LUXS_ECOLI	0.718688	0.932363	0.885411	0.751417	-0.387059
PPIA_ECOLI	0.729577	0.75424	0.983142	0.758295	-0.269914
CUEO_ECOLI	0.511322	0.487395	0.826095	0.518461	-0.712997
YNJE_ECOLI	0.904805	1	0.922637	0.799485	-0.146907
ODO1_ECOLI	0.668694	0.846076	0.983142	0.752898	-0.474962
CYSP_ECOLI	0.481775	0.585404	0.983142	0.724999	-0.410662
BGLX_ECOLI	0.909215	0.932363	1	0.979664	0.109068
ALF1_ECOLI	0.638999	1	0.649051	0.770441	1.37426
SDHL_ECOLI:SDHM_ECOLI	0.562807	0.622335	1	0.839525	0.873263
GSIB_ECOLI	0.262604	0.183182	0.864898	0.435796	-0.854689
METE_ECOLI	0.664264	1	1	0.799749	-0.630791
CAPP_ECOLI	0.430378	0.585404	0.761972	0.456069	-0.786119
MAP1_ECOLI	0.581274	0.846076	0.620038	0.8287	1.17018
OMPX_ECOLI	0.352481	0.308784	0.862118	0.456069	-0.791135
HPRT_ECOLI	0.820268	1	0.761972	0.806943	0.519164
ADHE_ECOLI	0.528596	0.728511	0.983142	0.699851	-0.369274
MSRB_ECOLI	0.516356	0.585404	0.612788	0.654815	-1.89228
YBGS_ECOLI	0.664264	0.932363	1	0.862288	0.70545
YTFJ_ECOLI	0.831766	0.932363	0.983142	0.770441	-0.17758
LPXD_ECOLI	0.185763	0.155693	0.761972	0.296308	-1.33237
RSUA_ECOLI	0.174167	0.176292	0.512622	0.18645	-1.67174
ACEA_ECOLI	0.526395	0.75424	0.924404	0.654815	-0.971114
ARTJ_ECOLI	0.983986	1	1	0.843264	-0.0256461
YCII_ECOLI	0.969964	1	0.899478	0.767601	-0.0581754
ILVC_ECOLI	0.872583	0.932363	0.935316	0.837601	0.225999
POTD_ECOLI	0.519331	0.67769	1	0.735318	-0.381444
YAIE_ECOLI	0.997839	1	0.761972	0.770441	0.0071504
GCSH_ECOLI	0.531751	0.393571	0.883049	0.865271	0.604495
TPIS_ECOLI	0.649543	0.846076	1	0.799485	-0.301113
GNTK_ECOLI	0.697258	1	0.922637	0.735318	-0.939652
YCEI_ECOLI	0.927111	0.932363	1	0.947822	0.0773151
EFEB_ECOLI	0.473973	0.487395	0.965982	0.654815	-0.495604
YCFP_ECOLI	0.59082	0.75424	0.874645	0.701004	-0.503761
CPXP_ECOLI	0.526395	0.668641	0.154435	0.521838	-2.28176
RECA_ECOLI	0.729577	0.75424	0.775041	0.64388	-0.454301
USHA_ECOLI	0.752717	0.75424	0.983142	0.752898	-0.248971
MLAC_ECOLI	0.565424	0.67769	0.922637	0.681806	-0.471018
PSPE_ECOLI	0.58406	1	0.983142	0.830603	-0.750718
FUR_ECOLI	0.526395	0.811942	0.862118	0.628177	-1.71947
SURA_ECOLI	0.729577	0.67769	0.983142	0.735318	-0.286051
GCH1L_ECOLI	0.492555	1	0.481071	0.931914	3.71182
YDEN_ECOLI	0.988419	0.932363	0.983142	0.843264	0.026715
UGPB_ECOLI	0.845632	0.932363	1	0.843264	-0.132486
ASTC_ECOLI	0.98314	0.932363	0.941082	0.797287	-0.0660243
MASY_ECOLI	0.786495	1	0.869296	0.797455	0.583296
NUDK_ECOLI	0.678838	1	0.874645	0.918052	0.637245
ECOT_ECOLI	0.845632	1	1	0.837601	-0.111537
GATD_ECOLI	0.818069	0.846076	0.983142	0.837601	-0.267851
SODC_ECOLI	0.736011	0.910235	1	0.799749	-0.348635
RLMI_ECOLI	0.738063	1	0.862118	0.959946	0.988502
DSBA_ECOLI	0.641032	0.52869	0.983142	0.73303	-0.274059
TNAA_ECOLI	0.762379	0.728511	0.941082	0.751417	-0.368849
YDJA_ECOLI	0.598812	1	0.862118	0.91805	2.86012
CPXR_ECOLI	0.879715	0.846076	0.668231	0.914779	-0.238878
YDCS_ECOLI	0.513359	0.67769	1	0.735318	-0.435363
YGGE_ECOLI	0.845632	0.932363	0.983142	0.797287	-0.192475
TAUA_ECOLI	0.985694	0.846076	0.983142	0.770441	-0.0279089

## Sheet: 6. GI_EUI >1 pep
	GI/EU
	Accession	p (RS)	log2FC	PC	UP	CS	Description
	LACI_ECOLI	0.00186867	4.74077	6	5	232.33	Lactose operon repressor OS=Escherichia coli (strain K12) GN=lacI PE=1 SV=3
	DNAK_ECOLI	0.00783395	4.32034	43	41	3233.01	Chaperone protein DnaK OS=Escherichia coli (strain K12) GN=dnaK PE=1 SV=2
	HSLV_ECOLI	0.00783395	4.23269	5	5	302.65	ATP-dependent protease subunit HslV OS=Escherichia coli (strain K12) GN=hslV PE=1 SV=2
	CH60_ECOLI	0.0104488	4.21888	40	38	2915.03	60 kDa chaperonin OS=Escherichia coli (strain K12) GN=groL PE=1 SV=2
	PHOP_ECOLI	0.00783395	3.4999	2	2	52.78	Transcriptional regulatory protein PhoP OS=Escherichia coli (strain K12) GN=phoP PE=1 SV=1
	CH10_ECOLI	0.0303564	3.14165	5	5	270.14	10 kDa chaperonin OS=Escherichia coli (strain K12) GN=groS PE=1 SV=1
	SYFA_ECOLI	0.0303564	2.99417	3	3	170.43	Phenylalanine--tRNA ligase alpha subunit OS=Escherichia coli (strain K12) GN=pheS PE=1 SV=2
	LTAE_ECOLI	0.0303564	2.77733	2	2	96.17	Low specificity L-threonine aldolase OS=Escherichia coli (strain K12) GN=ltaE PE=1 SV=1
	GLRX2_ECOLI	0.0410061	-2.94873	4	4	58.86	Glutaredoxin-2 OS=Escherichia coli (strain K12) GN=grxB PE=1 SV=1
	CUSF_ECOLI	0.0246468	-3.04964	2	2	51.38	Cation efflux system protein CusF OS=Escherichia coli (strain K12) GN=cusF PE=1 SV=1
	YPHF_ECOLI	0.0234687	-3.1909	13	13	865.46	ABC transporter periplasmic-binding protein YphF OS=Escherichia coli (strain K12) GN=yphF PE=1 SV=1
	GLTB_ECOLI	0.0410061	-4.49099	2	2	44.39	Glutamate synthase [NADPH] large chain OS=Escherichia coli (strain K12) GN=gltB PE=1 SV=3
	TYPH_ECOLI	0.00780773	-4.74823	2	2	68.7	Thymidine phosphorylase OS=Escherichia coli (strain K12) GN=deoA PE=1 SV=3
	TRMB_ECOLI	0.00780773	-5.09618	2	2	63.57	tRNA (guanine-N(7)-)-methyltransferase OS=Escherichia coli (strain K12) GN=trmB PE=1 SV=1
	TRMD_ECOLI	0.00844509	-5.49513	2	2	175.44	tRNA (guanine-N(1)-)-methyltransferase OS=Escherichia coli (strain K12) GN=trmD PE=1 SV=1

## Sheet: 7. EI_EUI >1 pep
	EI/EU
	Accession	p (RS)	log2FC	PC	UP	CS	Description
	NUSA_ECOLI	8.70877e-05	6.7334	26	25	2126.86	Transcription termination/antitermination protein NusA OS=Escherichia coli (strain K12) GN=nusA PE=1 SV=1
	GRPE_ECOLI	0.0014276	4.38592	6	5	250.17	Protein GrpE OS=Escherichia coli (strain K12) GN=grpE PE=1 SV=1
	CH60_ECOLI	0.0213633	3.60268	40	38	2915.03	60 kDa chaperonin OS=Escherichia coli (strain K12) GN=groL PE=1 SV=2
	YIFE_ECOLI	0.0439424	3.17968	3	3	92.74	UPF0438 protein YifE OS=Escherichia coli (strain K12) GN=yifE PE=1 SV=2
	FABI_ECOLI	0.0372541	3.12426	4	4	159.21	Enoyl-[acyl-carrier-protein] reductase [NADH] FabI OS=Escherichia coli (strain K12) GN=fabI PE=1 SV=2
	DKSA_ECOLI	0.0213633	3.08076	2	2	77.97	RNA polymerase-binding transcription factor DksA OS=Escherichia coli (strain K12) GN=dksA PE=1 SV=1
	RL6_ECOLI	0.0372541	2.93788	9	9	360.49	50S ribosomal protein L6 OS=Escherichia coli (strain K12) GN=rplF PE=1 SV=2
	RL19_ECOLI	0.0446016	2.79119	4	4	102.55	50S ribosomal protein L19 OS=Escherichia coli (strain K12) GN=rplS PE=1 SV=2
	CSPA_ECOLI	0.0412998	2.76024	3	2	167.22	Cold shock protein CspA OS=Escherichia coli (strain K12) GN=cspA PE=1 SV=2
	CLPB_ECOLI	0.0382924	2.75697	23	23	1110.52	Chaperone protein ClpB OS=Escherichia coli (strain K12) GN=clpB PE=1 SV=1
	CH10_ECOLI	0.0446016	2.56655	5	5	270.14	10 kDa chaperonin OS=Escherichia coli (strain K12) GN=groS PE=1 SV=1
	USPA_ECOLI	0.0446016	2.41722	2	2	66.24	Universal stress protein A OS=Escherichia coli (strain K12) GN=uspA PE=1 SV=2
	TRMJ_ECOLI	0.0493757	2.41622	3	3	93.8	tRNA (cytidine/uridine-2'-O-)-methyltransferase TrmJ OS=Escherichia coli (strain K12) GN=trmJ PE=1 SV=1
	AROG_ECOLI	0.0493757	2.07114	2	2	34.02	Phospho-2-dehydro-3-deoxyheptonate aldolase, Phe-sensitive OS=Escherichia coli (strain K12) GN=aroG PE=1 SV=1
	YPHF_ECOLI	0.00965605	-3.17636	13	13	865.46	ABC transporter periplasmic-binding protein YphF OS=Escherichia coli (strain K12) GN=yphF PE=1 SV=1
	EPTB_ECOLI	0.0077671	-3.62485	3	3	55.05	Kdo(2)-lipid A phosphoethanolamine 7''-transferase OS=Escherichia coli (strain K12) GN=eptB PE=1 SV=3
	RL14_ECOLI	0.00193024	-3.92219	3	2	113.06	50S ribosomal protein L14 OS=Escherichia coli (strain K12) GN=rplN PE=1 SV=1
	AMPP_ECOLI	0.00965605	-6.11778	2	2	50.58	Xaa-Pro aminopeptidase OS=Escherichia coli (strain K12) GN=pepP PE=1 SV=2
	RISA_ECOLI	0.000143162	-6.49208	3	3	51.84	Riboflavin synthase OS=Escherichia coli (strain K12) GN=ribC PE=1 SV=1
	IMDH_ECOLI	3.12094e-06	-10.2082	3	2	40.26	Inosine-5'-monophosphate dehydrogenase OS=Escherichia coli (strain K12) GN=guaB PE=1 SV=1

## Sheet: 8. GI_EI >1 pep
	GI/EI
	Accession	p (RS)	log2FC	PC	UP	CS	Description
	IMDH_ECOLI	0.000718767	7.66483	3	2	40.26	Inosine-5'-monophosphate dehydrogenase OS=Escherichia coli (strain K12) GN=guaB PE=1 SV=1
	RISA_ECOLI	0.000139995	7.57708	3	3	51.84	Riboflavin synthase OS=Escherichia coli (strain K12) GN=ribC PE=1 SV=1
	HSLV_ECOLI	0.00618719	3.54482	5	5	302.65	ATP-dependent protease subunit HslV OS=Escherichia coli (strain K12) GN=hslV PE=1 SV=2
	GSHB_ECOLI	0.00605142	3.33498	3	3	95.73	Glutathione synthetase OS=Escherichia coli (strain K12) GN=gshB PE=1 SV=1
	ACNB_ECOLI	0.0124234	3.15182	25	25	1458.55	Aconitate hydratase B OS=Escherichia coli (strain K12) GN=acnB PE=1 SV=3
	GLK_ECOLI	0.00618719	3.09337	2	2	109.84	Glucokinase OS=Escherichia coli (strain K12) GN=glk PE=1 SV=1
	LTAE_ECOLI	0.0215835	3.01035	2	2	96.17	Low specificity L-threonine aldolase OS=Escherichia coli (strain K12) GN=ltaE PE=1 SV=1
	THIB_ECOLI	0.0204078	2.98463	6	6	267.97	Thiamine-binding periplasmic protein OS=Escherichia coli (strain K12) GN=thiB PE=1 SV=2
	YBBN_ECOLI	0.0215835	2.42572	2	2	67.53	Uncharacterized protein YbbN OS=Escherichia coli (strain K12) GN=ybbN PE=1 SV=2
	GPMA_ECOLI	0.0314279	2.32964	9	9	634.06	2,3-bisphosphoglycerate-dependent phosphoglycerate mutase OS=Escherichia coli (strain K12) GN=gpmA PE=1 SV=2
	PHOP_ECOLI	0.0280437	2.26742	2	2	52.78	Transcriptional regulatory protein PhoP OS=Escherichia coli (strain K12) GN=phoP PE=1 SV=1
	SYGA_ECOLI	0.0363424	2.20646	2	2	42.25	Glycine--tRNA ligase alpha subunit OS=Escherichia coli (strain K12) GN=glyQ PE=1 SV=2
	GREA_ECOLI	0.0405382	-2.44647	5	4	86.75	Transcription elongation factor GreA OS=Escherichia coli (strain K12) GN=greA PE=1 SV=1
	GLRX2_ECOLI	0.0405382	-2.44678	4	4	58.86	Glutaredoxin-2 OS=Escherichia coli (strain K12) GN=grxB PE=1 SV=1
	RS2_ECOLI	0.0318772	-2.65161	9	9	399.1	30S ribosomal protein S2 OS=Escherichia coli (strain K12) GN=rpsB PE=1 SV=2
	TYPH_ECOLI	0.00920921	-3.4201	2	2	68.7	Thymidine phosphorylase OS=Escherichia coli (strain K12) GN=deoA PE=1 SV=3
	TRMD_ECOLI	0.00424094	-4.06374	2	2	175.44	tRNA (guanine-N(1)-)-methyltransferase OS=Escherichia coli (strain K12) GN=trmD PE=1 SV=1
	NUSA_ECOLI	0.00101081	-6.4498	26	25	2126.86	Transcription termination/antitermination protein NusA OS=Escherichia coli (strain K12) GN=nusA PE=1 SV=1

## Sheet: 9. Induction Specific
		GI/EU		EI/EU
	Accession	p (RS)	log2FC	p (RS)	log2FC	PC	UP	CS	Description
	CH60_ECOLI	0.0104488	4.21888	0.0213633	3.60268	40	38	2915.03	60 kDa chaperonin OS=Escherichia coli (strain K12) GN=groL PE=1 SV=2
	CH10_ECOLI	0.0303564	3.14165	0.0446016	2.56655	5	5	270.14	10 kDa chaperonin OS=Escherichia coli (strain K12) GN=groS PE=1 SV=1
	YPHF_ECOLI	0.0234687	-3.1909	0.00965605	-3.17636	13	13	865.46	ABC transporter periplasmic-binding protein YphF OS=Escherichia coli (strain K12) GN=yphF PE=1 SV=1

[truncated: 4 more sheets: 10. eGFP specific, 11. NusA specific, 12. iGA_GO_peri, 13. iGA_TOPO_peri]
