# Supplementary material for: Translation Stress Positively Regulates MscL-Dependent Excretion of Cytoplasmic Proteins
Source: mBio. 2018 Jan 30;9(1):e02118-17. doi: 10.1128/mBio.02118-17 (PMC5790912; doi:10.1128/mBio.02118-17)
Supplement: TABLE S3 [file mbo001183699st3.xlsx]

## Sheet: Contents
	Contents
	Study	Description	Reference
	S1	Exponential vs Stationary	Ito 2008
	S2	Fed-batch fermention process Production vs control	Aldor 2005
	S3	ArfA assscoiated proteins (pulled-down by ArfA)	Chadani 2010
	S4-9	SHX induced Stringent Response Time Course analysis Growth 1-6	Durfee 2008
	S10,13	Chemostat process in relA knock out host	Carneiro 2016
	S11-12	Antibiotic induced translation stress - Puromycin	Sabina 2003
	S14-15	Antibiotic induced translation stress - 4-Azaleucine	Sabina 2003
	S16-17	Antibiotic induced translation stress - Mupirocin	Sabina 2003
	S18-19	Antibiotic induced translation stress - Kasugamycin	Sabina 2003
	S20-22	Amino-acid starvation induced stringent response	Traxler 2008
	S23-26	Recombinant protein expression in wt and +cysK hosts	Han 2003
		KEY
		A - Checking if the upregulated signature is enriched in the top of our list ordered in decreasing order
		B - Checking if the upregulated signature is enriched in the top of our list ordered in increasing order
		C - Checking if the downregulated signature is enriched in the top of our list ordered in decreasing order
		D - Checking if the downregulated signature is enriched in the top of our list ordered in increasing order

## Sheet: 1. Ito 2008
	Stationary Phase		Ito 2008
	GI/EU		corr.PC	minPC	list.position	N.var.selected	N.var.group		EI/EU		corr.PC	minPC	list.position	N.var.selected	N.var.group		GI/EI		corr.PC	minPC	list.position	N.var.selected	N.var.group
	A	Q1	1	0.0127	44	6	60		A	Q1	1	0.0108	341	24	60		A	Q1	1	0.111	1206	58	60
		Q2	1	0.0038	18	6	120			Q2	1	0.0158	101	16	119			Q2	1	0.035	1213	115	119
		Q3	1	0.0066	18	7	179			Q3	1	0.0167	41	11	178			Q3	1	0.157	689	100	178
		Q4	1	0.0087	18	8	239			Q4	1	0.0075	48	16	238			Q4	1	0.033	689	138	238
	GI/EU		corr.PC	minPC	list.position	N.var.selected	N.var.group		EI/EU		corr.PC	minPC	list.position	N.var.selected	N.var.group		EI/EU		corr.PC	minPC	list.position	N.var.selected	N.var.group
	B	Q1	1	0.209	5	1	60		B	Q1	1	0.046	1	1	60		B	Q1	1	0.064	1222	59	60
		Q2	1	0.111	287	32	120			Q2	1	0.091	1	1	119			Q2	1	0.062	1222	115	119
		Q3	1	0.066	298	49	179			Q3	1	0.136	1	1	178			Q3	1	0.043	1281	177	178
		Q4	1	0.037	302	66	239			Q4	1	0.097	234	50	238			Q4	1	0.039	1281	236	238
	GI/EU		corr.PC	minPC	list.position	N.var.selected	N.var.group		EI/EU		corr.PC	minPC	list.position	N.var.selected	N.var.group		EI/EU		corr.PC	minPC	list.position	N.var.selected	N.var.group
	C	Q1	1	0.01765	236	32	126		C	Q1	1	0.06	731	79	126		C	Q1	1	0.075	5	2	126
		Q2	1	0.02486	1168	232	251			Q2	1	0.036	286	66	251			Q2	1	0.246	5	2	252
		Q3	1	0.02513	1243	363	376			Q3	1	0.042	1254	366	376			Q3	1	0.166	1280	371	378
		Q4	1	0.00081	1256	491	502			Q4	1	0.011	1254	488	501			Q4	1	0.126	1288	497	504
	GI/EU		corr.PC	minPC	list.position	N.var.selected	N.var.group		EI/EU		corr.PC	minPC	list.position	N.var.selected	N.var.group		EI/EU		corr.PC	minPC	list.position	N.var.selected	N.var.group
	D	Q1	1	0.131	642	68	126		D	Q1	1	0.0043	1218	124	126		D	Q1	1	0.128	1062	107	126
		Q2	1	0.112	1270	246	251			Q2	1	0.1984	1241	241	251			Q2	1	0.042	397	88	252
		Q3	1	0.075	1297	374	376			Q3	1	0.1695	1300	375	376			Q3	1	0.058	128	45	378
		Q4	1	0.068	1276	492	502			Q4	1	0.0574	1300	500	501			Q4	1	0.007	605	254	504

## Sheet: 2. Aldor 2005 
	Fed batch production		Aldor 2005		Production vs control
	GI/EU		corr.PC	minPC	list.position	N.var.selected	N.var.group		EI/EU		corr.PC	minPC	list.position	N.var.selected	N.var.group		GI/EI		corr.PC	minPC	list.position	N.var.selected	N.var.group
	A	Q1	1	0.98	1294	1	1		A	Q1	0.2	0.094	123	1	1		A	Q1	1	0.51	673	1	1
		Q2	1	0.5	384	1	2			Q2	0.15	0.037	254	2	2			Q2	0.87	0.33	753	2	2
		Q3	1	0.5	384	1	2			Q3	0.15	0.037	254	2	2			Q3	0.87	0.33	753	2	2
		Q4	1	0.31	487	2	3			Q4	0.2	0.098	254	2	3			Q4	0.87	0.19	753	3	3
	GI/EU		corr.PC	minPC	list.position	N.var.selected	N.var.group		EI/EU		corr.PC	minPC	list.position	N.var.selected	N.var.group		GI/EI		corr.PC	minPC	list.position	N.var.selected	N.var.group
	B	Q1	0.089	0.017	22	1	1		B	Q1	1	0.9	1185	1	1		B	Q1	0.99	0.49	648	1	1
		Q2	0.089	0.033	22	1	2			Q2	1	0.82	1185	2	2			Q2	0.97	0.24	648	2	2
		Q3	0.089	0.033	22	1	2			Q3	1	0.82	1185	2	2			Q3	0.97	0.24	648	2	2
		Q4	0.099	0.049	22	1	3			Q4	1	0.74	1185	3	3			Q4	0.99	0.49	648	2	3
	GI/EU		corr.PC	minPC	list.position	N.var.selected	N.var.group		EI/EU		corr.PC	minPC	list.position	N.var.selected	N.var.group		GI/EI		corr.PC	minPC	list.position	N.var.selected	N.var.group
	C	Q1	0.71	0.095	714	6	7		C	Q1	0.79	0.106	537	5	7		C	Q1	1	0.14	767	6	7
		Q2	0.71	0.095	714	6	7			Q2	0.79	0.106	537	5	7			Q2	1	0.14	767	6	7
		Q3	0.71	0.095	714	6	7			Q3	0.79	0.106	537	5	7			Q3	1	0.14	767	6	7
		Q4	0.71	0.035	714	8	9			Q4	0.79	0.095	272	4	9			Q4	1	0.07	789	8	9
	GI/EU		corr.PC	minPC	list.position	N.var.selected	N.var.group		EI/EU		corr.PC	minPC	list.position	N.var.selected	N.var.group		GI/EI		corr.PC	minPC	list.position	N.var.selected	N.var.group
	D	Q1	1	0.22	844	6	7		D	Q1	1	0.47	114	1	7		D	Q1	1	0.25	1080	7	7
		Q2	1	0.22	844	6	7			Q2	1	0.47	114	1	7			Q2	1	0.25	1080	7	7
		Q3	1	0.22	844	6	7			Q3	1	0.47	114	1	7			Q3	1	0.25	1080	7	7
		Q4	1	0.32	844	7	9			Q4	1	0.18	114	2	9			Q4	1	0.42	900	7	9

## Sheet: 3. Chadani 2010
	ArfA KO		Chadani		ΔArfA+pArfA/ΔArfA
	GI/EU		corr.PC	minPC	list.position	N.var.selected	N.var.group		EI/EU		corr.PC	minPC	list.position	N.var.selected	N.var.group		GI/EI		corr.PC	minPC	list.position	N.var.selected	N.var.group
	A	Q4	2.6e-09	2.5e-11	497	71	103		A	Q4	4.3e-11	4.2e-13	361	62	103		A	Q4	1	0.018	1071	92	103
	GI/EU		corr.PC	minPC	list.position	N.var.selected	N.var.group		EI/EU		corr.PC	minPC	list.position	N.var.selected	N.var.group		GI/EI		corr.PC	minPC	list.position	N.var.selected	N.var.group
	B	Q4	1	0.26	1267	101	103		B	Q4	1	0.29	1295	103	103		B	Q4	1	0.015	1007	88	103
	GI/EU		corr.PC	minPC	list.position	N.var.selected	N.var.group		EI/EU		corr.PC	minPC	list.position	N.var.selected	N.var.group		GI/EI		corr.PC	minPC	list.position	N.var.selected	N.var.group
	C	Q4	1	0.046	1077	91	103		C	Q4	0.15	0.0015	756	74	103		C	Q4	1	0.24	1281	102	103
	GI/EU		corr.PC	minPC	list.position	N.var.selected	N.var.group		EI/EU		corr.PC	minPC	list.position	N.var.selected	N.var.group		GI/EI		corr.PC	minPC	list.position	N.var.selected	N.var.group
	D	Q4	0.37	0.0036	846	79	103		D	Q4	0.0056	5.4e-05	727	76	103		D	Q4	1	0.02	1268	103	103

## Sheet: 4-9. Durfee 2008
	Stringent Response		Durfee 2008 - Growth 1			SHX
	GI/EU		corr.PC	minPC	list.position	N.var.selected	N.var.group		EI/EU		corr.PC	minPC	list.position	N.var.selected	N.var.group		GI/EI		corr.PC	minPC	list.position	N.var.selected	N.var.group
	A	Q1	1	0.85	1284	7	7		A	Q1	1	0.48	290	2	7		A	Q1	1	0.208	467	4	7
		Q2	1	0.38	44	1	14			Q2	1	0.23	317	5	14			Q2	1	0.194	467	7	14
		Q3	1	0.13	76	3	22			Q3	1	0.2	345	8	22			Q3	1	0.115	467	11	22
		Q4	1	0.17	258	8	28			Q4	1	0.17	1230	28	28			Q4	1	0.056	535	16	28
	GI/EU		corr.PC	minPC	list.position	N.var.selected	N.var.group		EI/EU		corr.PC	minPC	list.position	N.var.selected	N.var.group		GI/EI		corr.PC	minPC	list.position	N.var.selected	N.var.group
	B	Q1	0.12	0.0017	213	5	7		B	Q1	1	0.023	126	3	7		B	Q1	1	0.032	6	1	7
		Q2	0.57	0.0161	213	6	14			Q2	1	0.143	350	6	14			Q2	1	0.062	6	1	14
		Q3	1	0.0515	213	7	22			Q3	1	0.154	126	4	22			Q3	1	0.096	6	1	22
		Q4	1	0.069	213	8	28			Q4	1	0.28	126	4	28			Q4	1	0.114	1218	28	28
	GI/EU		corr.PC	minPC	list.position	N.var.selected	N.var.group		EI/EU		corr.PC	minPC	list.position	N.var.selected	N.var.group		GI/EI		corr.PC	minPC	list.position	N.var.selected	N.var.group
	C	Q1	1	0.55	975	2	2		C	Q1	1	0.448	337	1	2		C	Q1	1	0.84	1203	2	2
		Q2	1	0.3	975	4	4			Q2	0.53	0.071	24	1	4			Q2	1	0.75	383	1	4
		Q3	1	0.61	975	4	5			Q3	0.53	0.088	24	1	5			Q3	1	0.82	383	1	5
		Q4	1	0.42	975	6	7			Q4	0.53	0.063	884	7	7			Q4	1	0.7	415	2	7
	GI/EU		corr.PC	minPC	list.position	N.var.selected	N.var.group		EI/EU		corr.PC	minPC	list.position	N.var.selected	N.var.group		GI/EI		corr.PC	minPC	list.position	N.var.selected	N.var.group
	D	Q1	0.97	0.107	431	2	2		D	Q1	1	0.55	427	1	2		D	Q1	0.536	0.119	454	2	2
		Q2	1	0.275	953	4	4			Q2	1	0.44	461	2	4			Q2	0.235	0.0391	113	2	4
		Q3	1	0.199	953	5	5			Q3	1	0.55	691	3	5			Q3	0.098	0.0054	113	3	5
		Q4	0.97	0.087	701	6	7			Q4	1	0.43	974	6	7			Q4	0.151	0.0167	113	3	7
	Stringent Response		Durfee 2008 - Growth 2			SHX
	GI/EU		corr.PC	minPC	list.position	N.var.selected	N.var.group		EI/EU		corr.PC	minPC	list.position	N.var.selected	N.var.group		GI/EI		corr.PC	minPC	list.position	N.var.selected	N.var.group
	A	Q1	0.45	0.36	476	1	1		A	Q1	0.28	0.17	224	1	1		A	Q1	1	0.84	1100	1	1
		Q2	0.45	0.36	476	1	1			Q2	0.28	0.17	224	1	1			Q2	1	0.84	1100	1	1
		Q3	0.45	0.36	476	1	1			Q3	0.28	0.17	224	1	1			Q3	1	0.84	1100	1	1
		Q4	0.45	0.27	685	2	2			Q4	0.39	0.31	224	1	2			Q4	1	0.33	241	1	2
	GI/EU		corr.PC	minPC	list.position	N.var.selected	N.var.group		EI/EU		corr.PC	minPC	list.position	N.var.selected	N.var.group		GI/EI		corr.PC	minPC	list.position	N.var.selected	N.var.group
	B	Q1	0.8	0.64	840	1	1		B	Q1	1	0.83	1087	1	1		B	Q1	0.27	0.16	216	1	1
		Q2	0.8	0.64	840	1	1			Q2	1	0.83	1087	1	1			Q2	0.27	0.16	216	1	1
		Q3	0.8	0.64	840	1	1			Q3	1	0.83	1087	1	1			Q3	0.27	0.16	216	1	1
		Q4	0.8	0.41	840	2	2			Q4	1	0.39	284	1	2			Q4	0.38	0.3	216	1	2
	GI/EU		corr.PC	minPC	list.position	N.var.selected	N.var.group		EI/EU		corr.PC	minPC	list.position	N.var.selected	N.var.group		GI/EI		corr.PC	minPC	list.position	N.var.selected	N.var.group
	C	Q1	n/d	n/d	n/d	n/d	n/d		C	Q1	n/d	n/d	n/d	n/d	n/d		C	Q1	n/d	n/d	n/d	n/d	n/d
		Q2	n/d	n/d	n/d	n/d	n/d			Q2	n/d	n/d	n/d	n/d	n/d			Q2	n/d	n/d	n/d	n/d	n/d
		Q3	n/d	n/d	n/d	n/d	n/d			Q3	n/d	n/d	n/d	n/d	n/d			Q3	n/d	n/d	n/d	n/d	n/d
		Q4	n/d	n/d	n/d	n/d	n/d			Q4	n/d	n/d	n/d	n/d	n/d			Q4	n/d	n/d	n/d	n/d	n/d
	GI/EU		corr.PC	minPC	list.position	N.var.selected	N.var.group		EI/EU		corr.PC	minPC	list.position	N.var.selected	N.var.group		GI/EI		corr.PC	minPC	list.position	N.var.selected	N.var.group
	D	Q1	n/d	n/d	n/d	n/d	n/d		D	Q1	n/d	n/d	n/d	n/d	n/d		D	Q1	n/d	n/d	n/d	n/d	n/d
		Q2	n/d	n/d	n/d	n/d	n/d			Q2	n/d	n/d	n/d	n/d	n/d			Q2	n/d	n/d	n/d	n/d	n/d
		Q3	n/d	n/d	n/d	n/d	n/d			Q3	n/d	n/d	n/d	n/d	n/d			Q3	n/d	n/d	n/d	n/d	n/d
		Q4	n/d	n/d	n/d	n/d	n/d			Q4	n/d	n/d	n/d	n/d	n/d			Q4	n/d	n/d	n/d	n/d	n/d
	Stringent Response		Durfee 2008 - Growth 3			SHX
	GI/EU		corr.PC	minPC	list.position	N.var.selected	N.var.group		EI/EU		corr.PC	minPC	list.position	N.var.selected	N.var.group		GI/EI		corr.PC	minPC	list.position	N.var.selected	N.var.group
	A	Q1	1	0.104	76	3	20		A	Q1	1	0.165	48	2	20		A	Q1	1	0.057	467	11	20
		Q2	1	0.142	22	2	40			Q2	1	0.077	1230	40	40			Q2	1	0.049	955	34	40
		Q3	1	0.049	76	7	59			Q3	1	0.022	1230	59	59			Q3	1	0.108	1175	56	59
		Q4	1	0.075	88	9	79			Q4	1	0.038	1230	78	79			Q4	1	0.027	704	51	79
	GI/EU		corr.PC	minPC	list.position	N.var.selected	N.var.group		EI/EU		corr.PC	minPC	list.position	N.var.selected	N.var.group		GI/EI		corr.PC	minPC	list.position	N.var.selected	N.var.group
	B	Q1	1	0.09	213	6	20		B	Q1	1	0.14	532	11	20		B	Q1	1	0.088	6	1	20
		Q2	1	0.17	151	7	40			Q2	1	0.23	532	19	40			Q2	1	0.044	1218	40	40
		Q3	1	0.32	487	24	59			Q3	1	0.19	540	28	59			Q3	1	0.076	1260	59	59
		Q4	1	0.32	170	12	79			Q4	1	0.18	540	37	79			Q4	1	0.031	1260	79	79
	GI/EU		corr.PC	minPC	list.position	N.var.selected	N.var.group		EI/EU		corr.PC	minPC	list.position	N.var.selected	N.var.group		GI/EI		corr.PC	minPC	list.position	N.var.selected	N.var.group
	C	Q1	1	0.23	67	1	5		C	Q1	1	0.394	344	2	5		C	Q1	1	0.041	11	1	5
		Q2	1	0.081	71	2	9			Q2	1	0.073	11	1	9			Q2	1	0.073	11	1	9
		Q3	1	0.081	174	4	13			Q3	1	0.051	898	12	13			Q3	1	0.094	113	3	13
		Q4	1	0.206	174	4	18			Q4	1	0.041	24	2	18			Q4	1	0.141	11	1	18
	GI/EU		corr.PC	minPC	list.position	N.var.selected	N.var.group		EI/EU		corr.PC	minPC	list.position	N.var.selected	N.var.group		GI/EI		corr.PC	minPC	list.position	N.var.selected	N.var.group
	D	Q1	1	0.088	138	2	5		D	Q1	1	0.03	8	1	5		D	Q1	1	0.17	48	1	5
		Q2	1	0.242	138	2	9			Q2	1	0.054	8	1	9			Q2	1	0.285	48	1	9
		Q3	1	0.403	138	2	13			Q3	1	0.077	8	1	13			Q3	1	0.271	454	6	13
		Q4	1	0.336	701	11	18			Q4	1	0.105	8	1	18			Q4	1	0.045	202	6	18
	Stringent Response		Durfee 2008 - Growth 4			SHX
	GI/EU		corr.PC	minPC	list.position	N.var.selected	N.var.group		EI/EU		corr.PC	minPC	list.position	N.var.selected	N.var.group		GI/EI		corr.PC	minPC	list.position	N.var.selected	N.var.group
	A	Q1	1	0.42	984	3	3		A	Q1	0.85	0.097	253	2	3		A	Q1	1	0.71	1171	3	3
		Q2	1	0.71	1035	4	5			Q2	0.85	0.052	253	3	5			Q2	1	0.87	1279	5	5
		Q3	1	0.81	1165	6	7			Q3	0.85	0.136	253	3	7			Q3	1	0.76	647	3	7
		Q4	1	0.57	107	1	10			Q4	0.85	0.108	253	4	10			Q4	1	0.71	1175	9	10
	GI/EU		corr.PC	minPC	list.position	N.var.selected	N.var.group		EI/EU		corr.PC	minPC	list.position	N.var.selected	N.var.group		GI/EI		corr.PC	minPC	list.position	N.var.selected	N.var.group
	B	Q1	1	0.26	840	3	3		B	Q1	1	0.5	268	1	3		B	Q1	0.449	0.0719	216	2	3
		Q2	0.86	0.103	553	4	5			Q2	1	0.27	268	2	5			Q2	0.077	0.0031	216	4	5
		Q3	0.73	0.029	571	6	7			Q3	1	0.14	124	2	7			Q3	0.206	0.0165	216	4	7
		Q4	0.86	0.079	847	9	10			Q4	1	0.15	284	4	10			Q4	0.449	0.0659	216	4	10
	GI/EU		corr.PC	minPC	list.position	N.var.selected	N.var.group		EI/EU		corr.PC	minPC	list.position	N.var.selected	N.var.group		GI/EI		corr.PC	minPC	list.position	N.var.selected	N.var.group
	C	Q1	0.4	0.0993	67	1	2		C	Q1	0.744	0.1983	137	1	2		C	Q1	1	0.231	632	2	2
		Q2	0.4	0.1066	624	3	3			Q2	0.384	0.0513	180	2	3			Q2	1	0.442	232	1	3
		Q3	0.378	0.0504	624	4	4			Q3	0.467	0.0933	180	2	4			Q3	1	0.145	232	2	4
		Q4	0.054	0.0036	174	4	6			Q4	0.062	0.0041	180	4	6			Q4	1	0.069	99	2	6
	GI/EU		corr.PC	minPC	list.position	N.var.selected	N.var.group		EI/EU		corr.PC	minPC	list.position	N.var.selected	N.var.group		GI/EI		corr.PC	minPC	list.position	N.var.selected	N.var.group
	D	Q1	1	0.78	697	1	2		D	Q1	1	0.43	325	1	2		D	Q1	1	0.68	1084	2	2
		Q2	1	0.55	697	2	3			Q2	1	0.58	325	1	3			Q2	1	0.28	139	1	3
		Q3	1	0.73	697	2	4			Q3	1	0.63	605	2	4			Q3	1	0.36	139	1	4
		Q4	1	0.92	697	2	6			Q4	1	0.82	325	1	6			Q4	1	0.49	139	1	6
	Stringent Response		Durfee 2008 - Growth 5
	GI/EU		corr.PC	minPC	list.position	N.var.selected	N.var.group		EI/EU		corr.PC	minPC	list.position	N.var.selected	N.var.group		GI/EI		corr.PC	minPC	list.position	N.var.selected	N.var.group
	A	Q1	1	0.052	17	2	29		A	Q1	1	0.032	13	2	29		A	Q1	1	0.131	704	19	29
		Q2	1	0.066	22	3	57			Q2	1	0.107	13	2	57			Q2	1	0.0274	955	48	57
		Q3	1	0.103	377	30	85			Q3	1	0.063	317	27	85			Q3	1	0.0209	704	55	85
		Q4	1	0.102	629	61	113			Q4	1	0.094	13	3	113			Q4	0.34	0.0012	689	75	113
	GI/EU		corr.PC	minPC	list.position	N.var.selected	N.var.group		EI/EU		corr.PC	minPC	list.position	N.var.selected	N.var.group		GI/EI		corr.PC	minPC	list.position	N.var.selected	N.var.group
	B	Q1	1	0.146	281	9	29		B	Q1	1	0.13	566	16	29		B	Q1	1	0.125	6	1	29
		Q2	1	0.063	174	12	57			Q2	1	0.032	568	32	57			Q2	1	0.093	1227	56	57
		Q3	1	0.079	213	19	85			Q3	1	0.035	233	22	85			Q3	1	0.017	1227	84	85
		Q4	1	0.233	175	18	113			Q4	1	0.019	568	60	113			Q4	1	0.038	1279	113	113
	GI/EU		corr.PC	minPC	list.position	N.var.selected	N.var.group		EI/EU		corr.PC	minPC	list.position	N.var.selected	N.var.group		GI/EI		corr.PC	minPC	list.position	N.var.selected	N.var.group
	C	Q1	0.76	0.01431	1011	23	24		C	Q1	0.31	0.0059	1060	24	24		C	Q1	1	0.0615	1172	24	24
		Q2	0.15	0.00094	1117	42	42			Q2	0.12	0.00059	1101	42	42			Q2	1	0.0331	992	37	42
		Q3	0.25	0.00354	1205	63	63			Q3	0.12	0.00117	1067	60	63			Q3	1	0.0088	1222	63	63
		Q4	0.15	0.00141	981	74	84			Q4	0.21	0.00297	726	59	84			Q4	1	0.0134	1222	83	84
	GI/EU		corr.PC	minPC	list.position	N.var.selected	N.var.group		EI/EU		corr.PC	minPC	list.position	N.var.selected	N.var.group		GI/EI		corr.PC	minPC	list.position	N.var.selected	N.var.group
	D	Q1	1	0.174	957	20	24		D	Q1	1	0.029	1043	23	24		D	Q1	0.3258	0.0046	957	23	24
		Q2	1	0.031	989	37	42			Q2	0.65	0.0091	1116	41	42			Q2	0.0087	4.5e-05	975	41	42
		Q3	1	0.013	1191	62	63			Q3	0.26	0.0012	1138	62	63			Q3	0.0087	8.1e-05	984	59	63
		Q4	1	0.086	1191	80	84			Q4	0.65	0.0088	1138	80	84			Q4	0.5819	0.011	1006	73	84
	Stringent Response		Durfee 2008 - Growth 6
	GI/EU		corr.PC	minPC	list.position	N.var.selected	N.var.group		EI/EU		corr.PC	minPC	list.position	N.var.selected	N.var.group		GI/EI		corr.PC	minPC	list.position	N.var.selected	N.var.group
	A	Q1	1	0.067	10	1	9		A	Q1	1	0.0668	10	1	9		A	Q1	1	0.057	467	6	9
		Q2	1	0.017	44	3	17			Q2	0.39	0.0114	13	2	17			Q2	1	0.133	100	3	17
		Q3	1	0.04	17	2	25			Q3	0.24	0.0028	79	6	25			Q3	1	0.243	942	20	25
		Q4	1	0.069	17	2	34			Q4	0.39	0.0137	79	6	34			Q4	1	0.262	101	4	34
	GI/EU		corr.PC	minPC	list.position	N.var.selected	N.var.group		EI/EU		corr.PC	minPC	list.position	N.var.selected	N.var.group		GI/EI		corr.PC	minPC	list.position	N.var.selected	N.var.group
	B	Q1	1	0.074	151	3	9		B	Q1	1	0.032	109	3	9		B	Q1	1	0.52	948	7	9
		Q2	1	0.309	151	3	17			Q2	1	0.046	109	4	17			Q2	1	0.21	66	2	17
		Q3	1	0.321	151	4	25			Q3	1	0.148	109	4	25			Q3	1	0.28	97	3	25
		Q4	1	0.187	151	6	34			Q4	1	0.213	124	5	34			Q4	1	0.15	413	14	34
	GI/EU		corr.PC	minPC	list.position	N.var.selected	N.var.group		EI/EU		corr.PC	minPC	list.position	N.var.selected	N.var.group		GI/EI		corr.PC	minPC	list.position	N.var.selected	N.var.group
	C	Q1	1	0.1305	14	1	13		C	Q1	1	0.0676	7	1	13		C	Q1	1	0.059	915	12	13
		Q2	1	0.0701	952	17	19			Q2	0.55	0.0162	851	17	19			Q2	1	0.148	11	1	19
		Q3	1	0.028	952	25	28			Q3	0.55	0.017	986	26	28			Q3	1	0.089	960	24	28
		Q4	0.22	0.0023	643	27	37			Q4	0.55	0.0091	851	31	37			Q4	1	0.017	759	28	37
	GI/EU		corr.PC	minPC	list.position	N.var.selected	N.var.group		EI/EU		corr.PC	minPC	list.position	N.var.selected	N.var.group		GI/EI		corr.PC	minPC	list.position	N.var.selected	N.var.group
	D	Q1	1	0.23	937	11	13		D	Q1	1	0.077	8	1	13		D	Q1	1	0.072	933	12	13
		Q2	1	0.41	1039	16	19			Q2	1	0.111	8	1	19			Q2	1	0.054	933	17	19
		Q3	1	0.58	138	3	28			Q3	1	0.159	8	1	28			Q3	1	0.105	1084	26	28
		Q4	1	0.56	138	4	37			Q4	1	0.107	20	2	37			Q4	1	0.418	1027	30	37

## Sheet: 10,13. Carneiro 2016
	Chemostat relA/WT		Carneiro		dilution 0.1/hr
	GI/EU		corr.PC	minPC	list.position	N.var.selected	N.var.group		EI/EU		corr.PC	minPC	list.position	N.var.selected	N.var.group		GI/EI		corr.PC	minPC	list.position	N.var.selected	N.var.group
	A	Q1	0.89	0.047	143	3	8		A	Q1	1	0.41	83	1	8		A	Q1	1	0.29	310	3	8
		Q2	0.61	0.017	200	6	15			Q2	1	0.34	1220	15	15			Q2	1	0.48	1252	15	15
		Q3	0.61	0.01	633	17	23			Q3	1	0.19	1220	23	23			Q3	1	0.7	1252	22	23
		Q4	0.61	0.024	760	23	30			Q4	1	0.12	1220	30	30			Q4	1	0.4	265	7	30
	GI/EU		corr.PC	minPC	list.position	N.var.selected	N.var.group		EI/EU		corr.PC	minPC	list.position	N.var.selected	N.var.group		GI/EI		corr.PC	minPC	list.position	N.var.selected	N.var.group
	B	Q1	1	0.3	58	1	8		B	Q1	1	0.032	645	7	8		B	Q1	1	0.127	483	5	8
		Q2	1	0.49	58	1	15			Q2	1	0.052	645	11	15			Q2	1	0.049	394	8	15
		Q3	1	0.36	1258	23	23			Q3	1	0.12	846	18	23			Q3	1	0.032	1133	23	23
		Q4	1	0.26	1258	30	30			Q4	1	0.051	846	24	30			Q4	1	0.059	1198	30	30
	GI/EU		corr.PC	minPC	list.position	N.var.selected	N.var.group		EI/EU		corr.PC	minPC	list.position	N.var.selected	N.var.group		GI/EI		corr.PC	minPC	list.position	N.var.selected	N.var.group
	C	Q1	1	0.029	93	3	10		C	Q1	1	0.41	1200	10	10		C	Q1	1	0.079	1021	10	10
		Q2	1	0.113	93	3	17			Q2	1	0.16	109	3	17			Q2	1	0.092	1144	17	17
		Q3	1	0.075	202	7	25			Q3	1	0.12	1204	25	25			Q3	1	0.075	1187	25	25
		Q4	1	0.059	1208	33	33			Q4	1	0.24	1204	32	33			Q4	1	0.082	1220	33	33
	GI/EU		corr.PC	minPC	list.position	N.var.selected	N.var.group		EI/EU		corr.PC	minPC	list.position	N.var.selected	N.var.group		GI/EI		corr.PC	minPC	list.position	N.var.selected	N.var.group
	D	Q1	1	0.35	772	7	10		D	Q1	1	0.111	600	7	10		D	Q1	0.8	0.012	669	9	10
		Q2	1	0.228	772	12	17			Q2	1	0.2	600	10	17			Q2	0.8	0.028	669	13	17
		Q3	1	0.164	482	12	25			Q3	1	0.05	600	16	25			Q3	1	0.11	764	18	25
		Q4	1	0.039	222	10	33			Q4	1	0.012	600	22	33			Q4	0.8	0.026	764	25	33
	Chemostat relA/WT		Carneiro		dilution 0.2/hr
	GI/EU		corr.PC	minPC	list.position	N.var.selected	N.var.group		EI/EU		corr.PC	minPC	list.position	N.var.selected	N.var.group		GI/EI		corr.PC	minPC	list.position	N.var.selected	N.var.group
	A	Q1	0.01412	0.00049	259	8	12		A	Q1	1	0.18	1137	12	12		A	Q1	1	0.32	316	4	12
		Q2	0.01257	0.00033	277	13	24			Q2	1	0.33	1252	24	24			Q2	1	0.21	688	15	24
		Q3	0.0019	3.3e-05	277	18	34			Q3	1	0.54	185	5	34			Q3	1	0.27	1129	31	34
		Q4	0.00044	3.8e-06	286	24	46			Q4	1	0.8	185	5	46			Q4	1	0.29	1180	43	46
	GI/EU		corr.PC	minPC	list.position	N.var.selected	N.var.group		EI/EU		corr.PC	minPC	list.position	N.var.selected	N.var.group		GI/EI		corr.PC	minPC	list.position	N.var.selected	N.var.group
	B	Q1	1	0.24	103	2	12		B	Q1	0.076	0.0026	645	11	12		B	Q1	1	0.22	675	8	12
		Q2	1	0.34	1258	24	24			Q2	0.011	9.2e-05	645	21	24			Q2	1	0.068	1177	24	24
		Q3	1	0.22	1258	34	34			Q3	0.037	0.00096	645	26	34			Q3	1	0.032	179	9	34
		Q4	1	0.13	1258	46	46			Q4	0.016	0.00027	828	40	46			Q4	1	0.026	1216	46	46
	GI/EU		corr.PC	minPC	list.position	N.var.selected	N.var.group		EI/EU		corr.PC	minPC	list.position	N.var.selected	N.var.group		GI/EI		corr.PC	minPC	list.position	N.var.selected	N.var.group
	C	Q1	1	0.29	619	4	6		C	Q1	1	0.377	99	1	6		C	Q1	1	0.41	914	5	6
		Q2	1	0.142	456	6	11			Q2	1	0.044	99	3	11			Q2	1	0.44	1220	11	11
		Q3	1	0.151	456	8	16			Q3	1	0.029	207	6	16			Q3	1	0.12	10	1	16
		Q4	1	0.042	480	12	21			Q4	1	0.099	207	6	21			Q4	1	0.15	10	1	21
	GI/EU		corr.PC	minPC	list.position	N.var.selected	N.var.group		EI/EU		corr.PC	minPC	list.position	N.var.selected	N.var.group		GI/EI		corr.PC	minPC	list.position	N.var.selected	N.var.group
	D	Q1	1	0.324	1090	6	6		D	Q1	1	0.0897	423	4	6		D	Q1	1	0.0492	797	6	6
		Q2	1	0.126	1090	11	11			Q2	1	0.0628	191	4	11			Q2	0.21	0.0039	797	11	11
		Q3	1	0.054	1097	16	16			Q3	1	0.0703	191	5	16			Q3	1	0.0703	797	13	16
		Q4	1	0.033	1120	21	21			Q4	0.35	0.0065	191	8	21			Q4	1	0.0863	998	19	21

## Sheet: 11-12. Sabina 2003 - PUR
	Translation Stress		Sabina 2003		Puromycin WT
	GI/EU		corr.PC	minPC	list.position	N.var.selected	N.var.group		EI/EU		corr.PC	minPC	list.position	N.var.selected	N.var.group		GI/EI		corr.PC	minPC	list.position	N.var.selected	N.var.group
	A	Q1	2.1e-05	5.5e-07	433	15	16		A	Q1	0.0069	0.00019	203	9	16		A	Q1	1	0.065	459	9	16
		Q2	9.2e-09	7.4e-11	433	27	30			Q2	6.6e-08	1.3e-09	284	22	30			Q2	1	0.059	1068	28	30
		Q3	9.2e-09	1.2e-10	295	30	45			Q3	3.6e-09	4.8e-11	284	30	45			Q3	1	0.145	1219	44	45
		Q4	1.9e-07	3.8e-09	301	34	59			Q4	5.1e-10	3.4e-12	284	37	59			Q4	1	0.06	1219	58	59
	GI/EU		corr.PC	minPC	list.position	N.var.selected	N.var.group		EI/EU		corr.PC	minPC	list.position	N.var.selected	N.var.group		GI/EI		corr.PC	minPC	list.position	N.var.selected	N.var.group
	B	Q1	1	0.58	1271	16	16		B	Q1	1	0.72	1283	16	16		B	Q1	1	0.249	1012	14	16
		Q2	1	0.57	1291	30	30			Q2	1	0.61	1289	30	30			Q2	1	0.059	1012	27	30
		Q3	1	0.66	1303	45	45			Q3	1	0.93	75	1	45			Q3	1	0.076	1012	39	45
		Q4	1	0.58	1303	59	59			Q4	1	0.97	75	1	59			Q4	1	0.019	1035	53	59
	GI/EU		corr.PC	minPC	list.position	N.var.selected	N.var.group		EI/EU		corr.PC	minPC	list.position	N.var.selected	N.var.group		GI/EI		corr.PC	minPC	list.position	N.var.selected	N.var.group
	C	Q1	1	0.25065	1125	38	42		C	Q1	1	0.135	1058	38	43		C	Q1	1	0.33	435	16	43
		Q2	1	0.02605	1013	60	69			Q2	1	0.025	1058	63	70			Q2	1	0.39	664	37	70
		Q3	0.18	0.0011	1013	85	95			Q3	1	0.033	1058	88	100			Q3	1	0.2	1140	90	100
		Q4	0.18	0.00055	1077	117	127			Q4	1	0.024	1072	114	129			Q4	1	0.34	30	4	129
	GI/EU		corr.PC	minPC	list.position	N.var.selected	N.var.group		EI/EU		corr.PC	minPC	list.position	N.var.selected	N.var.group		GI/EI		corr.PC	minPC	list.position	N.var.selected	N.var.group
	D	Q1	1	0.0265	983	37	42		D	Q1	1	0.2761	1272	43	43		D	Q1	0.17	0.00049	33	6	43
		Q2	1	0.0139	1238	69	69			Q2	1	0.1011	1144	65	70			Q2	0.76	0.00445	970	61	70
		Q3	0.7	0.0042	1244	95	95			Q3	1	0.0075	1144	95	100			Q3	0.82	0.00844	970	84	100
		Q4	0.7	0.0032	1012	110	127			Q4	1	0.0179	1153	121	129			Q4	0.82	0.00956	2	2	129
	Translation Stress		Sabina 2003		Puromycin relA-KO
	GI/EU		corr.PC	minPC	list.position	N.var.selected	N.var.group		EI/EU		corr.PC	minPC	list.position	N.var.selected	N.var.group		GI/EI		corr.PC	minPC	list.position	N.var.selected	N.var.group
	A	Q1	0.054	0.00083	275	13	26		A	Q1	0.23	0.0035	203	10	26		A	Q1	1	0.03	1068	25	26
		Q2	1.2e-06	4.8e-09	295	32	55			Q2	2.4e-06	2.7e-08	260	29	55			Q2	1	0.011	1095	52	55
		Q3	9.9e-06	7.6e-08	295	38	77			Q3	4.8e-08	3.6e-10	284	42	80			Q3	1	0.028	1095	73	80
		Q4	3.7e-05	4.3e-07	295	45	103			Q4	4.8e-08	2e-10	448	66	104			Q4	1	0.024	1095	94	104
	GI/EU		corr.PC	minPC	list.position	N.var.selected	N.var.group		EI/EU		corr.PC	minPC	list.position	N.var.selected	N.var.group		GI/EI		corr.PC	minPC	list.position	N.var.selected	N.var.group
	B	Q1	1	0.32	1259	26	26		B	Q1	1	0.114	95	4	26		B	Q1	1	0.168	1097	24	26
		Q2	1	0.58	1259	53	55			Q2	1	0.227	6	1	55			Q2	1	0.084	1097	50	55
		Q3	1	0.65	1308	77	77			Q3	1	0.315	6	1	80			Q3	1	0.049	994	67	80
		Q4	1	0.22	3	1	103			Q4	1	0.076	6	2	104			Q4	1	0.037	1016	88	104
	GI/EU		corr.PC	minPC	list.position	N.var.selected	N.var.group		EI/EU		corr.PC	minPC	list.position	N.var.selected	N.var.group		GI/EI		corr.PC	minPC	list.position	N.var.selected	N.var.group
	C	Q1	1	0.088	796	10	12		C	Q1	1	0.31	1189	12	12		C	Q1	1	0.013	628	10	12
		Q2	1	0.084	952	20	23			Q2	1	0.36	1189	22	23			Q2	1	0.064	511	13	23
		Q3	1	0.066	1215	34	34			Q3	1	0.24	1208	33	34			Q3	1	0.091	1116	32	34
		Q4	1	0.129	1215	44	45			Q4	1	0.29	1208	44	46			Q4	1	0.262	930	35	46
	GI/EU		corr.PC	minPC	list.position	N.var.selected	N.var.group		EI/EU		corr.PC	minPC	list.position	N.var.selected	N.var.group		GI/EI		corr.PC	minPC	list.position	N.var.selected	N.var.group
	D	Q1	1	0.34	852	9	12		D	Q1	1	0.0504	323	6	12		D	Q1	1	0.61	970	9	12
		Q2	1	0.171	1005	20	23			Q2	1	0.0574	792	18	23			Q2	1	0.413	970	18	23
		Q3	1	0.043	1082	32	34			Q3	1	0.0203	1046	32	34			Q3	1	0.295	970	27	34
		Q4	1	0.016	948	39	45			Q4	0.25	0.0022	1046	44	46			Q4	1	0.035	1	1	46

## Sheet: 14-15. Sabina 2003 - AZA
	Translation Stress		Sabina 2003		4-azaleucine WT
	GI/EU		corr.PC	minPC	list.position	N.var.selected	N.var.group		EI/EU		corr.PC	minPC	list.position	N.var.selected	N.var.group		GI/EI		corr.PC	minPC	list.position	N.var.selected	N.var.group
	A	Q1	0.03	0.00159	277	6	8		A	Q1	0.63	0.03192	341	5	8		A	Q1	0.057	0.00215	612	8	8
		Q2	0.01	0.00016	277	10	15			Q2	0.096	0.00366	27	3	16			Q2	0.032	0.00081	612	14	16
		Q3	0.01	0.00041	316	13	22			Q3	0.035	0.0009	44	5	24			Q3	0.032	0.00053	865	23	24
		Q4	0.01	0.00036	277	15	30			Q4	0.035	0.00086	70	7	31			Q4	0.083	0.00418	564	21	31
	GI/EU		corr.PC	minPC	list.position	N.var.selected	N.var.group		EI/EU		corr.PC	minPC	list.position	N.var.selected	N.var.group		GI/EI		corr.PC	minPC	list.position	N.var.selected	N.var.group
	B	Q1	1	0.96	1175	6	8		B	Q1	1	0.72	546	3	8		B	Q1	1	0.555	1222	8	8
		Q2	1	0.65	186	2	15			Q2	1	0.72	546	6	16			Q2	1	0.307	1222	16	16
		Q3	1	0.84	186	2	22			Q3	1	0.85	1016	17	24			Q3	1	0.169	1222	24	24
		Q4	1	0.85	1308	30	30			Q4	1	0.76	1016	23	31			Q4	1	0.091	4	1	31
	GI/EU		corr.PC	minPC	list.position	N.var.selected	N.var.group		EI/EU		corr.PC	minPC	list.position	N.var.selected	N.var.group		GI/EI		corr.PC	minPC	list.position	N.var.selected	N.var.group
	C	Q1	1	0.52	682	1	1		C	Q1	1	0.98	1280	1	1		C	Q1	0.068	0.0205	27	1	1
		Q2	1	0.36	791	2	2			Q2	1	0.93	973	1	2			Q2	0.102	0.0407	27	1	2
		Q3	0.78	0.16	72	1	3			Q3	1	0.88	1024	2	3			Q3	0.039	0.004	49	2	3
		Q4	0.78	0.13	791	4	4			Q4	1	0.84	1070	3	4			Q4	0.039	0.0078	49	2	4
	GI/EU		corr.PC	minPC	list.position	N.var.selected	N.var.group		EI/EU		corr.PC	minPC	list.position	N.var.selected	N.var.group		GI/EI		corr.PC	minPC	list.position	N.var.selected	N.var.group
	D	Q1	1	0.48	634	1	1		D	Q1	0.079	0.0237	31	1	1		D	Q1	1	0.98	1289	1	1
		Q2	1	0.23	634	2	2			Q2	0.117	0.0468	31	1	2			Q2	1	0.88	853	1	2
		Q3	1	0.47	634	2	3			Q3	0.079	0.0171	338	3	3			Q3	1	0.94	1289	3	3
		Q4	1	0.29	634	3	4			Q4	0.044	0.0044	338	4	4			Q4	1	0.92	1289	4	4
	Translation Stress		Sabina 2003		4-azaleucine relA-KO
	GI/EU		corr.PC	minPC	list.position	N.var.selected	N.var.group		EI/EU		corr.PC	minPC	list.position	N.var.selected	N.var.group		GI/EI		corr.PC	minPC	list.position	N.var.selected	N.var.group
	A	Q1	0.92	0.01313	183	9	29		A	Q1	0.2891	0.004	357	15	29		A	Q1	0.87	0.0061	678	22	29
		Q2	0.14	0.00048	368	29	60			Q2	0.0037	1.3e-05	447	37	61			Q2	0.87	0.0059	497	33	61
		Q3	0.24	0.00233	155	19	83			Q3	0.0999	0.0009	447	43	85			Q3	1	0.0187	685	54	85
		Q4	0.24	0.00257	155	23	109			Q4	0.0999	0.001	357	45	111			Q4	1	0.062	474	48	111
	GI/EU		corr.PC	minPC	list.position	N.var.selected	N.var.group		EI/EU		corr.PC	minPC	list.position	N.var.selected	N.var.group		GI/EI		corr.PC	minPC	list.position	N.var.selected	N.var.group
	B	Q1	1	0.4	103	3	29		B	Q1	1	0.344	134	4	29		B	Q1	1	0.116	1222	29	29
		Q2	1	0.17	4	1	60			Q2	1	0.284	7	1	61			Q2	1	0.036	1247	61	61
		Q3	1	0.13	31	4	83			Q3	1	0.071	7	2	85			Q3	1	0.113	52	6	85
		Q4	1	0.25	31	4	109			Q4	1	0.113	7	2	111			Q4	1	0.136	42	6	111
	GI/EU		corr.PC	minPC	list.position	N.var.selected	N.var.group		EI/EU		corr.PC	minPC	list.position	N.var.selected	N.var.group		GI/EI		corr.PC	minPC	list.position	N.var.selected	N.var.group
	C	Q1	1	0.326	796	6	8		C	Q1	1	0.13	105	2	8		C	Q1	1	0.222	898	7	8
		Q2	1	0.238	32	1	11			Q2	1	0.22	105	2	11			Q2	1	0.225	1004	10	11
		Q3	1	0.094	208	5	16			Q3	1	0.18	1178	16	16			Q3	1	0.201	898	13	16
		Q4	1	0.029	234	8	22			Q4	1	0.11	1178	21	21			Q4	1	0.061	898	18	21
	GI/EU		corr.PC	minPC	list.position	N.var.selected	N.var.group		EI/EU		corr.PC	minPC	list.position	N.var.selected	N.var.group		GI/EI		corr.PC	minPC	list.position	N.var.selected	N.var.group
	D	Q1	1	0.22	144	2	8		D	Q1	1	0.14	651	6	8		D	Q1	1	0.077	955	8	8
		Q2	1	0.25	764	8	11			Q2	1	0.108	651	8	11			Q2	1	0.246	526	6	11
		Q3	1	0.24	583	9	16			Q3	1	0.099	651	11	16			Q3	1	0.223	656	10	16
		Q4	1	0.45	1207	21	22			Q4	1	0.036	651	15	21			Q4	1	0.419	1262	21	21

## Sheet: 16-17. Sabina 2003 - MUP
	Translation Stress		Sabina 2003		Mupirocin WT
	GI/EU		corr.PC	minPC	list.position	N.var.selected	N.var.group		EI/EU		corr.PC	minPC	list.position	N.var.selected	N.var.group		GI/EI		corr.PC	minPC	list.position	N.var.selected	N.var.group
	A	Q1	1	0.875	1230	2	2		A	Q1	1	0.47	353	1	2		A	Q1	1	0.83896	787	1	2
		Q2	1	0.22	79	1	4			Q2	1	0.72	353	1	4			Q2	0.04	0.00601	43	2	4
		Q3	0.46	0.046	79	2	6			Q3	1	0.51	353	2	6			Q3	0.012	0.00061	43	3	6
		Q4	0.35	0.018	431	6	8			Q4	1	0.21	402	4	8			Q4	0.016	0.00163	43	3	8
	GI/EU		corr.PC	minPC	list.position	N.var.selected	N.var.group		EI/EU		corr.PC	minPC	list.position	N.var.selected	N.var.group		GI/EI		corr.PC	minPC	list.position	N.var.selected	N.var.group
	B	Q1	0.92	0.046	283	2	2		B	Q1	1	0.406	300	1	2		B	Q1	0.59	0.045	30	1	2
		Q2	1	0.204	283	2	4			Q2	1	0.051	328	3	4			Q2	0.59	0.088	30	1	4
		Q3	1	0.334	86	1	6			Q3	1	0.17	328	3	6			Q3	0.65	0.13	30	1	6
		Q4	1	0.419	86	1	8			Q4	1	0.322	328	3	8			Q4	0.59	0.075	77	2	8
	GI/EU		corr.PC	minPC	list.position	N.var.selected	N.var.group		EI/EU		corr.PC	minPC	list.position	N.var.selected	N.var.group		GI/EI		corr.PC	minPC	list.position	N.var.selected	N.var.group
	C	Q1	0.053	0.0019	367	10	15		C	Q1	0.037	0.0014	284	9	15		C	Q1	1	0.037	1057	15	15
		Q2	0.00018	5e-06	367	17	23			Q2	0.00057	1.5e-05	394	17	23			Q2	0.69	0.0063	1057	23	23
		Q3	2.6e-05	4.8e-07	329	21	31			Q3	1.3e-05	2.4e-07	284	20	31			Q3	1	0.0387	1116	30	31
		Q4	5.7e-06	5.2e-08	329	27	42			Q4	1.3e-05	2e-07	284	24	41			Q4	1	0.0199	1197	41	41
	GI/EU		corr.PC	minPC	list.position	N.var.selected	N.var.group		EI/EU		corr.PC	minPC	list.position	N.var.selected	N.var.group		GI/EI		corr.PC	minPC	list.position	N.var.selected	N.var.group
	D	Q1	1	0.67	289	3	15		D	Q1	1	0.79	239	2	15		D	Q1	1	0.106	623	10	15
		Q2	1	0.81	1303	23	23			Q2	1	0.91	356	4	23			Q2	1	0.054	994	21	23
		Q3	1	0.71	1235	29	31			Q3	1	0.91	1306	31	31			Q3	1	0.024	1033	29	31
		Q4	1	0.68	1303	42	42			Q4	1	0.86	1289	40	41			Q4	1	0.082	915	33	41
	Translation Stress		Sabina 2003		Mupirocin relA-KO
	GI/EU		corr.PC	minPC	list.position	N.var.selected	N.var.group		EI/EU		corr.PC	minPC	list.position	N.var.selected	N.var.group		GI/EI		corr.PC	minPC	list.position	N.var.selected	N.var.group
	A	Q1	0.0057	0.00017	471	12	14		A	Q1	0.0079	0.00023	394	11	14		A	Q1	0.47	0.0035	880	14	14
		Q2	0.0015	3.3e-05	295	16	27			Q2	8.3e-05	1.8e-06	347	19	27			Q2	1	0.0281	880	23	27
		Q3	2.8e-05	4.1e-07	295	24	41			Q3	8.6e-08	1.3e-09	394	31	41			Q3	1	0.051	1172	40	41
		Q4	1.9e-06	1.4e-08	522	41	53			Q4	4.2e-09	3.1e-11	394	39	53			Q4	1	0.0152	1172	52	53
	GI/EU		corr.PC	minPC	list.position	N.var.selected	N.var.group		EI/EU		corr.PC	minPC	list.position	N.var.selected	N.var.group		GI/EI		corr.PC	minPC	list.position	N.var.selected	N.var.group
	B	Q1	1	0.77	1291	14	14		B	Q1	1	0.37	42	1	14		B	Q1	1	0.297	994	12	14
		Q2	1	0.61	1291	27	27			Q2	1	0.53	1280	27	27			Q2	1	0.149	1097	25	27
		Q3	1	0.46	1291	41	41			Q3	1	0.17	6	1	41			Q3	1	0.091	3	1	41
		Q4	1	0.37	1291	53	53			Q4	1	0.22	6	1	53			Q4	1	0.023	1012	47	53
	GI/EU		corr.PC	minPC	list.position	N.var.selected	N.var.group		EI/EU		corr.PC	minPC	list.position	N.var.selected	N.var.group		GI/EI		corr.PC	minPC	list.position	N.var.selected	N.var.group
	C	Q1	1	0.024	956	17	18		C	Q1	0.91	0.0085	1007	18	18		C	Q1	1	0.08	624	12	18
		Q2	1	0.036	996	28	31			Q2	0.91	0.0142	1007	29	31			Q2	1	0.178	930	24	30
		Q3	1	0.013	1065	44	47			Q3	0.91	0.0176	1028	42	46			Q3	1	0.072	1116	42	45
		Q4	1	0.045	1215	60	61			Q4	1	0.1187	1072	53	60			Q4	1	0.148	30	3	59
	GI/EU		corr.PC	minPC	list.position	N.var.selected	N.var.group		EI/EU		corr.PC	minPC	list.position	N.var.selected	N.var.group		GI/EI		corr.PC	minPC	list.position	N.var.selected	N.var.group
	D	Q1	1	0.212	1207	18	18		D	Q1	1	0.1128	726	13	18		D	Q1	1	0.106	41	2	18
		Q2	1	0.024	1	1	31			Q2	1	0.0694	3	1	31			Q2	1	0.045	1187	30	30
		Q3	1	0.036	1	1	47			Q3	1	0.0726	1046	41	46			Q3	1	0.168	1187	43	45
		Q4	1	0.032	1207	60	61			Q4	1	0.0092	738	43	60			Q4	1	0.208	546	28	59

## Sheet: 18-19. Sabina 2003 - KAS
	Translation Stress		Sabina 2003		Kasugamycin WT
	GI/EU		corr.PC	minPC	list.position	N.var.selected	N.var.group		EI/EU		corr.PC	minPC	list.position	N.var.selected	N.var.group		GI/EI		corr.PC	minPC	list.position	N.var.selected	N.var.group
	A	Q1	0.98	0.022	82	4	18		A	Q1	1	0.068	116	4	18		A	Q1	0.464	0.00777	1006	18	18
		Q2	0.0071	0.00012	237	16	35			Q2	0.99	0.017	332	15	35			Q2	0.077	0.00043	1057	35	35
		Q3	8.2e-05	9.2e-07	296	29	56			Q3	0.00032	3.6e-06	332	30	56			Q3	0.375	0.00419	1074	53	56
		Q4	6.6e-06	3.7e-08	265	34	70			Q4	7.3e-06	4.1e-08	353	40	70			Q4	1	0.02896	1089	64	70
	GI/EU		corr.PC	minPC	list.position	N.var.selected	N.var.group		EI/EU		corr.PC	minPC	list.position	N.var.selected	N.var.group		GI/EI		corr.PC	minPC	list.position	N.var.selected	N.var.group
	B	Q1	1	0.42	521	8	18		B	Q1	1	0.38	95	2	18		B	Q1	1	0.51	985	14	18
		Q2	1	0.48	96	3	35			Q2	1	0.1	95	5	35			Q2	1	0.63	1058	28	35
		Q3	1	0.45	103	5	56			Q3	1	0.22	95	6	56			Q3	1	0.27	1099	49	56
		Q4	1	0.64	1307	70	70			Q4	1	0.4	95	6	70			Q4	1	0.16	1099	62	70
	GI/EU		corr.PC	minPC	list.position	N.var.selected	N.var.group		EI/EU		corr.PC	minPC	list.position	N.var.selected	N.var.group		GI/EI		corr.PC	minPC	list.position	N.var.selected	N.var.group
	C	Q1	1	0.043	1086	25	26		C	Q1	1	0.039	1076	25	26		C	Q1	1	0.0406	1164	26	26
		Q2	1	0.066	1034	39	44			Q2	1	0.093	1076	39	43			Q2	1	0.0135	1004	39	43
		Q3	1	0.018	1200	63	64			Q3	1	0.047	1076	57	63			Q3	0.78	0.0036	1164	62	63
		Q4	1	0.007	1242	84	84			Q4	1	0.052	1076	74	83			Q4	1	0.0245	1231	82	83
	GI/EU		corr.PC	minPC	list.position	N.var.selected	N.var.group		EI/EU		corr.PC	minPC	list.position	N.var.selected	N.var.group		GI/EI		corr.PC	minPC	list.position	N.var.selected	N.var.group
	D	Q1	1	0.043	1015	24	26		D	Q1	1	0.06657	1104	25	26		D	Q1	0.96	0.0044	980	25	26
		Q2	1	0.089	912	35	44			Q2	1	0.01638	1138	42	43			Q2	1	0.1062	980	36	43
		Q3	1	0.1	1210	62	64			Q3	0.66	0.00611	1104	60	63			Q3	1	0.0454	980	53	63
		Q4	1	0.012	587	48	84			Q4	0.17	0.00079	1046	77	83			Q4	1	0.0264	763	57	83
	Translation Stress		Sabina 2003		Kasugamycin relA-KO
	GI/EU		corr.PC	minPC	list.position	N.var.selected	N.var.group		EI/EU		corr.PC	minPC	list.position	N.var.selected	N.var.group		GI/EI		corr.PC	minPC	list.position	N.var.selected	N.var.group
	A	Q1	0.31	0.00204	333	16	32		A	Q1	0.027	0.00026	450	21	32		A	Q1	1	0.4	408	11	32
		Q2	0.42	0.00545	265	21	61			Q2	0.076	0.00097	121	14	62			Q2	1	0.48	1236	59	62
		Q3	0.26	0.00086	267	32	94			Q3	0.027	0.00024	121	20	96			Q3	1	0.32	1194	89	96
		Q4	0.33	0.00324	267	37	121			Q4	0.027	0.00015	287	44	123			Q4	1	0.48	1200	113	123
	GI/EU		corr.PC	minPC	list.position	N.var.selected	N.var.group		EI/EU		corr.PC	minPC	list.position	N.var.selected	N.var.group		GI/EI		corr.PC	minPC	list.position	N.var.selected	N.var.group
	B	Q1	1	0.199	9	1	32		B	Q1	1	0.509	1283	32	32		B	Q1	1	0.048	2	1	32
		Q2	1	0.062	9	2	61			Q2	1	0.092	2	1	62			Q2	1	0.051	455	28	62
		Q3	1	0.049	12	3	94			Q3	1	0.066	6	2	96			Q3	1	0.029	4	2	96
		Q4	1	0.09	12	3	121			Q4	1	0.102	6	2	123			Q4	1	0.025	1142	114	123
	GI/EU		corr.PC	minPC	list.position	N.var.selected	N.var.group		EI/EU		corr.PC	minPC	list.position	N.var.selected	N.var.group		GI/EI		corr.PC	minPC	list.position	N.var.selected	N.var.group
	C	Q1	1	0.05	606	10	14		C	Q1	1	0.245	322	5	14		C	Q1	1	0.042	130	4	14
		Q2	1	0.043	776	18	23			Q2	1	0.052	3	1	23			Q2	1	0.021	938	21	23
		Q3	1	0.19	33	2	32			Q3	1	0.072	3	1	32			Q3	1	0.135	146	6	32
		Q4	1	0.259	1275	43	43			Q4	1	0.095	3	1	43			Q4	1	0.091	938	35	43
	GI/EU		corr.PC	minPC	list.position	N.var.selected	N.var.group		EI/EU		corr.PC	minPC	list.position	N.var.selected	N.var.group		GI/EI		corr.PC	minPC	list.position	N.var.selected	N.var.group
	D	Q1	1	0.314	185	3	14		D	Q1	1	0.172	1156	14	14		D	Q1	1	0.61	1270	14	14
		Q2	1	0.375	74	2	23			Q2	1	0.0507	82	4	23			Q2	1	0.64	816	14	23
		Q3	1	0.088	195	8	32			Q3	1	0.045	82	5	32			Q3	1	0.26	770	21	32
		Q4	1	0.106	566	23	43			Q4	0.45	0.0041	844	36	43			Q4	1	0.41	1033	35	43

[truncated: 2 more sheets: 20-22. Traxler 2008, 23-26. Han 2003]
